# Supplementary material for: Virus-independent and common transcriptome responses of leafhopper vectors feeding on maize infected with semi-persistently and persistent propagatively transmitted viruses
Source: BMC Genomics. 2014 Feb 14;15:133. doi: 10.1186/1471-2164-15-133 (PMC3929756; doi:10.1186/1471-2164-15-133)
Supplement: Additional file 1: Table S1 — Ortholog amino acid sequence similarity for assembled transcripts. [file 1471-2164-15-133-S1.xlsx]

## Sheet: swissprot topBLAST results_expr
		Table S2. Graminella nigrifrons transcripts with high similarity to Drosophila melanogaster
Sequence name	Sequence desc.	Sequence length	Hit desc.	Hit ACC	E-Value	Similarity	Score	Alignment length	Positives
GnigEST_1003_Length=2377	sbno_drome ame: full=protein strawberry notch	2377	gi|182687963|sp|A8JUV0.1|SBNO_DROMERecName: Full=Protein strawberry notch	A8JUV0	0	78	657.522	543	426
GnigEST_10057_Length=8485	atp7a_rat ame: full=copper-transporting atpase 1 ame: full=copper pump 1 ame: full=menkes disease-associated protein homolog	8485	gi|12229551|sp|P70705.1|ATP7A_RATRecName: Full=Copper-transporting ATPase 1; AltName: Full=Copper pump 1; AltName: Full=Menkes disease-associated protein homolog	P70705	0	63	1008.05	1304	826
GnigEST_10078_Length=3070	top3b_drome ame: full=dna topoisomerase 3-beta ame: full=dna topoisomerase iii beta	3070	gi|14286175|sp|O96651.2|TOP3B_DROMERecName: Full=DNA topoisomerase 3-beta; AltName: Full=DNA topoisomerase III beta	O96651	0	79	1135.94	823	656
GnigEST_101_Length=13699	huwe1_mouse ame: full=e3 ubiquitin-protein ligase huwe1 ame: full=e3histone ame: full= uba and wwe domain-containing protein 1 ame: full=upstream regulatory element-binding protein 1 short=ure-b1 short=ure-binding protein 1	13699	gi|341941147|sp|Q7TMY8.5|HUWE1_MOUSERecName: Full=E3 ubiquitin-protein ligase HUWE1; AltName: Full=E3Histone; AltName: Full=HECT, UBA and WWE domain-containing protein 1; AltName: Full=Upstream regulatory element-binding protein 1; Short=URE-B1; Short=URE-binding protein 1	Q7TMY8	0	56	994.571	1611	910
GnigEST_10109_Length=7491	cont_drome ame: full=contactin flags: precursor	7491	gi|55976626|sp|Q9VN14.2|CONT_DROMERecName: Full=Contactin; Flags: Precursor	Q9VN14	0	65	784.637	753	496
GnigEST_1013_Length=1845	c4g15_drome ame: full=cytochrome p450 4g15 ame: full=cypivg15	1845	gi|11386682|sp|Q9VYY4.1|C4G15_DROMERecName: Full=Cytochrome P450 4g15; AltName: Full=CYPIVG15	Q9VYY4	0	77	655.981	557	430
GnigEST_10141_Length=2633	kgp1_drome ame: full=cgmp-dependent protein isozyme 1 short=cgk	2633	gi|17380465|sp|Q03042.2|KGP1_DROMERecName: Full=cGMP-dependent protein kinase, isozyme 1; Short=cGK	Q03042	0	78	796.964	638	501
GnigEST_10147_Length=2695	cul5_human ame: full=cullin-5 short=cul-5 ame: full=vasopressin-activated calcium-mobilizing receptor 1 short=vacm-1	2695	gi|14917099|sp|Q93034.4|CUL5_HUMANRecName: Full=Cullin-5; Short=CUL-5; AltName: Full=Vasopressin-activated calcium-mobilizing receptor 1; Short=VACM-1	Q93034	0	87	1162.13	776	680
GnigEST_10178_Length=4459	ks6aa_chick ame: full=ribosomal protein s6 kinase 2 alpha ame: full=map kinase-activated protein kinase 1 short=mapk-activated protein kinase 1 short=mapkap kinase 1 short=mapkapk-1 ame: full=ribosomal protein s6 kinase ii alpha short=s6kii-alpha ame: full=p90-rsk	4459	gi|125692|sp|P18652.1|KS6AA_CHICKRecName: Full=Ribosomal protein S6 kinase 2 alpha; AltName: Full=MAP kinase-activated protein kinase 1; Short=MAPK-activated protein kinase 1; Short=MAPKAP kinase 1; Short=MAPKAPK-1; AltName: Full=Ribosomal protein S6 kinase II alpha; Short=S6KII-alpha; AltName: Full=p90-RSK	P18652	0	77	989.949	761	590
GnigEST_10215_Length=3854	ki16b_human ame: full=kinesin-like protein kif16b ame: full=sorting nexin-23	3854	gi|50403793|sp|Q96L93.2|KI16B_HUMANRecName: Full=Kinesin-like protein KIF16B; AltName: Full=Sorting nexin-23	Q96L93	0	66	657.136	741	493
GnigEST_10224_Length=2831	mcm2_drome ame: full=dna replication licensing factor mcm2 ame: full=minichromosome maintenance 2 protein short= 2	2831	gi|1708951|sp|P49735.1|MCM2_DROMERecName: Full=DNA replication licensing factor Mcm2; AltName: Full=Minichromosome maintenance 2 protein; Short=DmMCM2	P49735	0	89	1102.81	719	642
GnigEST_1026_Length=4138	mrp2_human ame: full=canalicular multispecific organic anion transporter 1 ame: full=atp-binding cassette sub-family c member 2 ame: full=canalicular multidrug resistance protein ame: full=multidrug resistance-associated protein 2	4138	gi|308153583|sp|Q92887.3|MRP2_HUMANRecName: Full=Canalicular multispecific organic anion transporter 1; AltName: Full=ATP-binding cassette sub-family C member 2; AltName: Full=Canalicular multidrug resistance protein; AltName: Full=Multidrug resistance-associated protein 2	Q92887	0	71	660.988	589	422
GnigEST_10281_Length=1596	pde4a_drome ame: full=camp-specific 3 -cyclic isoform i ame: full=learning memory process protein ame: full=protein dunce	1596	gi|73621359|sp|Q9W4T4.2|PDE4A_DROMERecName: Full=cAMP-specific 3',5'-cyclic phosphodiesterase, isoform I; AltName: Full=Learning/memory process protein; AltName: Full=Protein dunce	Q9W4T4	0	83	646.736	446	371
GnigEST_10293_Length=2315	prod_drome ame: full=proline dehydrogenase mitochondrial ame: full=proline oxidase ame: full=protein sluggish-a flags: precursor	2315	gi|73920742|sp|Q04499.2|PROD_DROMERecName: Full=Proline dehydrogenase 1, mitochondrial; AltName: Full=Proline oxidase; AltName: Full=Protein sluggish-A; Flags: Precursor	Q04499	0	75	712.99	615	464
GnigEST_1031_Length=3747	tpc11_chick ame: full=trafficking protein particle complex subunit 11	3747	gi|82081035|sp|Q5ZI89.1|TPC11_CHICKRecName: Full=Trafficking protein particle complex subunit 11	Q5ZI89	0	60	768.844	1124	676
GnigEST_10317_Length=2091	smu1_chick ame: full=wd40 repeat-containing protein smu1 ame: full=smu-1 suppressor of mec-8 and unc-52 protein homolog	2091	gi|82233961|sp|Q5ZME8.1|SMU1_CHICKRecName: Full=WD40 repeat-containing protein SMU1; AltName: Full=Smu-1 suppressor of mec-8 and unc-52 protein homolog	Q5ZME8	0	92	852.047	519	478
GnigEST_10351_Length=2907	int7_mouse ame: full=integrator complex subunit 7 short=int7	2907	gi|81894638|sp|Q7TQK1.1|INT7_MOUSERecName: Full=Integrator complex subunit 7; Short=Int7	Q7TQK1	0	61	667.152	940	580
GnigEST_1036_Length=2803	rpgf4_human ame: full=rap guanine nucleotide exchange factor 4 ame: full=exchange factor directly activated by camp 2 ame: full=exchange protein directly activated by camp 2 short=epac 2 ame: full=camp-regulated guanine nucleotide exchange factor ii short=camp-gefii	2803	gi|32171491|sp|Q8WZA2.1|RPGF4_HUMANRecName: Full=Rap guanine nucleotide exchange factor 4; AltName: Full=Exchange factor directly activated by cAMP 2; AltName: Full=Exchange protein directly activated by cAMP 2; Short=EPAC 2; AltName: Full=cAMP-regulated guanine nucleotide exchange factor II; Short=cAMP-GEFII	Q8WZA2	0	66	811.601	861	574
GnigEST_10375_Length=2763	afg32_human ame: full=afg3-like protein 2 ame: full=paraplegin-like protein	2763	gi|126302516|sp|Q9Y4W6.2|AFG32_HUMANRecName: Full=AFG3-like protein 2; AltName: Full=Paraplegin-like protein	Q9Y4W6	0	77	918.687	757	588
GnigEST_10379_Length=2009	rcbt1_human ame: full=rcc1 and btb domain-containing protein 1 ame: full=chronic lymphocytic leukemia deletion region gene 7 protein short=cll deletion region gene 7 protein ame: full=regulator of chromosome condensation and btb domain-containing protein 1	2009	gi|74751227|sp|Q8NDN9.1|RCBT1_HUMANRecName: Full=RCC1 and BTB domain-containing protein 1; AltName: Full=Chronic lymphocytic leukemia deletion region gene 7 protein; Short=CLL deletion region gene 7 protein; AltName: Full=Regulator of chromosome condensation and BTB domain-containing protein 1	Q8NDN9	0	74	650.203	530	397
GnigEST_10394_Length=8226	usp9x_human ame: full=probable ubiquitin carboxyl-terminal hydrolase faf-x ame: full=deubiquitinating enzyme faf-x ame: full=fat facets in mammals short=hfam ame: full=fat facets x-linked ame: full=ubiquitin thioesterase faf-x ame: full=ubiquitin-specific protease x chromosome ame: full=ubiquitin-specific-processing protease faf-x	8226	gi|317373496|sp|Q93008.3|USP9X_HUMANRecName: Full=Probable ubiquitin carboxyl-terminal hydrolase FAF-X; AltName: Full=Deubiquitinating enzyme FAF-X; AltName: Full=Fat facets in mammals; Short=hFAM; AltName: Full=Fat facets protein-related, X-linked; AltName: Full=Ubiquitin thioesterase FAF-X; AltName: Full=Ubiquitin-specific protease 9, X chromosome; AltName: Full=Ubiquitin-specific-processing pr…	Q93008	0	73	2717.57	2560	1886
GnigEST_10400_Length=3465	int6_human ame: full=integrator complex subunit 6 short=int6 ame: full=dbi-1 ame: full=protein ddx26 ame: full=protein deleted in cancer 1 short=dice1	3465	gi|74753376|sp|Q9UL03.1|INT6_HUMANRecName: Full=Integrator complex subunit 6; Short=Int6; AltName: Full=DBI-1; AltName: Full=Protein DDX26; AltName: Full=Protein deleted in cancer 1; Short=DICE1	Q9UL03	0	67	733.021	734	494
GnigEST_10404_Length=7304	lamb1_drome ame: full=laminin subunit beta-1 ame: full=laminin b1 chain flags: precursor	7304	gi|160232264|sp|P11046.4|LAMB1_DROMERecName: Full=Laminin subunit beta-1; AltName: Full=Laminin B1 chain; Flags: Precursor	P11046	0	65	1716.82	1744	1148
GnigEST_10440_Length=4349	rpc1_chick ame: full=dna-directed rna polymerase iii subunit rpc1 short=rna polymerase iii subunit c1 ame: full=dna-directed rna polymerase iii subunit a	4349	gi|75571385|sp|Q5ZL98.1|RPC1_CHICKRecName: Full=DNA-directed RNA polymerase III subunit RPC1; Short=RNA polymerase III subunit C1; AltName: Full=DNA-directed RNA polymerase III subunit A	Q5ZL98	0	80	1862.04	1390	1118
GnigEST_1045_Length=2352	tm9s4_mouse ame: full=transmembrane 9 superfamily member 4 flags: precursor	2352	gi|81873757|sp|Q8BH24.1|TM9S4_MOUSERecName: Full=Transmembrane 9 superfamily member 4; Flags: Precursor	Q8BH24	0	77	750.355	626	487
GnigEST_1051_Length=3138	lonp2_human ame: full=lon protease homolog peroxisomal ame: full=lon protease-like protein 2 short=lon protease 2 ame: full=peroxisomal lon protease	3138	gi|74727668|sp|Q86WA8.1|LONP2_HUMANRecName: Full=Lon protease homolog 2, peroxisomal; AltName: Full=Lon protease-like protein 2; Short=Lon protease 2; AltName: Full=Peroxisomal Lon protease	Q86WA8	0	67	687.567	792	531
GnigEST_1052_Length=4185	wdr44_bovin ame: full=wd repeat-containing protein 44 ame: full=rab11-binding protein ame: full=rabphilin-11	4185	gi|75075025|sp|Q9XSC3.1|WDR44_BOVINRecName: Full=WD repeat-containing protein 44; AltName: Full=Rab11-binding protein; AltName: Full=Rabphilin-11	Q9XSC3	0	70	678.322	629	444
GnigEST_10559_Length=3029	cj076_danre ame: full=upf0668 protein c10orf76 homolog	3029	gi|212276426|sp|Q6PGW3.2|CJ076_DANRERecName: Full=UPF0668 protein C10orf76 homolog	Q6PGW3	0	74	405.601	350	262
GnigEST_1056_Length=5018	dscl_drome ame: full=down syndrome cell adhesion molecule-like protein dscam2 flags: precursor	5018	gi|238064982|sp|Q9VS29.3|DSCL_DROMERecName: Full=Down syndrome cell adhesion molecule-like protein Dscam2; Flags: Precursor	Q9VS29	0	56	666.381	1013	573
GnigEST_1058_Length=15351	titin_drome ame: full=titin ame: full=d-titin ame: full=kettin	15351	gi|172045934|sp|Q9I7U4.3|TITIN_DROMERecName: Full=Titin; AltName: Full=D-Titin; AltName: Full=Kettin	Q9I7U4	0	81	6754.08	4790	3891
GnigEST_1060_Length=5082	uggg1_human ame: full=udp-glucose:glycoprotein glucosyltransferase 1 short=ugt1 short=hugt1 ame: full=udp--glc:glycoprotein glucosyltransferase ame: full=udp-glucose ceramide glucosyltransferase-like 1 flags: precursor	5082	gi|224471872|sp|Q9NYU2.3|UGGG1_HUMANRecName: Full=UDP-glucose:glycoprotein glucosyltransferase 1; Short=UGT1; Short=hUGT1; AltName: Full=UDP--Glc:glycoprotein glucosyltransferase; AltName: Full=UDP-glucose ceramide glucosyltransferase-like 1; Flags: Precursor	Q9NYU2	0	74	866.685	720	538
GnigEST_1062_Length=6509	crb_drome ame: full=protein crumbs ame: full=95f flags: precursor	6509	gi|68067441|sp|P10040.3|CRB_DROMERecName: Full=Protein crumbs; AltName: Full=95F; Flags: Precursor	P10040	0	58	1718.36	1922	1123
GnigEST_1063_Length=5040	xdh_calvi ame: full=xanthine dehydrogenase short=xd	5040	gi|139798|sp|P08793.1|XDH_CALVIRecName: Full=Xanthine dehydrogenase; Short=XD	P08793	0	73	1536.93	1360	998
GnigEST_10667_Length=2384	sda1_drome ame: full=protein sda1 homolog ame: full=mystery protein 45a	2384	gi|122129687|sp|Q7KKH3.1|SDA1_DROMERecName: Full=Protein SDA1 homolog; AltName: Full=Mystery protein 45A	Q7KKH3	0	71	666.766	722	518
GnigEST_10694_Length=6923	tanc2_human ame: full=protein tanc2 ame: full=tetratricopeptide ankyrin repeat and coiled-coil domain-containing protein 2	6923	gi|189029946|sp|Q9HCD6.3|TANC2_HUMANRecName: Full=Protein TANC2; AltName: Full=Tetratricopeptide repeat, ankyrin repeat and coiled-coil domain-containing protein 2	Q9HCD6	0	63	880.552	1096	696
GnigEST_10700_Length=2276	ima7_human ame: full=importin subunit alpha-7 ame: full=karyopherin subunit alpha-6	2276	gi|45476773|sp|O60684.1|IMA7_HUMANRecName: Full=Importin subunit alpha-7; AltName: Full=Karyopherin subunit alpha-6 >gi|75055090|sp|Q5RBV0.1|IMA7_PONAB RecName: Full=Importin subunit alpha-7; AltName: Full=Karyopherin subunit alpha-6	O60684	0	87	573.548	362	315
GnigEST_10719_Length=3953	acty_human ame: full=beta-centractin ame: full=actin-related protein 1b short=arp1b	3953	gi|1168333|sp|P42025.1|ACTY_HUMANRecName: Full=Beta-centractin; AltName: Full=Actin-related protein 1B; Short=ARP1B	P42025	0	94	674.47	376	357
GnigEST_10723_Length=2782	nol10_xenla ame: full=nucleolar protein 10	2782	gi|73921234|sp|Q7T0Q5.1|NOL10_XENLARecName: Full=Nucleolar protein 10	Q7T0Q5	0	72	646.351	687	500
GnigEST_10754_Length=8735	gcn1l_human ame: full=translational activator gcn1 short= 1 ame: full=gcn1-like protein 1	8735	gi|296439506|sp|Q92616.6|GCN1L_HUMANRecName: Full=Translational activator GCN1; Short=HsGCN1; AltName: Full=GCN1-like protein 1	Q92616	0	69	2373.59	2689	1856
GnigEST_1076_Length=3660	fak1_human ame: full=focal adhesion kinase 1 short=fadk 1 ame: full=focal adhesion kinase-related nonkinase short=frnk ame: full=protein phosphatase 1 regulatory subunit 71 short=ppp1r71 ame: full=protein-tyrosine kinase 2 ame: full=p125fak ame: full=pp125fak	3660	gi|3183518|sp|Q05397.2|FAK1_HUMANRecName: Full=Focal adhesion kinase 1; Short=FADK 1; AltName: Full=Focal adhesion kinase-related nonkinase; Short=FRNK; AltName: Full=Protein phosphatase 1 regulatory subunit 71; Short=PPP1R71; AltName: Full=Protein-tyrosine kinase 2; AltName: Full=p125FAK; AltName: Full=pp125FAK	Q05397	0	65	701.819	810	530
GnigEST_10770_Length=2868	ddx1_drome ame: full=atp-dependent rna helicase ddx1 short=dead box protein 1	2868	gi|25090065|sp|Q9VNV3.1|DDX1_DROMERecName: Full=ATP-dependent RNA helicase Ddx1; Short=DEAD box protein 1	Q9VNV3	0	81	996.497	731	595
GnigEST_1086_Length=2435	dpola_drome ame: full=dna polymerase alpha catalytic subunit	2435	gi|45644974|sp|P26019.2|DPOLA_DROMERecName: Full=DNA polymerase alpha catalytic subunit	P26019	0	72	646.351	630	454
GnigEST_10977_Length=2669	mto1_macfa ame: full=protein mto1 mitochondrial flags: precursor	2669	gi|75075770|sp|Q4R4P6.1|MTO1_MACFARecName: Full=Protein MTO1 homolog, mitochondrial; Flags: Precursor	Q4R4P6	0	72	523.857	490	355
GnigEST_1099_Length=5188	nu155_mouse ame: full=nuclear pore complex protein nup155 ame: full=155 kda nucleoporin ame: full=nucleoporin nup155	5188	gi|20532178|sp|Q99P88.1|NU155_MOUSERecName: Full=Nuclear pore complex protein Nup155; AltName: Full=155 kDa nucleoporin; AltName: Full=Nucleoporin Nup155	Q99P88	0	59	923.694	1372	820
GnigEST_11012_Length=4725	un45b_xenla ame: full=protein unc-45 homolog b short=unc-45b	4725	gi|82234822|sp|Q68F64.1|UN45B_XENLARecName: Full=Protein unc-45 homolog B; Short=Unc-45B	Q68F64	0	63	651.744	928	589
GnigEST_11026_Length=3734	ext2_mouse ame: full=exostosin-2 ame: full=glucuronosyl-n-acetylglucosaminyl-proteoglycan n-acetylglucosaminyl-proteoglycan 4-alpha-n-acetylglucosaminyltransferase ame: full=multiple exostoses protein 2 homolog	3734	gi|341940670|sp|P70428.2|EXT2_MOUSERecName: Full=Exostosin-2; AltName: Full=Glucuronosyl-N-acetylglucosaminyl-proteoglycan/N-acetylglucosaminyl-proteoglycan 4-alpha-N-acetylglucosaminyltransferase; AltName: Full=Multiple exostoses protein 2 homolog	P70428	0	71	651.358	607	433
GnigEST_11035_Length=2126	vip1_drome ame: full=inositol hexakisphosphate and diphosphoinositol-pentakisphosphate kinase ame: full= 6 and pp-ip5 kinase	2126	gi|239938731|sp|Q9VR59.2|VIP1_DROMERecName: Full=Inositol hexakisphosphate and diphosphoinositol-pentakisphosphate kinase; AltName: Full=InsP6 and PP-IP5 kinase	Q9VR59	0	84	653.67	421	356
GnigEST_1111_Length=3607	paps2_human ame: full=bifunctional 3 -phosphoadenosine 5 -phosphosulfate synthase 2 short=paps synthase 2 short=papss 2 ame: full=sulfurylase kinase 2 short=sk 2 short=sk2 includes: ame: full=sulfate adenylyltransferase ame: full=atp-sulfurylase ame: full=sulfate adenylate transferase short=sat includes: ame: full=adenylyl-sulfate kinase ame: full=3 -phosphoadenosine-5 -phosphosulfate synthase am…	3607	gi|20178315|sp|O95340.2|PAPS2_HUMANRecName: Full=Bifunctional 3'-phosphoadenosine 5'-phosphosulfate synthase 2; Short=PAPS synthase 2; Short=PAPSS 2; AltName: Full=Sulfurylase kinase 2; Short=SK 2; Short=SK2; Includes: RecName: Full=Sulfate adenylyltransferase; AltName: Full=ATP-sulfurylase; AltName: Full=Sulfate adenylate transferase; Short=SAT; Includes: RecName: Full=Adenylyl-sulfate kinase; A…	O95340	0	82	847.425	593	488
GnigEST_11124_Length=8359	utp20_human ame: full=small subunit processome component 20 homolog ame: full=down-regulated in metastasis protein ame: full=novel nucleolar protein 73 short=nnp73 ame: full=protein key-1a6	8359	gi|296452999|sp|O75691.3|UTP20_HUMANRecName: Full=Small subunit processome component 20 homolog; AltName: Full=Down-regulated in metastasis protein; AltName: Full=Novel nucleolar protein 73; Short=NNP73; AltName: Full=Protein Key-1A6	O75691	0	52	1293.87	2802	1465
GnigEST_11271_Length=3455	ipo11_mouse ame: full=importin-11 short=imp11 ame: full=ran-binding protein 11 short= 11	3455	gi|50401062|sp|Q8K2V6.1|IPO11_MOUSERecName: Full=Importin-11; Short=Imp11; AltName: Full=Ran-binding protein 11; Short=RanBP11	Q8K2V6	0	67	842.417	979	665
GnigEST_11294_Length=2891	guaa_ponab ame: full=gmp synthase ame: full=gmp synthetase ame: full=glutamine amidotransferase	2891	gi|75041859|sp|Q5RA96.1|GUAA_PONABRecName: Full=GMP synthase [glutamine-hydrolyzing]; AltName: Full=GMP synthetase; AltName: Full=Glutamine amidotransferase	Q5RA96	0	78	861.677	669	528
GnigEST_11300_Length=5165	cdk12_drome ame: full=cyclin-dependent kinase 12 ame: full=cell division protein kinase 12 short=dcdk12	5165	gi|75027263|sp|Q9VP22.1|CDK12_DROMERecName: Full=Cyclin-dependent kinase 12; AltName: Full=Cell division protein kinase 12; Short=dCdk12	Q9VP22	0	85	641.728	411	353
GnigEST_1139_Length=3458	myo7a_aedae ame: full=myosin-viia ame: full=protein crinkled	3458	gi|122095550|sp|Q17LW0.1|MYO7A_AEDAERecName: Full=Myosin-VIIa; AltName: Full=Protein crinkled	Q17LW0	0	93	1416.36	844	785
GnigEST_114_Length=7384	piez2_mouse ame: full=piezo-type mechanosensitive ion channel component 2 ame: full=protein fam38b	7384	gi|317373265|sp|Q8CD54.2|PIEZ2_MOUSERecName: Full=Piezo-type mechanosensitive ion channel component 2; AltName: Full=Protein FAM38B	Q8CD54	0	46	676.011	1757	820
GnigEST_11580_Length=4455	pipa_drome ame: full=1-phosphatidylinositol -bisphosphate phosphodiesterase ame: full=no receptor potential a protein ame: full=phosphoinositide phospholipase c	4455	gi|190358933|sp|P13217.4|PIPA_DROMERecName: Full=1-phosphatidylinositol 4,5-bisphosphate phosphodiesterase; AltName: Full=No receptor potential A protein; AltName: Full=Phosphoinositide phospholipase C	P13217	0	80	1414.82	1111	892
GnigEST_11587_Length=6501	djc13_human ame: full= homolog subfamily c member 13 ame: full=required for receptor-mediated endocytosis 8 short=rme-8	6501	gi|311033497|sp|O75165.5|DJC13_HUMANRecName: Full=DnaJ homolog subfamily C member 13; AltName: Full=Required for receptor-mediated endocytosis 8; Short=RME-8	O75165	0	70	1824.29	1798	1263
GnigEST_1161_Length=1894	btkl_drome ame: full=tyrosine-protein kinase btk29a ame: full=dsrc28c ame: full=dsrc29a	1894	gi|25453425|sp|P08630.2|BTKL_DROMERecName: Full=Tyrosine-protein kinase Btk29A; AltName: Full=Dsrc28C; AltName: Full=Dsrc29a	P08630	0	86	657.522	394	342
GnigEST_11620_Length=2792	dl_drome ame: full=neurogenic locus protein delta flags: precursor	2792	gi|12643976|sp|P10041.2|DL_DROMERecName: Full=Neurogenic locus protein delta; Flags: Precursor	P10041	0	68	783.867	650	448
GnigEST_11644_Length=3569	ecm29_human ame: full=proteasome-associated protein ecm29 homolog short=ecm29	3569	gi|61212960|sp|Q5VYK3.2|ECM29_HUMANRecName: Full=Proteasome-associated protein ECM29 homolog; Short=Ecm29	Q5VYK3	0	56	754.592	1206	685
GnigEST_11661_Length=5621	lrp2_human ame: full=low-density lipoprotein receptor-related protein 2 short=lrp-2 ame: full=glycoprotein 330 short=gp330 ame: full=megalin flags: precursor	5621	gi|160332309|sp|P98164.3|LRP2_HUMANRecName: Full=Low-density lipoprotein receptor-related protein 2; Short=LRP-2; AltName: Full=Glycoprotein 330; Short=gp330; AltName: Full=Megalin; Flags: Precursor	P98164	0	60	975.696	1256	757
GnigEST_11663_Length=2914	bicd_drome ame: full=protein bicaudal d	2914	gi|12644132|sp|P16568.2|BICD_DROMERecName: Full=Protein bicaudal D	P16568	0	76	728.398	764	587
GnigEST_11679_Length=3679	at2b2_mouse ame: full=plasma membrane calcium-transporting atpase 2 short=pmca2 ame: full=plasma membrane calcium atpase isoform 2 ame: full=plasma membrane calcium pump isoform 2	3679	gi|14285350|sp|Q9R0K7.2|AT2B2_MOUSERecName: Full=Plasma membrane calcium-transporting ATPase 2; Short=PMCA2; AltName: Full=Plasma membrane calcium ATPase isoform 2; AltName: Full=Plasma membrane calcium pump isoform 2	Q9R0K7	0	72	1146.34	1060	770
GnigEST_11704_Length=2897	ascc3_rat ame: full=activating signal cointegrator 1 complex subunit 3	2897	gi|385178610|sp|F1LPQ2.1|ASCC3_RATRecName: Full=Activating signal cointegrator 1 complex subunit 3	F1LPQ2	0	77	768.844	621	481
GnigEST_11775_Length=1838	act3_limpo ame: full=actin-3 flags: precursor	1838	gi|728792|sp|P41340.1|ACT3_LIMPORecName: Full=Actin-3; Flags: Precursor	P41340	0	97	721.465	376	368
GnigEST_11777_Length=2286	ercc2_human ame: full=tfiih basal transcription factor complex helicase xpd subunit ame: full=basic transcription factor 2 80 kda subunit short=btf2 p80 ame: full=cxpd ame: full=dna excision repair protein ercc-2 ame: full=dna repair protein complementing xp-d cells ame: full=tfiih basal transcription factor complex 80 kda subunit short=tfiih 80 kda subunit short=tfiih p80 ame: full=xeroderma pig…	2286	gi|119540|sp|P18074.1|ERCC2_HUMANRecName: Full=TFIIH basal transcription factor complex helicase XPD subunit; AltName: Full=Basic transcription factor 2 80 kDa subunit; Short=BTF2 p80; AltName: Full=CXPD; AltName: Full=DNA excision repair protein ERCC-2; AltName: Full=DNA repair protein complementing XP-D cells; AltName: Full=TFIIH basal transcription factor complex 80 kDa subunit; Short=TFIIH 80…	P18074	0	85	660.218	448	381
GnigEST_11794_Length=2520	sur8_culqu ame: full=leucine-rich repeat protein soc-2 homolog ame: full=protein sur-8 homolog ame: full=protein soc-2 homolog	2520	gi|261277883|sp|B0W6M9.1|SUR8_CULQURecName: Full=Leucine-rich repeat protein soc-2 homolog; AltName: Full=Protein Sur-8 homolog; AltName: Full=Protein soc-2 homolog	B0W6M9	0	85	733.406	531	455
GnigEST_11802_Length=8421	sta5b_mouse ame: full=signal transducer and activator of transcription 5b	8421	gi|1174465|sp|P42232.1|STA5B_MOUSERecName: Full=Signal transducer and activator of transcription 5B	P42232	0	65	642.499	763	497
GnigEST_1182_Length=2369	rad54_mouse ame: full=dna repair and recombination protein rad54-like ame: full=rad54 homolog short=mhr54 short=mrad54	2369	gi|51316197|sp|P70270.2|RAD54_MOUSERecName: Full=DNA repair and recombination protein RAD54-like; AltName: Full=RAD54 homolog; Short=mHR54; Short=mRAD54	P70270	0	76	936.021	749	576
GnigEST_11838_Length=5305	dhtk1_drome ame: full=probable 2-oxoglutarate dehydrogenase e1 component dhktd1 mitochondrial flags: precursor	5305	gi|74867960|sp|Q9VA02.2|DHTK1_DROMERecName: Full=Probable 2-oxoglutarate dehydrogenase E1 component DHKTD1 homolog, mitochondrial; Flags: Precursor	Q9VA02	0	69	948.347	899	626
GnigEST_1187_Length=1836	exoc1_drome ame: full=exocyst complex component 1 ame: full=exocyst complex component sec3	1836	gi|24418682|sp|Q9VVG4.2|EXOC1_DROMERecName: Full=Exocyst complex component 1; AltName: Full=Exocyst complex component Sec3	Q9VVG4	0	72	464.537	428	310
GnigEST_11896_Length=5420	ks6a5_chick ame: full=ribosomal protein s6 kinase alpha-5 short=s6k-alpha-5	5420	gi|82231192|sp|Q5F3L1.1|KS6A5_CHICKRecName: Full=Ribosomal protein S6 kinase alpha-5; Short=S6K-alpha-5	Q5F3L1	0	79	836.254	698	557
GnigEST_1190_Length=13553	birc6_mouse ame: full=baculoviral iap repeat-containing protein 6 ame: full=bir repeat-containing ubiquitin-conjugating enzyme short=bruce ame: full=ubiquitin-conjugating bir domain enzyme apollon short=apollon	13553	gi|380876899|sp|O88738.2|BIRC6_MOUSERecName: Full=Baculoviral IAP repeat-containing protein 6; AltName: Full=BIR repeat-containing ubiquitin-conjugating enzyme; Short=BRUCE; AltName: Full=Ubiquitin-conjugating BIR domain enzyme apollon; Short=APOLLON	O88738	0	69	759.599	799	555
GnigEST_11917_Length=3894	itpr_drome ame: full=inositol -trisphosphate receptor ame: full= 3 receptor short=ip3r short= 3r	3894	gi|44888998|sp|P29993.3|ITPR_DROMERecName: Full=Inositol 1,4,5-trisphosphate receptor; AltName: Full=InsP3 receptor; Short=IP3R; Short=InsP3R	P29993	0	81	1758.04	1318	1077
GnigEST_11939_Length=4901	suh_drome ame: full=suppressor of hairless protein ame: full=j kappa-recombination signal-binding protein ame: full=rbp-j kappa	4901	gi|400929|sp|P28159.1|SUH_DROMERecName: Full=Suppressor of hairless protein; AltName: Full=J kappa-recombination signal-binding protein; AltName: Full=RBP-J kappa	P28159	0	93	774.622	464	435
GnigEST_12123_Length=1725	cp301_drome ame: full=probable cytochrome p450 mitochondrial ame: full=cypcccia1 flags: precursor	1725	gi|11386653|sp|Q9V6D6.1|CP301_DROMERecName: Full=Probable cytochrome P450 301a1, mitochondrial; AltName: Full=CYPCCCIA1; Flags: Precursor	Q9V6D6	0	82	688.337	483	399
GnigEST_1215_Length=1894	ugpa_crigr ame: full=utp--glucose-1-phosphate uridylyltransferase ame: full=udp-glucose pyrophosphorylase short=udpgp short=ugpase	1894	gi|6136108|sp|O35156.3|UGPA_CRIGRRecName: Full=UTP--glucose-1-phosphate uridylyltransferase; AltName: Full=UDP-glucose pyrophosphorylase; Short=UDPGP; Short=UGPase	O35156	0	81	647.892	494	402
GnigEST_12167_Length=6317	ash1l_human ame: full=histone-lysine n-methyltransferase ash1l ame: full=ash1-like protein short=huash1 ame: full=absent small and homeotic disks protein 1 homolog ame: full=lysine n-methyltransferase 2h	6317	gi|117949323|sp|Q9NR48.2|ASH1L_HUMANRecName: Full=Histone-lysine N-methyltransferase ASH1L; AltName: Full=ASH1-like protein; Short=huASH1; AltName: Full=Absent small and homeotic disks protein 1 homolog; AltName: Full=Lysine N-methyltransferase 2H	Q9NR48	0	64	819.691	876	565
GnigEST_1224_Length=3715	cpt1b_bovin ame: full=carnitine o-palmitoyltransferase muscle isoform short=cpt1-m ame: full=carnitine o-palmitoyltransferase muscle isoform short=cpt i short=cpti-m ame: full=carnitine palmitoyltransferase 1b	3715	gi|75057727|sp|Q58DK1.1|CPT1B_BOVINRecName: Full=Carnitine O-palmitoyltransferase 1, muscle isoform; Short=CPT1-M; AltName: Full=Carnitine O-palmitoyltransferase I, muscle isoform; Short=CPT I; Short=CPTI-M; AltName: Full=Carnitine palmitoyltransferase 1B	Q58DK1	0	69	828.55	771	536
GnigEST_1226_Length=2714	eif3c_drops ame: full=eukaryotic translation initiation factor 3 subunit c short=eif3c ame: full=eukaryotic translation initiation factor 3 subunit 8	2714	gi|121988299|sp|Q28Z41.1|EIF3C_DROPSRecName: Full=Eukaryotic translation initiation factor 3 subunit C; Short=eIF3c; AltName: Full=Eukaryotic translation initiation factor 3 subunit 8	Q28Z41	0	80	1053.51	878	708
GnigEST_12274_Length=5636	rent1_drome ame: full=regulator of nonsense transcripts 1 homolog	5636	gi|27923995|sp|Q9VYS3.2|RENT1_DROMERecName: Full=Regulator of nonsense transcripts 1 homolog	Q9VYS3	0	80	1478.77	1077	869
GnigEST_1230_Length=2617	vac14_danre ame: full=protein vac14 homolog	2617	gi|82181658|sp|Q66L58.1|VAC14_DANRERecName: Full=Protein VAC14 homolog	Q66L58	0	71	774.237	753	538
GnigEST_1237_Length=3178	gcsp_human ame: full=glycine dehydrogenase mitochondrial ame: full=glycine cleavage system p protein ame: full=glycine decarboxylase flags: precursor	3178	gi|229462870|sp|P23378.2|GCSP_HUMANRecName: Full=Glycine dehydrogenase [decarboxylating], mitochondrial; AltName: Full=Glycine cleavage system P protein; AltName: Full=Glycine decarboxylase; Flags: Precursor	P23378	0	78	1297.72	971	766
GnigEST_1239_Length=3150	kgp25_drome ame: full=cgmp-dependent protein isozyme 2 forms cd5 t2 short=cgk ame: full=foraging protein	3150	gi|59799774|sp|P32023.3|KGP25_DROMERecName: Full=cGMP-dependent protein kinase, isozyme 2 forms cD5/T2; Short=cGK; AltName: Full=Foraging protein	P32023	0	85	941.414	606	520
GnigEST_12437_Length=4125	st7_drops ame: full=protein st7 homolog	4125	gi|224471853|sp|Q2M146.2|ST7_DROPSRecName: Full=Protein ST7 homolog	Q2M146	0	84	818.535	538	456
GnigEST_12475_Length=2015	arm_drome ame: full=armadillo segment polarity protein	2015	gi|114162|sp|P18824.1|ARM_DROMERecName: Full=Armadillo segment polarity protein	P18824	0	93	620.157	358	336
GnigEST_12539_Length=3170	ndst_drome ame: full=bifunctional heparan sulfate n-deacetylase n-sulfotransferase ame: full=glucosaminyl n-deacetylase n-sulfotransferase ame: full=sulfateless includes: ame: full=heparan sulfate n-deacetylase includes: ame: full=heparan sulfate n-sulfotransferase	3170	gi|67461214|sp|Q9V3L1.1|NDST_DROMERecName: Full=Bifunctional heparan sulfate N-deacetylase/N-sulfotransferase; AltName: Full=Glucosaminyl N-deacetylase/N-sulfotransferase; AltName: Full=Sulfateless; Includes: RecName: Full=Heparan sulfate N-deacetylase; Includes: RecName: Full=Heparan sulfate N-sulfotransferase	Q9V3L1	0	85	941.799	636	542
GnigEST_12610_Length=4457	dnmt1_parli ame: full=dna (cytosine-5)-methyltransferase ame: full=dna methyltransferase short=dna mtase short= ame: full=dnmt1 ame: full=mcmt	4457	gi|12230342|sp|Q27746.1|DNMT1_PARLIRecName: Full=DNA (cytosine-5)-methyltransferase PliMCI; AltName: Full=DNA methyltransferase PliMCI; Short=DNA MTase PliMCI; Short=M.PliMCI; AltName: Full=Dnmt1; AltName: Full=MCMT	Q27746	0	68	1409.05	1345	918
GnigEST_12644_Length=3917	kinh_drome ame: full=kinesin heavy chain	3917	gi|19856508|sp|P17210.2|KINH_DROMERecName: Full=Kinesin heavy chain	P17210	0	87	1271.91	954	836
GnigEST_12672_Length=3031	cog3_drops ame: full=conserved oligomeric golgi complex subunit 3 short=cog complex subunit 3 ame: full=component of oligomeric golgi complex 3	3031	gi|121995312|sp|Q29N70.1|COG3_DROPSRecName: Full=Conserved oligomeric Golgi complex subunit 3; Short=COG complex subunit 3; AltName: Full=Component of oligomeric Golgi complex 3	Q29N70	0	66	737.643	812	540
GnigEST_1272_Length=4275	atc1_drome ame: full=calcium-transporting atpase sarcoplasmic endoplasmic reticulum type ame: full=calcium atpase at 60a ame: full=calcium pump	4275	gi|12644163|sp|P22700.2|ATC1_DROMERecName: Full=Calcium-transporting ATPase sarcoplasmic/endoplasmic reticulum type; AltName: Full=Calcium ATPase at 60A; AltName: Full=Calcium pump	P22700	0	94	1749.95	1018	961
GnigEST_12947_Length=4457	pyc_bovin ame: full=pyruvate mitochondrial ame: full=pyruvic carboxylase short=pcb flags: precursor	4457	gi|110825736|sp|Q29RK2.2|PYC_BOVINRecName: Full=Pyruvate carboxylase, mitochondrial; AltName: Full=Pyruvic carboxylase; Short=PCB; Flags: Precursor	Q29RK2	0	81	1485.32	1168	951
GnigEST_1299_Length=2862	exoc3_drome ame: full=exocyst complex component 3 ame: full=exocyst complex component sec6	2862	gi|24418679|sp|Q9V8K2.2|EXOC3_DROMERecName: Full=Exocyst complex component 3; AltName: Full=Exocyst complex component Sec6	Q9V8K2	0	71	683.715	648	464
GnigEST_12990_Length=5502	fat2_drome ame: full=fat-like cadherin-related tumor suppressor homolog ame: full=protein kugelei flags: precursor	5502	gi|25090328|sp|Q9VW71.2|FAT2_DROMERecName: Full=Fat-like cadherin-related tumor suppressor homolog; AltName: Full=Protein kugelei; Flags: Precursor	Q9VW71	0	59	901.353	1183	701
GnigEST_12999_Length=8412	dock7_mouse ame: full=dedicator of cytokinesis protein 7	8412	gi|122065171|sp|Q8R1A4.3|DOCK7_MOUSERecName: Full=Dedicator of cytokinesis protein 7	Q8R1A4	0	68	2033.84	2131	1468
GnigEST_13069_Length=4652	kpc1_drome ame: full=protein kinase brain isozyme short=pkc ame: full=dpkc53e	4652	gi|26006990|sp|P05130.2|KPC1_DROMERecName: Full=Protein kinase C, brain isozyme; Short=PKC; AltName: Full=dPKC53E(BR)	P05130	0	88	1041.57	641	565
GnigEST_13072_Length=1491	nbea_drome ame: full=neurobeachin ame: full=a-kinase anchor protein 550 short=akap 550 ame: full=protein rugose ame: full=dakap550	1491	gi|353526323|sp|Q9W4E2.3|NBEA_DROMERecName: Full=Neurobeachin; AltName: Full=A-kinase anchor protein 550; Short=AKAP 550; AltName: Full=Protein rugose; AltName: Full=dAKAP550	Q9W4E2	0	92	830.476	481	443
GnigEST_1309_Length=6463	co4a1_caeel ame: full=collagen alpha-1 chain flags: precursor	6463	gi|205831680|sp|P17139.4|CO4A1_CAEELRecName: Full=Collagen alpha-1(IV) chain; Flags: Precursor	P17139	0	49	829.321	1851	920
GnigEST_1310_Length=3525	tm9s2_human ame: full=transmembrane 9 superfamily member 2 ame: full=p76 flags: precursor	3525	gi|13878805|sp|Q99805.1|TM9S2_HUMANRecName: Full=Transmembrane 9 superfamily member 2; AltName: Full=p76; Flags: Precursor	Q99805	0	82	915.22	644	529
GnigEST_1313_Length=3804	warts_drome ame: full=serine threonine-protein kinase warts	3804	gi|75026573|sp|Q9VA38.1|WARTS_DROMERecName: Full=Serine/threonine-protein kinase Warts	Q9VA38	0	80	688.723	494	398
GnigEST_1315_Length=4095	megf8_mouse ame: full=multiple epidermal growth factor-like domains protein 8 short=multiple egf-like domains protein 8 ame: full=epidermal growth factor-like protein 4 short=egf-like protein 4 flags: precursor	4095	gi|218511691|sp|P60882.2|MEGF8_MOUSERecName: Full=Multiple epidermal growth factor-like domains protein 8; Short=Multiple EGF-like domains protein 8; AltName: Full=Epidermal growth factor-like protein 4; Short=EGF-like protein 4; Flags: Precursor	P60882	0	51	738.413	1198	613
GnigEST_13190_Length=4449	aapk2_human ame: full=5 -amp-activated protein kinase catalytic subunit alpha-2 short=ampk subunit alpha-2	4449	gi|20178276|sp|P54646.2|AAPK2_HUMANRecName: Full=5'-AMP-activated protein kinase catalytic subunit alpha-2; Short=AMPK subunit alpha-2	P54646	0	74	662.144	548	406
GnigEST_1321_Length=2749	miro_drome ame: full=mitochondrial rho gtpase short=miro short=dmiro	2749	gi|74930198|sp|Q8IMX7.1|MIRO_DROMERecName: Full=Mitochondrial Rho GTPase; Short=Miro; Short=dMiro	Q8IMX7	0	73	719.153	633	468
GnigEST_13211_Length=4179	prp16_bovin ame: full=pre-mrna-splicing factor atp-dependent rna helicase prp16 ame: full=atp-dependent rna helicase dhx38 ame: full=deah box protein 38	4179	gi|122145767|sp|Q17R09.1|PRP16_BOVINRecName: Full=Pre-mRNA-splicing factor ATP-dependent RNA helicase PRP16; AltName: Full=ATP-dependent RNA helicase DHX38; AltName: Full=DEAH box protein 38	Q17R09	0	90	1056.59	661	597
GnigEST_13243_Length=2130	dgk2_drome ame: full=eye-specific diacylglycerol kinase short=dag kinase 2 short=dgk 2 short=diglyceride kinase 2 ame: full=retinal degeneration a protein	2130	gi|68067747|sp|Q09103.2|DGK2_DROMERecName: Full=Eye-specific diacylglycerol kinase; Short=DAG kinase 2; Short=DGK 2; Short=Diglyceride kinase 2; AltName: Full=Retinal degeneration A protein	Q09103	0	73	672.544	577	426
GnigEST_13262_Length=5906	kpba_drome ame: full=probable phosphorylase b kinase regulatory subunit alpha short=phosphorylase kinase subunit alpha	5906	gi|32172462|sp|Q9W391.2|KPBA_DROMERecName: Full=Probable phosphorylase b kinase regulatory subunit alpha; Short=Phosphorylase kinase subunit alpha	Q9W391	0	82	1731.84	1247	1024
GnigEST_13267_Length=4031	ilpr_brala ame: full=insulin-like peptide receptor short=ilp receptor contains: ame: full=insulin-like peptide receptor alpha chain contains: ame: full=insulin-like peptide receptor beta chain flags: precursor	4031	gi|2497557|sp|O02466.1|ILPR_BRALARecName: Full=Insulin-like peptide receptor; Short=ILP receptor; Contains: RecName: Full=Insulin-like peptide receptor alpha chain; Contains: RecName: Full=Insulin-like peptide receptor beta chain; Flags: Precursor	O02466	0	56	682.559	1003	569
GnigEST_1333_Length=4401	imb1_mouse ame: full=importin subunit beta-1 ame: full=karyopherin subunit beta-1 ame: full=nuclear factor p97 ame: full=pore targeting complex 97 kda subunit short=ptac97 ame: full=scg	4401	gi|341940828|sp|P70168.2|IMB1_MOUSERecName: Full=Importin subunit beta-1; AltName: Full=Karyopherin subunit beta-1; AltName: Full=Nuclear factor p97; AltName: Full=Pore targeting complex 97 kDa subunit; Short=PTAC97; AltName: Full=SCG	P70168	0	83	1213.75	874	726
GnigEST_1339_Length=2746	mon2_drops ame: full=protein mon2 homolog	2746	gi|223590093|sp|Q29L43.2|MON2_DROPSRecName: Full=Protein MON2 homolog	Q29L43	0	75	946.421	866	650
GnigEST_1340_Length=4260	mle_drome ame: full=dosage compensation regulator ame: full=atp-dependent rna helicase mle ame: full=protein male-less ame: full=protein maleless ame: full=protein no action potential	4260	gi|76803804|sp|P24785.2|MLE_DROMERecName: Full=Dosage compensation regulator; AltName: Full=ATP-dependent RNA helicase mle; AltName: Full=Protein male-less; AltName: Full=Protein maleless; AltName: Full=Protein no action potential	P24785	0	73	1283.09	1179	866
GnigEST_1341_Length=3198	stxb5_rat ame: full=syntaxin-binding protein 5 ame: full=lethal giant larvae protein homolog 3 ame: full=tomosyn-1	3198	gi|81917877|sp|Q9WU70.1|STXB5_RATRecName: Full=Syntaxin-binding protein 5; AltName: Full=Lethal(2) giant larvae protein homolog 3; AltName: Full=Tomosyn-1	Q9WU70	0	70	817.379	787	552
GnigEST_1342_Length=6195	lamc1_drome ame: full=laminin subunit gamma-1 ame: full=laminin b2 chain flags: precursor	6195	gi|2506807|sp|P15215.2|LAMC1_DROMERecName: Full=Laminin subunit gamma-1; AltName: Full=Laminin B2 chain; Flags: Precursor	P15215	0	66	1407.51	1360	904
GnigEST_13454_Length=3771	mdn1_human ame: full=midasin ame: full=midas-containing protein	3771	gi|24212017|sp|Q9NU22.2|MDN1_HUMANRecName: Full=Midasin; AltName: Full=MIDAS-containing protein	Q9NU22	0	62	1004.97	1252	778
GnigEST_13460_Length=3260	slit_drome ame: full=protein slit short=dslit contains: ame: full=protein slit n-product contains: ame: full=protein slit c-product flags: precursor	3260	gi|33302576|sp|P24014.2|SLIT_DROMERecName: Full=Protein slit; Short=dSlit; Contains: RecName: Full=Protein slit N-product; Contains: RecName: Full=Protein slit C-product; Flags: Precursor	P24014	0	84	1089.72	697	587
GnigEST_1349_Length=3941	acsa_drome ame: full=acetyl-coenzyme a synthetase ame: full=acetate-- ligase ame: full=acetyl- synthetase short=acs short= ame: full=acyl-activating enzyme	3941	gi|34922289|sp|Q9VP61.1|ACSA_DROMERecName: Full=Acetyl-coenzyme A synthetase; AltName: Full=Acetate--CoA ligase; AltName: Full=Acetyl-CoA synthetase; Short=ACS; Short=AceCS; AltName: Full=Acyl-activating enzyme	Q9VP61	0	86	1068.14	670	578
GnigEST_13493_Length=4846	xpo4_xenla ame: full=exportin-4	4846	gi|118573217|sp|Q499Y0.1|XPO4_XENLARecName: Full=Exportin-4	Q499Y0	0	64	742.651	940	603
GnigEST_135_Length=3472	b3a2_rabit ame: full=anion exchange protein 2 short=ae 2 short=anion exchanger 2 ame: full=band 3-related protein short=b3rp ame: full=solute carrier family 4 member 2	3472	gi|1352062|sp|P48746.1|B3A2_RABITRecName: Full=Anion exchange protein 2; Short=AE 2; Short=Anion exchanger 2; AltName: Full=Band 3-related protein; Short=B3RP; AltName: Full=Solute carrier family 4 member 2	P48746	0	64	772.696	1015	651
GnigEST_1350_Length=2602	ntkl_xentr ame: full=n-terminal kinase-like protein ame: full=scy1-like protein 1	2602	gi|115311827|sp|Q28FH2.1|NTKL_XENTRRecName: Full=N-terminal kinase-like protein; AltName: Full=SCY1-like protein 1	Q28FH2	0	68	637.106	676	463
GnigEST_1356_Length=1846	cdsa_drome ame: full=phosphatidate photoreceptor-specific ame: full=cdp-dag synthase ame: full=cdp-dg synthase ame: full=cdp-diacylglycerol synthase short=cds ame: full=cdp-diglyceride pyrophosphorylase ame: full=cdp-diglyceride synthase ame: full=ctp:phosphatidate cytidylyltransferase	1846	gi|12644327|sp|P56079.2|CDSA_DROMERecName: Full=Phosphatidate cytidylyltransferase, photoreceptor-specific; AltName: Full=CDP-DAG synthase; AltName: Full=CDP-DG synthase; AltName: Full=CDP-diacylglycerol synthase; Short=CDS; AltName: Full=CDP-diglyceride pyrophosphorylase; AltName: Full=CDP-diglyceride synthase; AltName: Full=CTP:phosphatidate cytidylyltransferase	P56079	0	83	645.58	434	361
GnigEST_1361_Length=1661	ubc_mouse ame: full=polyubiquitin-c contains: ame: full=ubiquitin contains: ame: full=ubiquitin-related 1 contains: ame: full=ubiquitin-related 2 flags: precursor	1661	gi|342187094|sp|P0CG50.2|UBC_MOUSERecName: Full=Polyubiquitin-C; Contains: RecName: Full=Ubiquitin; Contains: RecName: Full=Ubiquitin-related 1; Contains: RecName: Full=Ubiquitin-related 2; Flags: Precursor	P0CG50	0	100	936.021	483	483
GnigEST_13698_Length=3453	c1tc_drome ame: full=c-1-tetrahydrofolate cytoplasmic short=c1-thf synthase includes: ame: full=methylenetetrahydrofolate dehydrogenase includes: ame: full=methenyltetrahydrofolate cyclohydrolase includes: ame: full=formyltetrahydrofolate synthetase	3453	gi|50403703|sp|O96553.4|C1TC_DROMERecName: Full=C-1-tetrahydrofolate synthase, cytoplasmic; Short=C1-THF synthase; Includes: RecName: Full=Methylenetetrahydrofolate dehydrogenase; Includes: RecName: Full=Methenyltetrahydrofolate cyclohydrolase; Includes: RecName: Full=Formyltetrahydrofolate synthetase	O96553	0	81	1220.3	937	765
GnigEST_1374_Length=3060	mcm2_drome ame: full=dna replication licensing factor mcm2 ame: full=minichromosome maintenance 2 protein short= 2	3060	gi|1708951|sp|P49735.1|MCM2_DROMERecName: Full=DNA replication licensing factor Mcm2; AltName: Full=Minichromosome maintenance 2 protein; Short=DmMCM2	P49735	0	88	1080.09	767	678
GnigEST_1379_Length=2529	gsh1_mouse ame: full=glutamate--cysteine ligase catalytic subunit ame: full=gcs heavy chain ame: full=gamma-ecs ame: full=gamma-glutamylcysteine synthetase	2529	gi|22654254|sp|P97494.4|GSH1_MOUSERecName: Full=Glutamate--cysteine ligase catalytic subunit; AltName: Full=GCS heavy chain; AltName: Full=Gamma-ECS; AltName: Full=Gamma-glutamylcysteine synthetase	P97494	0	76	810.446	626	482
GnigEST_1380_Length=3104	rrp44_mouse ame: full=exosome complex exonuclease rrp44 ame: full=protein dis3 homolog ame: full=ribosomal rna-processing protein 44	3104	gi|166231533|sp|Q9CSH3.4|RRP44_MOUSERecName: Full=Exosome complex exonuclease RRP44; AltName: Full=Protein DIS3 homolog; AltName: Full=Ribosomal RNA-processing protein 44	Q9CSH3	0	73	1065.83	954	703
GnigEST_1381_Length=4225	egfr_apime ame: full=epidermal growth factor receptor short=egfr	4225	gi|338818034|sp|P0CY46.1|EGFR_APIMERecName: Full=Epidermal growth factor receptor; Short=Egfr	P0CY46	0	77	1739.93	1252	972
GnigEST_1382_Length=2856	vatc_manse ame: full=v-type proton atpase subunit c short=v-atpase subunit c ame: full=vacuolar proton pump subunit c	2856	gi|12585498|sp|Q9U5N1.1|VATC_MANSERecName: Full=V-type proton ATPase subunit C; Short=V-ATPase subunit C; AltName: Full=Vacuolar proton pump subunit C	Q9U5N1	0	88	644.04	386	342
GnigEST_1385_Length=3755	hyou1_danre ame: full=hypoxia up-regulated protein 1 flags: precursor	3755	gi|82209587|sp|Q7ZUW2.1|HYOU1_DANRERecName: Full=Hypoxia up-regulated protein 1; Flags: Precursor	Q7ZUW2	0	64	773.081	914	588
GnigEST_1405_Length=3414	gap2_drome ame: full=probable ras gtpase-activating protein	3414	gi|221222525|sp|Q8T498.3|GAP2_DROMERecName: Full=Probable Ras GTPase-activating protein	Q8T498	0	67	654.825	664	445
GnigEST_1406_Length=2659	sgsm3_xenla ame: full=small g protein signaling modulator 3 homolog ame: full=run and tbc1 domain-containing protein 3	2659	gi|160184877|sp|A6H8I2.1|SGSM3_XENLARecName: Full=Small G protein signaling modulator 3 homolog; AltName: Full=RUN and TBC1 domain-containing protein 3	A6H8I2	0	83	1071.61	751	628
GnigEST_14064_Length=2704	mcm6_anoga ame: full=dna replication licensing factor mcm6	2704	gi|94717655|sp|Q7Q0Q1.3|MCM6_ANOGARecName: Full=DNA replication licensing factor Mcm6	Q7Q0Q1	0	84	1075.46	766	646
GnigEST_14065_Length=2560	mcm6_anoga ame: full=dna replication licensing factor mcm6	2560	gi|94717655|sp|Q7Q0Q1.3|MCM6_ANOGARecName: Full=DNA replication licensing factor Mcm6	Q7Q0Q1	0	87	536.954	336	295
GnigEST_1407_Length=8871	ry44_drome ame: full=ryanodine receptor 44f	8871	gi|33112444|sp|Q24498.3|RY44_DROMERecName: Full=Ryanodine receptor 44F	Q24498	0	87	4398.96	2965	2608
GnigEST_1419_Length=2650	hdac1_drome ame: full=histone deacetylase rpd3 short=hd short=drpd3	2650	gi|68068071|sp|Q94517.2|HDAC1_DROMERecName: Full=Histone deacetylase Rpd3; Short=HD; Short=dRPD3	Q94517	0	86	774.237	495	429
GnigEST_14272_Length=3279	elmo1_human ame: full=engulfment and cell motility protein 1 ame: full=protein ced-12 homolog	3279	gi|30923321|sp|Q92556.2|ELMO1_HUMANRecName: Full=Engulfment and cell motility protein 1; AltName: Full=Protein ced-12 homolog	Q92556	0	71	570.852	576	414
GnigEST_1428_Length=2553	gnas_homam ame: full=guanine nucleotide-binding protein g subunit alpha ame: full=adenylate cyclase-stimulating g alpha protein	2553	gi|3913717|sp|O16118.1|GNAS_HOMAMRecName: Full=Guanine nucleotide-binding protein G(s) subunit alpha; AltName: Full=Adenylate cyclase-stimulating G alpha protein	O16118	0	93	668.307	377	352
GnigEST_143_Length=3460	epa4a_xenla ame: full=ephrin type-a receptor 4-a ame: full=tyrosine-protein kinase receptor sek-1 short=xsek-1 flags: precursor	3460	gi|8134440|sp|Q91845.1|EPA4A_XENLARecName: Full=Ephrin type-A receptor 4-A; AltName: Full=Tyrosine-protein kinase receptor SEK-1; Short=xSEK-1; Flags: Precursor	Q91845	0	62	841.262	988	619
GnigEST_1431_Length=2774	galt7_drome ame: full=n-acetylgalactosaminyltransferase 7 ame: full=protein-udp acetylgalactosaminyltransferase 7 ame: full=udp- c:polypeptide n-acetylgalactosaminyltransferase 7 short=pp- ase 7 ame: full=d c-t2	2774	gi|51316019|sp|Q8MV48.2|GALT7_DROMERecName: Full=N-acetylgalactosaminyltransferase 7; AltName: Full=Protein-UDP acetylgalactosaminyltransferase 7; AltName: Full=UDP-GalNAc:polypeptide N-acetylgalactosaminyltransferase 7; Short=pp-GaNTase 7; AltName: Full=dGalNAc-T2	Q8MV48	0	80	853.973	591	473
GnigEST_14339_Length=6754	ocrl_human ame: full=inositol polyphosphate 5-phosphatase ocrl-1 ame: full=lowe oculocerebrorenal syndrome protein	6754	gi|67477390|sp|Q01968.3|OCRL_HUMANRecName: Full=Inositol polyphosphate 5-phosphatase OCRL-1; AltName: Full=Lowe oculocerebrorenal syndrome protein	Q01968	0	59	692.96	891	532
GnigEST_1437_Length=2289	abcd3_human ame: full=atp-binding cassette sub-family d member 3 ame: full=70 kda peroxisomal membrane protein short=pmp70	2289	gi|130358|sp|P28288.1|ABCD3_HUMANRecName: Full=ATP-binding cassette sub-family D member 3; AltName: Full=70 kDa peroxisomal membrane protein; Short=PMP70	P28288	0	77	797.734	665	513
GnigEST_14387_Length=1721	ach1_schgr ame: full=acetylcholine receptor subunit alpha-l1 flags: precursor	1721	gi|113050|sp|P23414.1|ACH1_SCHGRRecName: Full=Acetylcholine receptor subunit alpha-L1; Flags: Precursor	P23414	0	82	666.381	464	384
GnigEST_14402_Length=4357	ubp32_human ame: full=ubiquitin carboxyl-terminal hydrolase 32 ame: full=deubiquitinating enzyme 32 ame: full=renal carcinoma antigen ny-ren-60 ame: full=ubiquitin thioesterase 32 ame: full=ubiquitin-specific-processing protease 32 flags: precursor	4357	gi|47606649|sp|Q8NFA0.1|UBP32_HUMANRecName: Full=Ubiquitin carboxyl-terminal hydrolase 32; AltName: Full=Deubiquitinating enzyme 32; AltName: Full=Renal carcinoma antigen NY-REN-60; AltName: Full=Ubiquitin thioesterase 32; AltName: Full=Ubiquitin-specific-processing protease 32; Flags: Precursor	Q8NFA0	0	64	1008.05	1067	692
GnigEST_14439_Length=3767	fbx11_human ame: full=f-box only protein 11 ame: full=vitiligo-associated protein 1 short=vit-1	3767	gi|124012093|sp|Q86XK2.3|FBX11_HUMANRecName: Full=F-box only protein 11; AltName: Full=Vitiligo-associated protein 1; Short=VIT-1	Q86XK2	0	84	1159.44	794	667
GnigEST_1461_Length=2487	suv3_drome ame: full=atp-dependent rna helicase suv3 mitochondrial flags: precursor	2487	gi|251757439|sp|Q9VN03.3|SUV3_DROMERecName: Full=ATP-dependent RNA helicase SUV3 homolog, mitochondrial; Flags: Precursor	Q9VN03	0	84	1019.99	700	590
GnigEST_1463_Length=3876	mrp1_human ame: full=multidrug resistance-associated protein 1 ame: full=atp-binding cassette sub-family c member 1 ame: full=leukotriene c transporter short=ltc4 transporter	3876	gi|296439301|sp|P33527.3|MRP1_HUMANRecName: Full=Multidrug resistance-associated protein 1; AltName: Full=ATP-binding cassette sub-family C member 1; AltName: Full=Leukotriene C(4) transporter; Short=LTC4 transporter	P33527	0	68	837.41	896	614
GnigEST_14632_Length=3068	melt_drome ame: full=protein melted	3068	gi|353526257|sp|Q9VS24.2|MELT_DROMERecName: Full=Protein melted	Q9VS24	0	60	677.167	915	555
GnigEST_1465_Length=4418	rock2_bovin ame: full=rho-associated protein kinase 2 ame: full=rho- coiled-coil-containing protein kinase 2 ame: full=rho- coiled-coil-containing protein kinase ii short=rock-ii ame: full=p164 rock-2	4418	gi|47606001|sp|Q28021.1|ROCK2_BOVINRecName: Full=Rho-associated protein kinase 2; AltName: Full=Rho-associated, coiled-coil-containing protein kinase 2; AltName: Full=Rho-associated, coiled-coil-containing protein kinase II; Short=ROCK-II; AltName: Full=p164 ROCK-2	Q28021	0	67	1194.49	1355	918
GnigEST_14672_Length=1722	nle1_bovin ame: full=notchless protein homolog 1	1722	gi|73921225|sp|Q58D20.2|NLE1_BOVINRecName: Full=Notchless protein homolog 1	Q58D20	0	79	639.417	470	373
GnigEST_1474_Length=2332	maox_anapl ame: full=nadp-dependent malic enzyme short=nadp-me	2332	gi|126734|sp|P28227.1|MAOX_ANAPLRecName: Full=NADP-dependent malic enzyme; Short=NADP-ME	P28227	0	78	719.153	551	430
GnigEST_14741_Length=3569	zn729_human ame: full=zinc finger protein 729	3569	gi|187671941|sp|A6NN14.3|ZN729_HUMANRecName: Full=Zinc finger protein 729	A6NN14	0	55	905.59	1096	608
GnigEST_1477_Length=2214	pico_drome ame: full= inorganic phosphate cotransporter	2214	gi|29428061|sp|Q9V7S5.1|PICO_DROMERecName: Full=Putative inorganic phosphate cotransporter	Q9V7S5	0	76	660.988	507	387
GnigEST_1479_Length=14599	lrp1_chick ame: full=low-density lipoprotein receptor-related protein 1 short=lrp-1 ame: full=alpha-2-macroglobulin receptor short=a2mr flags: precursor	14599	gi|1708864|sp|P98157.1|LRP1_CHICKRecName: Full=Low-density lipoprotein receptor-related protein 1; Short=LRP-1; AltName: Full=Alpha-2-macroglobulin receptor; Short=A2MR; Flags: Precursor	P98157	0	59	2997.22	3778	2230
GnigEST_148_Length=3654	p5cs_mouse ame: full=delta-1-pyrroline-5-carboxylate synthase short=p5cs ame: full=aldehyde dehydrogenase family 18 member a1 includes: ame: full=glutamate 5-kinase short=gk ame: full=gamma-glutamyl kinase includes: ame: full=gamma-glutamyl phosphate reductase short=gpr ame: full=glutamate-5-semialdehyde dehydrogenase ame: full=glutamyl-gamma-semialdehyde dehydrogenase	3654	gi|341941220|sp|Q9Z110.2|P5CS_MOUSERecName: Full=Delta-1-pyrroline-5-carboxylate synthase; Short=P5CS; AltName: Full=Aldehyde dehydrogenase family 18 member A1; Includes: RecName: Full=Glutamate 5-kinase; Short=GK; AltName: Full=Gamma-glutamyl kinase; Includes: RecName: Full=Gamma-glutamyl phosphate reductase; Short=GPR; AltName: Full=Glutamate-5-semialdehyde dehydrogenase; AltName: Full=Glutamyl…	Q9Z110	0	75	770.77	743	559
GnigEST_1481_Length=2702	rop_drome ame: full=protein rop	2702	gi|12644024|sp|Q07327.2|ROP_DROMERecName: Full=Protein ROP	Q07327	0	83	865.529	595	499
GnigEST_1490_Length=2862	vps35_mouse ame: full=vacuolar protein sorting-associated protein 35 ame: full=maternal-embryonic 3 ame: full=vesicle protein sorting 35	2862	gi|25453322|sp|Q9EQH3.1|VPS35_MOUSERecName: Full=Vacuolar protein sorting-associated protein 35; AltName: Full=Maternal-embryonic 3; AltName: Full=Vesicle protein sorting 35	Q9EQH3	0	85	1125.15	798	679
GnigEST_14938_Length=1945	nelfd_drome ame: full=negative elongation factor d	1945	gi|38372289|sp|Q24134.2|NELFD_DROMERecName: Full=Negative elongation factor D	Q24134	0	85	812.757	552	474
GnigEST_14991_Length=1771	ugdh_drome ame: full=udp-glucose 6-dehydrogenase short=udp-glc dehydrogenase short=udp- short=udpgdh ame: full=protein sugarless ame: full=protein suppenkasper	1771	gi|6175085|sp|O02373.1|UGDH_DROMERecName: Full=UDP-glucose 6-dehydrogenase; Short=UDP-Glc dehydrogenase; Short=UDP-GlcDH; Short=UDPGDH; AltName: Full=Protein sugarless; AltName: Full=Protein suppenkasper	O02373	0	88	714.916	461	407
GnigEST_1505_Length=1951	ube3a_human ame: full=ubiquitin-protein ligase e3a ame: full=e6ap ubiquitin-protein ligase ame: full=human papillomavirus e6-associated protein ame: full=oncogenic protein-associated protein e6-ap ame: full=renal carcinoma antigen ny-ren-54	1951	gi|215274240|sp|Q05086.4|UBE3A_HUMANRecName: Full=Ubiquitin-protein ligase E3A; AltName: Full=E6AP ubiquitin-protein ligase; AltName: Full=Human papillomavirus E6-associated protein; AltName: Full=Oncogenic protein-associated protein E6-AP; AltName: Full=Renal carcinoma antigen NY-REN-54	Q05086	0	75	660.218	561	424
GnigEST_15166_Length=4892	y5521_drome ame: full=probable rho gtpase-activating protein cg5521	4892	gi|74868143|sp|Q9VB98.2|Y5521_DROMERecName: Full=Probable Rho GTPase-activating protein CG5521	Q9VB98	0	59	822.387	1220	722
GnigEST_153_Length=3904	stt3b_mouse ame: full=dolichyl-diphosphooligosaccharide--protein glycosyltransferase subunit stt3b short=oligosaccharyl transferase subunit stt3b short=stt3-b ame: full=b6dom1 antigen ame: full=source of immunodominant mhc-associated peptides	3904	gi|110287975|sp|Q3TDQ1.2|STT3B_MOUSERecName: Full=Dolichyl-diphosphooligosaccharide--protein glycosyltransferase subunit STT3B; Short=Oligosaccharyl transferase subunit STT3B; Short=STT3-B; AltName: Full=B6dom1 antigen; AltName: Full=Source of immunodominant MHC-associated peptides	Q3TDQ1	0	84	1151.35	768	651
GnigEST_15422_Length=2796	kpcd3_mouse ame: full=serine threonine-protein kinase d3 ame: full=protein kinase c nu type ame: full=npkc-nu	2796	gi|68052207|sp|Q8K1Y2.1|KPCD3_MOUSERecName: Full=Serine/threonine-protein kinase D3; AltName: Full=Protein kinase C nu type; AltName: Full=nPKC-nu	Q8K1Y2	0	75	791.956	624	468
GnigEST_15473_Length=1752	pakm_drome ame: full=serine threonine-protein kinase pak mbt ame: full=protein mushroom bodies tiny ame: full=p21-activated kinase-related protein	1752	gi|55584007|sp|Q9VXE5.2|PAKM_DROMERecName: Full=Serine/threonine-protein kinase PAK mbt; AltName: Full=Protein mushroom bodies tiny; AltName: Full=p21-activated kinase-related protein	Q9VXE5	0	66	664.455	639	428
GnigEST_15514_Length=3660	p3c2b_human ame: full=phosphatidylinositol 4-phosphate 3-kinase c2 domain-containing subunit beta short=pi3k-c2-beta short= ns-3-kinase c2 subunit beta ame: full=c2-pi3k ame: full=phosphoinositide 3-kinase-c2-beta	3660	gi|73920246|sp|O00750.2|P3C2B_HUMANRecName: Full=Phosphatidylinositol 4-phosphate 3-kinase C2 domain-containing subunit beta; Short=PI3K-C2-beta; Short=PtdIns-3-kinase C2 subunit beta; AltName: Full=C2-PI3K; AltName: Full=Phosphoinositide 3-kinase-C2-beta	O00750	0	59	753.821	1023	612
GnigEST_15529_Length=3435	ats20_mouse ame: full=a disintegrin and metalloproteinase with thrombospondin motifs 20 short=adam-ts 20 short=adam-ts20 short=adamts-20 flags: precursor	3435	gi|341940270|sp|P59511.2|ATS20_MOUSERecName: Full=A disintegrin and metalloproteinase with thrombospondin motifs 20; Short=ADAM-TS 20; Short=ADAM-TS20; Short=ADAMTS-20; Flags: Precursor	P59511	0	61	825.469	921	566
GnigEST_15574_Length=4138	kat2a_human ame: full=histone acetyltransferase kat2a ame: full=general control of amino acid synthesis protein 5-like 2 ame: full=histone acetyltransferase gcn5 short= 5 ame: full=lysine acetyltransferase 2a ame: full=staf97	4138	gi|209572743|sp|Q92830.3|KAT2A_HUMANRecName: Full=Histone acetyltransferase KAT2A; AltName: Full=General control of amino acid synthesis protein 5-like 2; AltName: Full=Histone acetyltransferase GCN5; Short=HsGCN5; AltName: Full=Lysine acetyltransferase 2A; AltName: Full=STAF97	Q92830	0	69	864.759	810	565
GnigEST_15642_Length=2728	cadn_drome ame: full=neural-cadherin ame: full=cadherin-n short=dn-cadherin flags: precursor	2728	gi|13124002|sp|O15943.2|CADN_DROMERecName: Full=Neural-cadherin; AltName: Full=Cadherin-N; Short=dN-cadherin; Flags: Precursor	O15943	0	86	923.309	599	518
GnigEST_1576_Length=2922	vps11_human ame: full=vacuolar protein sorting-associated protein 11 homolog short=hvps11 ame: full=ring finger protein 108	2922	gi|23396928|sp|Q9H270.1|VPS11_HUMANRecName: Full=Vacuolar protein sorting-associated protein 11 homolog; Short=hVPS11; AltName: Full=RING finger protein 108	Q9H270	0	65	659.448	713	466
GnigEST_1586_Length=3146	u5s1_chick ame: full=116 kda u5 small nuclear ribonucleoprotein component ame: full=elongation factor tu gtp-binding domain protein 2 ame: full=u5 snrnp-specific 116 kda short=u5-116 kda	3146	gi|82231213|sp|Q5F3X4.1|U5S1_CHICKRecName: Full=116 kDa U5 small nuclear ribonucleoprotein component; AltName: Full=Elongation factor Tu GTP-binding domain protein 2; AltName: Full=U5 snRNP-specific protein, 116 kDa; Short=U5-116 kDa	Q5F3X4	0	77	704.901	560	436
GnigEST_15875_Length=1966	klh18_human ame: full=kelch-like protein 18	1966	gi|218512138|sp|O94889.3|KLH18_HUMANRecName: Full=Kelch-like protein 18	O94889	0	73	637.491	564	417
GnigEST_1591_Length=3150	annu_scham ame: full=annulin ame: full=protein-glutamine gamma-glutamyltransferase ame: full=transglutaminase	3150	gi|1703311|sp|P52183.1|ANNU_SCHAMRecName: Full=Annulin; AltName: Full=Protein-glutamine gamma-glutamyltransferase; AltName: Full=Transglutaminase	P52183	0	83	715.687	492	410
GnigEST_16_Length=5385	cad87_drome ame: full=cadherin-87a flags: precursor	5385	gi|47117922|sp|Q9VGG5.4|CAD87_DROMERecName: Full=Cadherin-87A; Flags: Precursor	Q9VGG5	0	60	1046.96	1541	934
GnigEST_160_Length=3724	at2c1_mouse ame: full=calcium-transporting atpase type 2c member 1 short=atpase 2c1 ame: full=atp-dependent ca(2+) pump pmr1	3724	gi|341940250|sp|Q80XR2.2|AT2C1_MOUSERecName: Full=Calcium-transporting ATPase type 2C member 1; Short=ATPase 2C1; AltName: Full=ATP-dependent Ca(2+) pump PMR1	Q80XR2	0	78	1046.96	891	703
GnigEST_16025_Length=4185	lipa1_human ame: full=liprin-alpha-1 ame: full=lar-interacting protein 1 short=lip-1 ame: full=protein tyrosine phosphatase receptor type f polypeptide-interacting protein alpha-1 short=ptprf-interacting protein alpha-1	4185	gi|42558969|sp|Q13136.1|LIPA1_HUMANRecName: Full=Liprin-alpha-1; AltName: Full=LAR-interacting protein 1; Short=LIP-1; AltName: Full=Protein tyrosine phosphatase receptor type f polypeptide-interacting protein alpha-1; Short=PTPRF-interacting protein alpha-1	Q13136	0	68	1109.75	1200	822
GnigEST_1609_Length=7985	sptcb_drome ame: full=spectrin beta chain	7985	gi|14286182|sp|Q00963.2|SPTCB_DROMERecName: Full=Spectrin beta chain	Q00963	0	86	3117.02	2146	1860
GnigEST_1610_Length=12607	sptn5_human ame: full=spectrin beta brain 4 ame: full=bspecv ame: full=beta-v spectrin ame: full= non-erythroid beta chain 4	12607	gi|17369320|sp|Q9NRC6.1|SPTN5_HUMANRecName: Full=Spectrin beta chain, brain 4; AltName: Full=BSPECV; AltName: Full=Beta-V spectrin; AltName: Full=Spectrin, non-erythroid beta chain 4	Q9NRC6	0	53	1319.68	2675	1438
GnigEST_1613_Length=5864	plec_human ame: full=plectin short=pcn short=pltn ame: full=hemidesmosomal protein 1 short=hd1 ame: full=plectin-1	5864	gi|209572726|sp|Q15149.3|PLEC_HUMANRecName: Full=Plectin; Short=PCN; Short=PLTN; AltName: Full=Hemidesmosomal protein 1; Short=HD1; AltName: Full=Plectin-1	Q15149	0	55	711.064	1334	740
GnigEST_16167_Length=3180	syim_human ame: full=isoleucine--trna mitochondrial ame: full=isoleucyl-trna synthetase short= flags: precursor	3180	gi|94730583|sp|Q9NSE4.2|SYIM_HUMANRecName: Full=Isoleucine--tRNA ligase, mitochondrial; AltName: Full=Isoleucyl-tRNA synthetase; Short=IleRS; Flags: Precursor	Q9NSE4	0	60	703.36	884	536
GnigEST_1617_Length=5289	mark2_mouse ame: full=serine threonine-protein kinase mark2 ame: full=elkl motif kinase 1 short=emk-1 ame: full=map microtubule affinity-regulating kinase 2 ame: full=par1 homolog ame: full=par1 homolog b short=par-1b short=mpar-1b	5289	gi|124056495|sp|Q05512.3|MARK2_MOUSERecName: Full=Serine/threonine-protein kinase MARK2; AltName: Full=ELKL motif kinase 1; Short=EMK-1; AltName: Full=MAP/microtubule affinity-regulating kinase 2; AltName: Full=PAR1 homolog; AltName: Full=PAR1 homolog b; Short=Par-1b; Short=mPar-1b	Q05512	0	64	743.806	816	527
GnigEST_1619_Length=4165	tsc2_rat ame: full=tuberin ame: full=tuberous sclerosis 2 protein homolog	4165	gi|1717800|sp|P49816.1|TSC2_RATRecName: Full=Tuberin; AltName: Full=Tuberous sclerosis 2 protein homolog	P49816	0	55	760.755	1207	671
GnigEST_1620_Length=1897	if4a3_taegu ame: full=eukaryotic initiation factor 4a-iii short=eif-4a-iii short=eif4a-iii ame: full=atp-dependent rna helicase ddx48 ame: full=atp-dependent rna helicase eif4a-3 ame: full=dead box protein 48 ame: full=eukaryotic translation initiation factor 4a isoform 3	1897	gi|251764757|sp|B5FZY7.1|IF4A3_TAEGURecName: Full=Eukaryotic initiation factor 4A-III; Short=eIF-4A-III; Short=eIF4A-III; AltName: Full=ATP-dependent RNA helicase DDX48; AltName: Full=ATP-dependent RNA helicase eIF4A-3; AltName: Full=DEAD box protein 48; AltName: Full=Eukaryotic translation initiation factor 4A isoform 3	B5FZY7	0	95	713.375	399	382
GnigEST_16208_Length=1660	itpr_drome ame: full=inositol -trisphosphate receptor ame: full= 3 receptor short=ip3r short= 3r	1660	gi|44888998|sp|P29993.3|ITPR_DROMERecName: Full=Inositol 1,4,5-trisphosphate receptor; AltName: Full=InsP3 receptor; Short=IP3R; Short=InsP3R	P29993	0	83	647.506	446	374
GnigEST_16402_Length=4725	pdpr_bovin ame: full=pyruvate dehydrogenase phosphatase regulatory mitochondrial short=pdpr flags: precursor	4725	gi|75069155|sp|O46504.1|PDPR_BOVINRecName: Full=Pyruvate dehydrogenase phosphatase regulatory subunit, mitochondrial; Short=PDPr; Flags: Precursor	O46504	0	60	674.085	836	506
GnigEST_16501_Length=2376	dyrk2_chick ame: full=dual specificity tyrosine-phosphorylation-regulated kinase 2	2376	gi|82233746|sp|Q5ZIU3.1|DYRK2_CHICKRecName: Full=Dual specificity tyrosine-phosphorylation-regulated kinase 2	Q5ZIU3	0	86	658.292	407	353
GnigEST_16507_Length=2707	ddx41_drome ame: full=atp-dependent rna helicase abstrakt short=dead box protein abstrakt	2707	gi|12643521|sp|Q9V3C0.1|DDX41_DROMERecName: Full=ATP-dependent RNA helicase abstrakt; Short=DEAD box protein abstrakt	Q9V3C0	0	86	866.3	615	533
GnigEST_16510_Length=2228	kraf1_drome ame: full=raf homolog serine threonine-protein kinase phl short=d-raf short=draf-1 ame: full=protein pole-hole	2228	gi|212276525|sp|P11346.5|KRAF1_DROMERecName: Full=Raf homolog serine/threonine-protein kinase phl; Short=D-Raf; Short=dRAF-1; AltName: Full=Protein pole-hole	P11346	0	63	726.087	785	497
GnigEST_1652_Length=5423	pgm_drome ame: full=phosphoglucomutase short=pgm ame: full=glucose phosphomutase	5423	gi|74871103|sp|Q9VUY9.1|PGM_DROMERecName: Full=Phosphoglucomutase; Short=PGM; AltName: Full=Glucose phosphomutase	Q9VUY9	0	80	708.368	562	453
GnigEST_16556_Length=3053	mad_drome ame: full=protein mothers against dpp	3053	gi|1170853|sp|P42003.1|MAD_DROMERecName: Full=Protein mothers against dpp	P42003	0	85	682.945	465	399
GnigEST_16592_Length=1650	wdfy3_human ame: full=wd repeat and fyve domain-containing protein 3 ame: full=autophagy-linked fyve protein short=alfy	1650	gi|109896161|sp|Q8IZQ1.2|WDFY3_HUMANRecName: Full=WD repeat and FYVE domain-containing protein 3; AltName: Full=Autophagy-linked FYVE protein; Short=Alfy	Q8IZQ1	0	85	825.854	549	467
GnigEST_16688_Length=3794	synj1_rat ame: full=synaptojanin-1 ame: full=synaptic inositol -trisphosphate 5-phosphatase 1	3794	gi|97537309|sp|Q62910.3|SYNJ1_RATRecName: Full=Synaptojanin-1; AltName: Full=Synaptic inositol 1,4,5-trisphosphate 5-phosphatase 1	Q62910	0	75	1117.45	994	746
GnigEST_1681_Length=2315	maox_anapl ame: full=nadp-dependent malic enzyme short=nadp-me	2315	gi|126734|sp|P28227.1|MAOX_ANAPLRecName: Full=NADP-dependent malic enzyme; Short=NADP-ME	P28227	0	75	457.603	365	277
GnigEST_1682_Length=2450	eif3b_bommo ame: full=eukaryotic translation initiation factor 3 subunit b short=eif3b ame: full=eukaryotic translation initiation factor 3 subunit 9	2450	gi|122096211|sp|Q1HDZ5.1|EIF3B_BOMMORecName: Full=Eukaryotic translation initiation factor 3 subunit B; Short=eIF3b; AltName: Full=Eukaryotic translation initiation factor 3 subunit 9	Q1HDZ5	0	77	887.871	684	530
GnigEST_16858_Length=1586	tutl_drome ame: full=protein turtle	1586	gi|158706513|sp|Q967D7.2|TUTL_DROMERecName: Full=Protein turtle	Q967D7	0	86	843.573	525	452
GnigEST_1687_Length=4867	actn_drome ame: full=alpha- sarcomeric ame: full=f-actin cross-linking protein	4867	gi|13124689|sp|P18091.2|ACTN_DROMERecName: Full=Alpha-actinin, sarcomeric; AltName: Full=F-actin cross-linking protein	P18091	0	96	1206.43	664	639
GnigEST_1695_Length=6783	kd3aa_xenla ame: full=lysine-specific demethylase 3a-a ame: full= domain-containing histone demethylation protein 2a ame: full=jumonji domain-containing protein 1a-a	6783	gi|82185121|sp|Q6IRB8.1|KD3AA_XENLARecName: Full=Lysine-specific demethylase 3A-A; AltName: Full=JmjC domain-containing histone demethylation protein 2A; AltName: Full=Jumonji domain-containing protein 1A-A	Q6IRB8	0	58	660.218	871	513
GnigEST_17_Length=5024	int1_mouse ame: full=integrator complex subunit 1 short=int1	5024	gi|166214944|sp|Q6P4S8.2|INT1_MOUSERecName: Full=Integrator complex subunit 1; Short=Int1	Q6P4S8	0	54	856.67	1451	786
GnigEST_1701_Length=5196	myo7a_aedae ame: full=myosin-viia ame: full=protein crinkled	5196	gi|122095550|sp|Q17LW0.1|MYO7A_AEDAERecName: Full=Myosin-VIIa; AltName: Full=Protein crinkled	Q17LW0	0	60	1392.1	1871	1139
GnigEST_17019_Length=3583	manba_human ame: full=beta-mannosidase ame: full=lysosomal beta a mannosidase ame: full=mannanase short=mannase flags: precursor	3583	gi|51338734|sp|O00462.3|MANBA_HUMANRecName: Full=Beta-mannosidase; AltName: Full=Lysosomal beta A mannosidase; AltName: Full=Mannanase; Short=Mannase; Flags: Precursor	O00462	0	60	682.174	891	542
GnigEST_17070_Length=1360	cac1a_apime ame: full=voltage-dependent calcium channel type a subunit alpha-1 ame: full=cacophony protein	1360	gi|322518442|sp|C9D7C2.1|CAC1A_APIMERecName: Full=Voltage-dependent calcium channel type A subunit alpha-1; AltName: Full=Cacophony protein	C9D7C2	0	90	685.641	453	410
GnigEST_17083_Length=4445	nlk_bovin ame: full=serine threonine-protein kinase nlk ame: full=nemo-like kinase	4445	gi|353678162|sp|E1BMN8.2|NLK_BOVINRecName: Full=Serine/threonine-protein kinase NLK; AltName: Full=Nemo-like kinase	E1BMN8	0	88	659.062	406	360
GnigEST_1709_Length=4768	ki21b_human ame: full=kinesin-like protein kif21b	4768	gi|59799772|sp|O75037.2|KI21B_HUMANRecName: Full=Kinesin-like protein KIF21B	O75037	0	61	1149.81	1616	998
GnigEST_1713_Length=4421	cpsf1_bovin ame: full=cleavage and polyadenylation specificity factor subunit 1 ame: full=cleavage and polyadenylation specificity factor 160 kda subunit short=cpsf 160 kda subunit	4421	gi|1706101|sp|Q10569.1|CPSF1_BOVINRecName: Full=Cleavage and polyadenylation specificity factor subunit 1; AltName: Full=Cleavage and polyadenylation specificity factor 160 kDa subunit; Short=CPSF 160 kDa subunit	Q10569	0	67	1102.04	1172	791
GnigEST_17140_Length=3382	gprk1_drome ame: full=g protein-coupled receptor kinase 1	3382	gi|226693529|sp|P32865.2|GPRK1_DROMERecName: Full=G protein-coupled receptor kinase 1	P32865	0	90	1163.67	680	617
GnigEST_17145_Length=1496	hdac3_tetng ame: full=histone deacetylase 3 short=hd3	1496	gi|82264195|sp|Q4SFA0.1|HDAC3_TETNGRecName: Full=Histone deacetylase 3; Short=HD3	Q4SFA0	0	84	657.522	424	359
GnigEST_17373_Length=1683	mk01_bovin ame: full=mitogen-activated protein kinase 1 short=map kinase 1 short=mapk 1 ame: full=ert1 ame: full=extracellular signal-regulated kinase 2 short=erk-2 ame: full=mitogen-activated protein kinase 2 short=map kinase 2 short=mapk 2	1683	gi|1169551|sp|P46196.3|MK01_BOVINRecName: Full=Mitogen-activated protein kinase 1; Short=MAP kinase 1; Short=MAPK 1; AltName: Full=ERT1; AltName: Full=Extracellular signal-regulated kinase 2; Short=ERK-2; AltName: Full=Mitogen-activated protein kinase 2; Short=MAP kinase 2; Short=MAPK 2	P46196	0	91	636.721	356	326
GnigEST_17492_Length=2837	pero_drome ame: full=peroxidase short= ame: full=chorion peroxidase flags: precursor	2837	gi|290457651|sp|Q01603.2|PERO_DROMERecName: Full=Peroxidase; Short=DmPO; AltName: Full=Chorion peroxidase; Flags: Precursor	Q01603	0	67	639.032	596	405
GnigEST_17529_Length=2639	atlas_drome ame: full=atlastin	2639	gi|74947736|sp|Q9VC57.1|ATLAS_DROMERecName: Full=Atlastin	Q9VC57	0	81	672.159	511	418
GnigEST_1756_Length=2568	hsp83_droav ame: full=heat shock protein 83 ame: full=hsp 82	2568	gi|6016262|sp|O02192.1|HSP83_DROAVRecName: Full=Heat shock protein 83; AltName: Full=HSP 82	O02192	0	91	1039.25	714	656
GnigEST_1757_Length=2047	vatb_drome ame: full=v-type proton atpase subunit b short=v-atpase subunit b ame: full=v-atpase 55 kda subunit ame: full=vacuolar proton pump subunit b	2047	gi|401325|sp|P31409.1|VATB_DROMERecName: Full=V-type proton ATPase subunit B; Short=V-ATPase subunit B; AltName: Full=V-ATPase 55 kDa subunit; AltName: Full=Vacuolar proton pump subunit B	P31409	0	98	953.355	490	485
GnigEST_1758_Length=8290	sptca_drome ame: full=spectrin alpha chain	8290	gi|14424461|sp|P13395.2|SPTCA_DROMERecName: Full=Spectrin alpha chain	P13395	0	91	3980.25	2415	2202
GnigEST_17593_Length=3509	trbid_drome ame: full=ubiquitin thioesterase trabid short=dtrbd	3509	gi|74947959|sp|Q9VH90.1|TRBID_DROMERecName: Full=Ubiquitin thioesterase trabid; Short=dTrbd	Q9VH90	0	65	683.715	700	460
GnigEST_1762_Length=5739	ank2_mouse ame: full=ankyrin-2 short=ank-2 ame: full=brain ankyrin	5739	gi|223634791|sp|Q8C8R3.2|ANK2_MOUSERecName: Full=Ankyrin-2; Short=ANK-2; AltName: Full=Brain ankyrin	Q8C8R3	0	77	1636.31	1407	1088
GnigEST_1764_Length=6117	ckap5_human ame: full=cytoskeleton-associated protein 5 ame: full=colonic and hepatic tumor overexpressed gene protein short=ch-tog	6117	gi|212276513|sp|Q14008.3|CKAP5_HUMANRecName: Full=Cytoskeleton-associated protein 5; AltName: Full=Colonic and hepatic tumor overexpressed gene protein; Short=Ch-TOG	Q14008	0	54	819.691	1511	824
GnigEST_1765_Length=5073	vip1_drome ame: full=inositol hexakisphosphate and diphosphoinositol-pentakisphosphate kinase ame: full= 6 and pp-ip5 kinase	5073	gi|239938731|sp|Q9VR59.2|VIP1_DROMERecName: Full=Inositol hexakisphosphate and diphosphoinositol-pentakisphosphate kinase; AltName: Full=InsP6 and PP-IP5 kinase	Q9VR59	0	87	1358.97	839	736
GnigEST_1766_Length=2633	pank4_macfa ame: full=pantothenate kinase 4 ame: full=pantothenic acid kinase 4	2633	gi|114152109|sp|Q4R4U1.2|PANK4_MACFARecName: Full=Pantothenate kinase 4; AltName: Full=Pantothenic acid kinase 4	Q4R4U1	0	67	755.747	790	533
GnigEST_1767_Length=5512	syep_drome ame: full=bifunctional glutamate proline--trna ligase ame: full=bifunctional aminoacyl-trna synthetase includes: ame: full=glutamate--trna ligase ame: full=glutamyl-trna synthetase short= includes: ame: full=proline--trna ligase ame: full=prolyl-trna synthetase short=	5512	gi|44888996|sp|P28668.2|SYEP_DROMERecName: Full=Bifunctional glutamate/proline--tRNA ligase; AltName: Full=Bifunctional aminoacyl-tRNA synthetase; Includes: RecName: Full=Glutamate--tRNA ligase; AltName: Full=Glutamyl-tRNA synthetase; Short=GluRS; Includes: RecName: Full=Proline--tRNA ligase; AltName: Full=Prolyl-tRNA synthetase; Short=ProRS	P28668	0	71	1826.6	1634	1162
GnigEST_17705_Length=2565	gprk2_drome ame: full=g protein-coupled receptor kinase 2	2565	gi|226694186|sp|P32866.3|GPRK2_DROMERecName: Full=G protein-coupled receptor kinase 2	P32866	0	88	741.495	458	406
GnigEST_1774_Length=4462	insr_human ame: full=insulin receptor short=ir ame: cd_antigen=cd220 contains: ame: full=insulin receptor subunit alpha contains: ame: full=insulin receptor subunit beta flags: precursor	4462	gi|308153655|sp|P06213.4|INSR_HUMANRecName: Full=Insulin receptor; Short=IR; AltName: CD_antigen=CD220; Contains: RecName: Full=Insulin receptor subunit alpha; Contains: RecName: Full=Insulin receptor subunit beta; Flags: Precursor	P06213	0	47	358.607	963	460
GnigEST_1775_Length=2752	rir1_danre ame: full=ribonucleoside-diphosphate reductase large subunit ame: full=ribonucleoside-diphosphate reductase subunit m1 ame: full=ribonucleotide reductase large subunit ame: full=ribonucleotide reductase protein r1 class i	2752	gi|3914656|sp|P79732.1|RIR1_DANRERecName: Full=Ribonucleoside-diphosphate reductase large subunit; AltName: Full=Ribonucleoside-diphosphate reductase subunit M1; AltName: Full=Ribonucleotide reductase large subunit; AltName: Full=Ribonucleotide reductase protein R1 class I	P79732	0	85	1242.25	806	692
GnigEST_17751_Length=2164	tba1_drome ame: full=tubulin alpha-1 chain	2164	gi|135396|sp|P06603.1|TBA1_DROMERecName: Full=Tubulin alpha-1 chain	P06603	0	100	872.848	439	439
GnigEST_17752_Length=2940	ef1a2_drome ame: full=elongation factor 1-alpha 2 short=ef-1-alpha-2	2940	gi|45644942|sp|P05303.2|EF1A2_DROMERecName: Full=Elongation factor 1-alpha 2; Short=EF-1-alpha-2	P05303	0	90	775.007	449	406
GnigEST_17766_Length=2964	atpb_drome ame: full=atp synthase subunit mitochondrial flags: precursor	2964	gi|47606749|sp|Q05825.3|ATPB_DROMERecName: Full=ATP synthase subunit beta, mitochondrial; Flags: Precursor	Q05825	0	94	706.057	416	393
GnigEST_17774_Length=4956	act1_drome ame: full=actin-5c flags: precursor	4956	gi|12644115|sp|P10987.4|ACT1_DROMERecName: Full=Actin-5C; Flags: Precursor >gi|67462097|sp|P84184.1|ACT3B_HELAM RecName: Full=Actin-A3b, cytoplasmic; Flags: Precursor >gi|67462098|sp|P84185.1|ACT5C_ANOGA RecName: Full=Actin-5C; AltName: Full=Actin-1D, cytoplasmic; Flags: Precursor >gi|67462113|sp|P84183.1|ACT4_BOMMO RecName: Full=Actin, cytoplasmic A4; Flags: Precursor	P10987	0	100	759.599	376	376
GnigEST_17775_Length=2662	al4a1_danre ame: full=delta-1-pyrroline-5-carboxylate mitochondrial short=p5c dehydrogenase ame: full=aldehyde dehydrogenase family 4 member a1 flags: precursor	2662	gi|85542188|sp|Q7SY23.1|AL4A1_DANRERecName: Full=Delta-1-pyrroline-5-carboxylate dehydrogenase, mitochondrial; Short=P5C dehydrogenase; AltName: Full=Aldehyde dehydrogenase family 4 member A1; Flags: Precursor	Q7SY23	0	78	694.501	534	421
GnigEST_17788_Length=5138	vigln_mouse ame: full=vigilin ame: full=high density lipoprotein-binding protein short=hdl-binding protein	5138	gi|46396970|sp|Q8VDJ3.1|VIGLN_MOUSERecName: Full=Vigilin; AltName: Full=High density lipoprotein-binding protein; Short=HDL-binding protein	Q8VDJ3	0	72	1211.44	1174	852
GnigEST_1781_Length=3260	nat10_dicdi ame: full=n-acetyltransferase 10 homolog	3260	gi|74858976|sp|Q55EJ3.1|NAT10_DICDIRecName: Full=N-acetyltransferase 10 homolog	Q55EJ3	0	82	471.855	418	344
GnigEST_17812_Length=4600	ddx6_drome ame: full= atp-dependent rna helicase me31b ame: full=maternal expression at 31b	4600	gi|41712743|sp|P23128.3|DDX6_DROMERecName: Full=Putative ATP-dependent RNA helicase me31b; AltName: Full=Maternal expression at 31B	P23128	0	90	709.523	430	387
GnigEST_17818_Length=1631	ndus2_rat ame: full=nadh dehydrogenase iron-sulfur protein mitochondrial ame: full=complex i-49kd short=ci-49kd ame: full=nadh-ubiquinone oxidoreductase 49 kda subunit flags: precursor	1631	gi|81890431|sp|Q641Y2.1|NDUS2_RATRecName: Full=NADH dehydrogenase [ubiquinone] iron-sulfur protein 2, mitochondrial; AltName: Full=Complex I-49kD; Short=CI-49kD; AltName: Full=NADH-ubiquinone oxidoreductase 49 kDa subunit; Flags: Precursor	Q641Y2	0	85	688.337	431	370
GnigEST_17828_Length=2409	s61a2_mouse ame: full=protein transport protein sec61 subunit alpha isoform 2 short=sec61 alpha-2	2409	gi|12230591|sp|Q9JLR1.3|S61A2_MOUSERecName: Full=Protein transport protein Sec61 subunit alpha isoform 2; Short=Sec61 alpha-2 >gi|48477069|sp|Q9H9S3.3|S61A2_HUMAN RecName: Full=Protein transport protein Sec61 subunit alpha isoform 2; Short=Sec61 alpha-2 >gi|109894863|sp|Q2KHX4.3|S61A2_BOVIN RecName: Full=Protein transport protein Sec61 subunit alpha isoform 2; Short=Sec61 alpha-2	Q9JLR1	0	96	742.265	398	386
GnigEST_17842_Length=1856	eif3l_culqu ame: full=eukaryotic translation initiation factor 3 subunit l short=eif3l	1856	gi|224495604|sp|B0WR18.1|EIF3L_CULQURecName: Full=Eukaryotic translation initiation factor 3 subunit L; Short=eIF3l	B0WR18	0	85	667.922	475	405
GnigEST_17909_Length=2013	tcpz_bovin ame: full=t-complex protein 1 subunit zeta short=tcp-1-zeta ame: full=cct-zeta ame: full=cct-zeta-1	2013	gi|115305833|sp|Q3MHL7.3|TCPZ_BOVINRecName: Full=T-complex protein 1 subunit zeta; Short=TCP-1-zeta; AltName: Full=CCT-zeta; AltName: Full=CCT-zeta-1	Q3MHL7	0	88	693.345	503	444
GnigEST_1791_Length=2468	pnpt1_ponab ame: full=polyribonucleotide nucleotidyltransferase mitochondrial ame: full=polynucleotide phosphorylase 1 short=pnpase 1 flags: precursor	2468	gi|85542918|sp|Q5RCW2.2|PNPT1_PONABRecName: Full=Polyribonucleotide nucleotidyltransferase 1, mitochondrial; AltName: Full=Polynucleotide phosphorylase 1; Short=PNPase 1; Flags: Precursor	Q5RCW2	0	75	865.914	716	543
GnigEST_17926_Length=1883	tcph_chick ame: full=t-complex protein 1 subunit eta short=tcp-1-eta ame: full=cct-eta	1883	gi|82233791|sp|Q5ZJK8.1|TCPH_CHICKRecName: Full=T-complex protein 1 subunit eta; Short=TCP-1-eta; AltName: Full=CCT-eta	Q5ZJK8	0	89	814.683	524	470
GnigEST_17944_Length=3519	ddx3_drome ame: full=atp-dependent rna helicase bel ame: full=protein belle	3519	gi|74947986|sp|Q9VHP0.1|DDX3_DROMERecName: Full=ATP-dependent RNA helicase bel; AltName: Full=Protein belle	Q9VHP0	0	83	696.427	491	411
GnigEST_17948_Length=4599	cstn1_drome ame: full=calsyntenin-1 ame: full=cadherin-102f flags: precursor	4599	gi|27923758|sp|Q9V498.2|CSTN1_DROMERecName: Full=Calsyntenin-1; AltName: Full=Cadherin-102F; Flags: Precursor	Q9V498	0	70	545.043	492	346
GnigEST_17952_Length=3499	sc24c_human ame: full=protein transport protein sec24c ame: full=sec24-related protein c	3499	gi|257051070|sp|P53992.3|SC24C_HUMANRecName: Full=Protein transport protein Sec24C; AltName: Full=SEC24-related protein C	P53992	0	76	993.416	803	611
GnigEST_17979_Length=2214	2aaa_human ame: full=serine threonine-protein phosphatase 2a 65 kda regulatory subunit a alpha isoform ame: full=medium tumor antigen-associated 61 kda protein ame: full=pp2a subunit a isoform pr65-alpha ame: full=pp2a subunit a isoform r1-alpha	2214	gi|143811355|sp|P30153.4|2AAA_HUMANRecName: Full=Serine/threonine-protein phosphatase 2A 65 kDa regulatory subunit A alpha isoform; AltName: Full=Medium tumor antigen-associated 61 kDa protein; AltName: Full=PP2A subunit A isoform PR65-alpha; AltName: Full=PP2A subunit A isoform R1-alpha	P30153	0	89	933.324	585	525
GnigEST_17983_Length=1500	caf1_drome ame: full=probable histone-binding protein caf1 ame: full=chromatin assembly factor 1 p55 subunit short=caf-1 p55 subunit ame: full=nucleosome-remodeling factor 55 kda subunit short=nurf-55 ame: full=dcaf-1	1500	gi|3121830|sp|Q24572.1|CAF1_DROMERecName: Full=Probable histone-binding protein Caf1; AltName: Full=Chromatin assembly factor 1 p55 subunit; Short=CAF-1 p55 subunit; AltName: Full=Nucleosome-remodeling factor 55 kDa subunit; Short=NURF-55; AltName: Full=dCAF-1	Q24572	0	96	846.269	429	412
GnigEST_17989_Length=3173	copb_danre ame: full=coatomer subunit beta ame: full=beta-coat protein short=beta-cop	3173	gi|82181062|sp|Q66HV4.1|COPB_DANRERecName: Full=Coatomer subunit beta; AltName: Full=Beta-coat protein; Short=Beta-COP	Q66HV4	0	85	1323.15	960	817
GnigEST_18000_Length=2067	trxr1_drome ame: full=thioredoxin reductase mitochondrial short= -1 flags: precursor	2067	gi|27924001|sp|P91938.2|TRXR1_DROMERecName: Full=Thioredoxin reductase 1, mitochondrial; Short=TrxR-1; Flags: Precursor	P91938	0	82	662.529	489	403
GnigEST_18005_Length=4008	glgb_mouse ame: full= -alpha-glucan-branching enzyme ame: full=brancher enzyme ame: full=glycogen-branching enzyme	4008	gi|78100136|sp|Q9D6Y9.1|GLGB_MOUSERecName: Full=1,4-alpha-glucan-branching enzyme; AltName: Full=Brancher enzyme; AltName: Full=Glycogen-branching enzyme	Q9D6Y9	0	77	934.095	690	536
GnigEST_18008_Length=1894	fumh_danre ame: full=fumarate mitochondrial short=fumarase flags: precursor	1894	gi|39931358|sp|Q7SX99.1|FUMH_DANRERecName: Full=Fumarate hydratase, mitochondrial; Short=Fumarase; Flags: Precursor	Q7SX99	0	82	664.455	502	416
GnigEST_18026_Length=8720	hecd1_mouse ame: full=e3 ubiquitin-protein ligase hectd1 ame: full=hect domain-containing protein 1 ame: full=protein open mind	8720	gi|302425231|sp|Q69ZR2.2|HECD1_MOUSERecName: Full=E3 ubiquitin-protein ligase HECTD1; AltName: Full=HECT domain-containing protein 1; AltName: Full=Protein open mind	Q69ZR2	0	81	1838.16	1389	1133
GnigEST_18034_Length=8181	sptcb_drome ame: full=spectrin beta chain	8181	gi|14286182|sp|Q00963.2|SPTCB_DROMERecName: Full=Spectrin beta chain	Q00963	0	86	3116.64	2150	1862
GnigEST_18036_Length=4253	my61f_drome ame: full=myosin-ib short=mib ame: full=brush border myosin ib short=bbmib	4253	gi|41019509|sp|Q23979.3|MY61F_DROMERecName: Full=Myosin-IB; Short=MIB; AltName: Full=Brush border myosin IB; Short=BBMIB	Q23979	0	73	1123.61	1035	759
GnigEST_18041_Length=4469	paps2_human ame: full=bifunctional 3 -phosphoadenosine 5 -phosphosulfate synthase 2 short=paps synthase 2 short=papss 2 ame: full=sulfurylase kinase 2 short=sk 2 short=sk2 includes: ame: full=sulfate adenylyltransferase ame: full=atp-sulfurylase ame: full=sulfate adenylate transferase short=sat includes: ame: full=adenylyl-sulfate kinase ame: full=3 -phosphoadenosine-5 -phosphosulfate synthase am…	4469	gi|20178315|sp|O95340.2|PAPS2_HUMANRecName: Full=Bifunctional 3'-phosphoadenosine 5'-phosphosulfate synthase 2; Short=PAPS synthase 2; Short=PAPSS 2; AltName: Full=Sulfurylase kinase 2; Short=SK 2; Short=SK2; Includes: RecName: Full=Sulfate adenylyltransferase; AltName: Full=ATP-sulfurylase; AltName: Full=Sulfate adenylate transferase; Short=SAT; Includes: RecName: Full=Adenylyl-sulfate kinase; A…	O95340	0	82	847.425	593	488
GnigEST_18061_Length=1825	psmd3_anoga ame: full=probable 26s proteasome non-atpase regulatory subunit 3 short=26s proteasome subunit s3 ame: full=26s proteasome regulatory subunit rpn3 ame: full=diphenol oxidase a2 component short=dox-a2	1825	gi|97536964|sp|O61470.2|PSMD3_ANOGARecName: Full=Probable 26S proteasome non-ATPase regulatory subunit 3; Short=26S proteasome subunit S3; AltName: Full=26S proteasome regulatory subunit RPN3; AltName: Full=Diphenol oxidase A2 component; Short=DOX-A2	O61470	0	82	654.825	503	417
GnigEST_18068_Length=2339	syg_bommo ame: full=glycine--trna ligase ame: full=diadenosine tetraphosphate synthetase short=ap-4-a synthetase ame: full=glycyl-trna synthetase short=	2339	gi|1351153|sp|Q04451.2|SYG_BOMMORecName: Full=Glycine--tRNA ligase; AltName: Full=Diadenosine tetraphosphate synthetase; Short=AP-4-A synthetase; AltName: Full=Glycyl-tRNA synthetase; Short=GlyRS	Q04451	0	80	952.199	683	550
GnigEST_18069_Length=5961	stt3a_ponab ame: full=dolichyl-diphosphooligosaccharide--protein glycosyltransferase subunit stt3a short=oligosaccharyl transferase subunit stt3a short=stt3-a	5961	gi|75042166|sp|Q5RCE2.1|STT3A_PONABRecName: Full=Dolichyl-diphosphooligosaccharide--protein glycosyltransferase subunit STT3A; Short=Oligosaccharyl transferase subunit STT3A; Short=STT3-A >gi|182676409|sp|P46977.2|STT3A_HUMAN RecName: Full=Dolichyl-diphosphooligosaccharide--protein glycosyltransferase subunit STT3A; Short=Oligosaccharyl transferase subunit STT3A; Short=STT3-A; AltName: Full=B5; A…	Q5RCE2	0	90	1142.87	695	626
GnigEST_18080_Length=1936	tcpq_macfa ame: full=t-complex protein 1 subunit theta short=tcp-1-theta ame: full=cct-theta	1936	gi|75076052|sp|Q4R5J0.1|TCPQ_MACFARecName: Full=T-complex protein 1 subunit theta; Short=TCP-1-theta; AltName: Full=CCT-theta	Q4R5J0	0	82	762.296	545	448
GnigEST_18087_Length=3514	hsp74_mouse ame: full=heat shock 70 kda protein 4 ame: full=heat shock 70-related protein apg-2	3514	gi|2495342|sp|Q61316.1|HSP74_MOUSERecName: Full=Heat shock 70 kDa protein 4; AltName: Full=Heat shock 70-related protein APG-2	Q61316	0	67	730.324	778	523
GnigEST_18099_Length=3146	piwi_drome ame: full=protein piwi	3146	gi|33112431|sp|Q9VKM1.1|PIWI_DROMERecName: Full=Protein piwi	Q9VKM1	0	64	670.233	774	498
GnigEST_18101_Length=6731	gys_drome ame: full= glycogen synthase	6731	gi|47117807|sp|Q9VFC8.2|GYS_DROMERecName: Full=Putative glycogen [starch] synthase	Q9VFC8	0	85	1045.8	674	577
GnigEST_18107_Length=7141	clh_drome ame: full=clathrin heavy chain	7141	gi|231811|sp|P29742.1|CLH_DROMERecName: Full=Clathrin heavy chain	P29742	0	94	2289.23	1356	1276
GnigEST_18135_Length=3221	psmd1_drome ame: full=26s proteasome non-atpase regulatory subunit 1 ame: full=26s proteasome regulatory complex subunit p110 ame: full=26s proteasome regulatory subunit rpn2	3221	gi|51701864|sp|Q9V3P6.1|PSMD1_DROMERecName: Full=26S proteasome non-ATPase regulatory subunit 1; AltName: Full=26S proteasome regulatory complex subunit p110; AltName: Full=26S proteasome regulatory subunit RPN2	Q9V3P6	0	86	1224.15	851	732
GnigEST_1815_Length=2112	mvl_drome ame: full=protein malvolio	2112	gi|34978384|sp|P49283.2|MVL_DROMERecName: Full=Protein Malvolio	P49283	0	78	634.41	535	422
GnigEST_18168_Length=1658	tbb1_manse ame: full=tubulin beta-1 chain ame: full=beta-1-tubulin	1658	gi|12585365|sp|O17449.1|TBB1_MANSERecName: Full=Tubulin beta-1 chain; AltName: Full=Beta-1-tubulin	O17449	0	98	811.601	430	423
GnigEST_18169_Length=3398	pyg_drome ame: full=glycogen phosphorylase	3398	gi|14916636|sp|Q9XTL9.2|PYG_DROMERecName: Full=Glycogen phosphorylase	Q9XTL9	0	92	1392.87	840	777
GnigEST_18176_Length=6835	svil_human ame: full=supervillin ame: full=archvillin ame: full=p205 p250	6835	gi|251757344|sp|O95425.2|SVIL_HUMANRecName: Full=Supervillin; AltName: Full=Archvillin; AltName: Full=p205/p250	O95425	0	56	696.427	1123	629
GnigEST_18177_Length=6389	svil_human ame: full=supervillin ame: full=archvillin ame: full=p205 p250	6389	gi|251757344|sp|O95425.2|SVIL_HUMANRecName: Full=Supervillin; AltName: Full=Archvillin; AltName: Full=p205/p250	O95425	0	56	706.057	1123	629
GnigEST_18187_Length=4784	psa_mouse ame: full=puromycin-sensitive aminopeptidase short=psa ame: full=cytosol alanyl aminopeptidase short=aap-s	4784	gi|300669660|sp|Q11011.2|PSA_MOUSERecName: Full=Puromycin-sensitive aminopeptidase; Short=PSA; AltName: Full=Cytosol alanyl aminopeptidase; Short=AAP-S	Q11011	0	69	920.228	888	620
GnigEST_1819_Length=2682	mcm7_bovin ame: full=dna replication licensing factor mcm7	2682	gi|116256798|sp|Q3ZBH9.1|MCM7_BOVINRecName: Full=DNA replication licensing factor MCM7	Q3ZBH9	0	78	761.14	640	504
GnigEST_1820_Length=3446	parp_sarpe ame: full=poly synthase	3446	gi|1709741|sp|Q11208.1|PARP_SARPERecName: Full=Poly [ADP-ribose] polymerase; Short=PARP; AltName: Full=NAD(+) ADP-ribosyltransferase; Short=ADPRT; AltName: Full=Poly[ADP-ribose] synthase	Q11208	0	62	831.247	1065	661
GnigEST_1822_Length=5053	at133_mouse ame: full=probable cation-transporting atpase 13a3	5053	gi|81910337|sp|Q5XF89.1|AT133_MOUSERecName: Full=Probable cation-transporting ATPase 13A3	Q5XF89	0	62	868.996	1115	693
GnigEST_18220_Length=3011	syk_crigr ame: full=lysine--trna ligase ame: full=lysyl-trna synthetase short=	3011	gi|586059|sp|P37879.1|SYK_CRIGRRecName: Full=Lysine--tRNA ligase; AltName: Full=Lysyl-tRNA synthetase; Short=LysRS	P37879	0	84	785.408	504	427
GnigEST_18221_Length=2978	ppck_drome ame: full=phosphoenolpyruvate carboxykinase short=pepck ame: full=phosphoenolpyruvate carboxylase	2978	gi|12644153|sp|P20007.2|PPCK_DROMERecName: Full=Phosphoenolpyruvate carboxykinase [GTP]; Short=PEPCK; AltName: Full=Phosphoenolpyruvate carboxylase	P20007	0	80	858.596	617	496
GnigEST_18222_Length=2795	ppck_drome ame: full=phosphoenolpyruvate carboxykinase short=pepck ame: full=phosphoenolpyruvate carboxylase	2795	gi|12644153|sp|P20007.2|PPCK_DROMERecName: Full=Phosphoenolpyruvate carboxykinase [GTP]; Short=PEPCK; AltName: Full=Phosphoenolpyruvate carboxylase	P20007	0	80	858.596	617	496
GnigEST_18228_Length=2935	cul4b_mouse ame: full=cullin-4b short=cul-4b	2935	gi|298351634|sp|A2A432.1|CUL4B_MOUSERecName: Full=Cullin-4B; Short=CUL-4B	A2A432	0	83	1000.35	778	648
GnigEST_18250_Length=3557	prep_xenla ame: full=presequence mitochondrial ame: full=pitrilysin metalloproteinase 1 flags: precursor	3557	gi|82187136|sp|Q6PF24.1|PREP_XENLARecName: Full=Presequence protease, mitochondrial; AltName: Full=Pitrilysin metalloproteinase 1; Flags: Precursor	Q6PF24	0	64	916.376	1001	650
GnigEST_1826_Length=4418	insr_aedae ame: full=insulin-like receptor short=mir contains: ame: full=insulin-like receptor alpha chain contains: ame: full=insulin-like receptor beta chain flags: precursor	4418	gi|205371763|sp|Q93105.2|INSR_AEDAERecName: Full=Insulin-like receptor; Short=MIR; Contains: RecName: Full=Insulin-like receptor alpha chain; Contains: RecName: Full=Insulin-like receptor beta chain; Flags: Precursor	Q93105	0	50	686.411	1345	682
GnigEST_18274_Length=7967	cnot1_xentr ame: full=ccr4-not transcription complex subunit 1 ame: full=ccr4-associated factor 1	7967	gi|166216078|sp|A0JP85.1|CNOT1_XENTRRecName: Full=CCR4-NOT transcription complex subunit 1; AltName: Full=CCR4-associated factor 1	A0JP85	0	70	2539.22	2444	1731
GnigEST_18278_Length=6474	nrg_drome ame: full=neuroglian flags: precursor	6474	gi|14286138|sp|P20241.2|NRG_DROMERecName: Full=Neuroglian; Flags: Precursor	P20241	0	76	1596.25	1237	945
GnigEST_18285_Length=5963	hipk2_human ame: full=homeodomain-interacting protein kinase 2 short=hhipk2	5963	gi|21431782|sp|Q9H2X6.2|HIPK2_HUMANRecName: Full=Homeodomain-interacting protein kinase 2; Short=hHIPk2	Q9H2X6	0	83	650.973	451	377
GnigEST_1830_Length=3750	herc4_mouse ame: full=probable e3 ubiquitin-protein ligase herc4 ame: full=hect domain and rcc1-like domain-containing protein 4	3750	gi|126215720|sp|Q6PAV2.2|HERC4_MOUSERecName: Full=Probable E3 ubiquitin-protein ligase HERC4; AltName: Full=HECT domain and RCC1-like domain-containing protein 4	Q6PAV2	0	63	881.708	1072	678
GnigEST_18340_Length=3456	xrn2_drome ame: full=5 -3 exoribonuclease 2 homolog ame: full=ribonucleic acid-trafficking protein 1 short=drat1	3456	gi|74869864|sp|Q9VM71.2|XRN2_DROMERecName: Full=5'-3' exoribonuclease 2 homolog; AltName: Full=Ribonucleic acid-trafficking protein 1; Short=dRAT1	Q9VM71	0	71	1013.83	882	628
GnigEST_1835_Length=3673	srgp1_human ame: full=slit-robo rho gtpase-activating protein 1 short=srgap1 ame: full=rho gtpase-activating protein 13	3673	gi|48428624|sp|Q7Z6B7.1|SRGP1_HUMANRecName: Full=SLIT-ROBO Rho GTPase-activating protein 1; Short=srGAP1; AltName: Full=Rho GTPase-activating protein 13	Q7Z6B7	0	62	643.654	811	509
GnigEST_18363_Length=2604	spg7_mouse ame: full=paraplegin	2604	gi|123784784|sp|Q3ULF4.1|SPG7_MOUSERecName: Full=Paraplegin	Q3ULF4	0	68	635.565	698	477
GnigEST_18383_Length=4470	ganab_mouse ame: full=neutral alpha-glucosidase ab ame: full=alpha-glucosidase 2 ame: full=glucosidase ii subunit alpha flags: precursor	4470	gi|54037163|sp|Q8BHN3.1|GANAB_MOUSERecName: Full=Neutral alpha-glucosidase AB; AltName: Full=Alpha-glucosidase 2; AltName: Full=Glucosidase II subunit alpha; Flags: Precursor	Q8BHN3	0	66	946.806	931	620
GnigEST_18391_Length=5008	dlg1_drome ame: full=disks large 1 tumor suppressor protein	5008	gi|51704269|sp|P31007.2|DLG1_DROMERecName: Full=Disks large 1 tumor suppressor protein	P31007	0	79	963.755	769	615
GnigEST_18422_Length=4163	atna_drome ame: full=sodium potassium-transporting atpase subunit alpha short=na(+) k(+) atpase alpha subunit ame: full=sodium pump subunit alpha	4163	gi|14424436|sp|P13607.3|ATNA_DROMERecName: Full=Sodium/potassium-transporting ATPase subunit alpha; Short=Na(+)/K(+) ATPase alpha subunit; AltName: Full=Sodium pump subunit alpha	P13607	0	83	1278.85	948	790
GnigEST_18426_Length=3010	acss3_ponab ame: full=acyl- synthetase short-chain family member mitochondrial flags: precursor	3010	gi|75061996|sp|Q5REB8.1|ACSS3_PONABRecName: Full=Acyl-CoA synthetase short-chain family member 3, mitochondrial; Flags: Precursor	Q5REB8	0	69	697.582	624	436
GnigEST_18441_Length=5082	sylc_human ame: full=leucine--trna cytoplasmic ame: full=leucyl-trna synthetase short=	5082	gi|48428689|sp|Q9P2J5.2|SYLC_HUMANRecName: Full=Leucine--tRNA ligase, cytoplasmic; AltName: Full=Leucyl-tRNA synthetase; Short=LeuRS	Q9P2J5	0	76	1422.91	1176	904
GnigEST_18444_Length=2819	abcb7_rat ame: full=atp-binding cassette sub-family b member mitochondrial ame: full=atp-binding cassette transporter 7 short=abc transporter 7 protein flags: precursor	2819	gi|71152214|sp|Q704E8.1|ABCB7_RATRecName: Full=ATP-binding cassette sub-family B member 7, mitochondrial; AltName: Full=ATP-binding cassette transporter 7; Short=ABC transporter 7 protein; Flags: Precursor	Q704E8	0	78	717.998	649	507
GnigEST_18450_Length=1772	ruvb1_aedae ame: full= -like helicase 1 ame: full=pontin	1772	gi|122115038|sp|Q0IFL2.1|RUVB1_AEDAERecName: Full=RuvB-like helicase 1; AltName: Full=Pontin	Q0IFL2	0	92	733.791	455	421
GnigEST_18453_Length=2364	csn2_danre ame: full=cop9 signalosome complex subunit 2 short=signalosome subunit 2	2364	gi|55976411|sp|Q6IQT4.1|CSN2_DANRERecName: Full=COP9 signalosome complex subunit 2; Short=Signalosome subunit 2	Q6IQT4	0	94	754.977	443	417
GnigEST_18467_Length=8493	abca3_mouse ame: full=atp-binding cassette sub-family a member 3	8493	gi|338817896|sp|Q8R420.3|ABCA3_MOUSERecName: Full=ATP-binding cassette sub-family A member 3	Q8R420	0	52	810.831	1733	910
GnigEST_18468_Length=1776	arp3_drome ame: full=actin-related protein 3 ame: full=actin-2 ame: full=actin-like protein 3 ame: full=actin-like protein 66b	1776	gi|30581042|sp|P32392.3|ARP3_DROMERecName: Full=Actin-related protein 3; AltName: Full=Actin-2; AltName: Full=Actin-like protein 3; AltName: Full=Actin-like protein 66B	P32392	0	94	766.533	416	392
GnigEST_18470_Length=4822	un112_drome ame: full=unc-112-related protein ame: full=fermitin-1	4822	gi|41018372|sp|Q9VZI3.1|UN112_DROMERecName: Full=Unc-112-related protein; AltName: Full=Fermitin-1	Q9VZI3	0	77	879.396	720	557
GnigEST_18506_Length=6083	spt6h_drome ame: full=transcription elongation factor spt6	6083	gi|74872611|sp|Q9W420.1|SPT6H_DROMERecName: Full=Transcription elongation factor SPT6	Q9W420	0	67	1559.27	1770	1188
GnigEST_18512_Length=4109	itbx_drome ame: full=integrin beta-ps ame: full=position-specific antigen beta subunit ame: full=protein myospheroid ame: full=protein olfactory c flags: precursor	4109	gi|32172424|sp|P11584.3|ITBX_DROMERecName: Full=Integrin beta-PS; AltName: Full=Position-specific antigen beta subunit; AltName: Full=Protein myospheroid; AltName: Full=Protein olfactory C; Flags: Precursor	P11584	0	73	967.607	840	615
GnigEST_18529_Length=5486	akt1_drome ame: full=rac serine threonine-protein kinase short=dakt short=drac-pk short=dakt1 ame: full=akt ame: full=protein kinase b short=pkb	5486	gi|75016125|sp|Q8INB9.3|AKT1_DROMERecName: Full=RAC serine/threonine-protein kinase; Short=DAkt; Short=DRAC-PK; Short=Dakt1; AltName: Full=Akt; AltName: Full=Protein kinase B; Short=PKB	Q8INB9	0	85	740.725	508	432
GnigEST_18531_Length=4221	marh6_human ame: full=e3 ubiquitin-protein ligase march6 ame: full=doa10 homolog ame: full=membrane-associated ring finger protein 6 ame: full=membrane-associated ring-ch protein vi short=march-vi ame: full=protein teb-4 ame: full=ring finger protein 176	4221	gi|125951898|sp|O60337.2|MARH6_HUMANRecName: Full=E3 ubiquitin-protein ligase MARCH6; AltName: Full=Doa10 homolog; AltName: Full=Membrane-associated RING finger protein 6; AltName: Full=Membrane-associated RING-CH protein VI; Short=MARCH-VI; AltName: Full=Protein TEB-4; AltName: Full=RING finger protein 176	O60337	0	75	953.355	909	684
GnigEST_18570_Length=3877	cul1_mouse ame: full=cullin-1 short=cul-1	3877	gi|13124104|sp|Q9WTX6.1|CUL1_MOUSERecName: Full=Cullin-1; Short=CUL-1	Q9WTX6	0	85	1137.09	779	667
GnigEST_18597_Length=2322	pp2b2_drome ame: full=serine threonine-protein phosphatase 2b catalytic subunit 2 ame: full=calmodulin-dependent calcineurin a2 subunit	2322	gi|73920245|sp|Q27889.2|PP2B2_DROMERecName: Full=Serine/threonine-protein phosphatase 2B catalytic subunit 2; AltName: Full=Calmodulin-dependent calcineurin A2 subunit	Q27889	0	94	719.153	379	359
GnigEST_18605_Length=4575	top1_human ame: full=dna topoisomerase 1 ame: full=dna topoisomerase i	4575	gi|12644118|sp|P11387.2|TOP1_HUMANRecName: Full=DNA topoisomerase 1; AltName: Full=DNA topoisomerase I	P11387	0	83	784.252	554	464
GnigEST_18612_Length=1968	ugpa_crigr ame: full=utp--glucose-1-phosphate uridylyltransferase ame: full=udp-glucose pyrophosphorylase short=udpgp short=ugpase	1968	gi|6136108|sp|O35156.3|UGPA_CRIGRRecName: Full=UTP--glucose-1-phosphate uridylyltransferase; AltName: Full=UDP-glucose pyrophosphorylase; Short=UDPGP; Short=UGPase	O35156	0	81	647.892	494	402
GnigEST_18624_Length=4497	at131_human ame: full=probable cation-transporting atpase 13a1	4497	gi|18202961|sp|Q9HD20.2|AT131_HUMANRecName: Full=Probable cation-transporting ATPase 13A1	Q9HD20	0	73	1283.09	1155	846
GnigEST_18642_Length=3950	cry1_mouse ame: full=cryptochrome-1	3950	gi|81882230|sp|P97784.1|CRY1_MOUSERecName: Full=Cryptochrome-1	P97784	0	80	705.671	492	398
GnigEST_18656_Length=4042	clcn7_mouse ame: full=h(+) cl(-) exchange transporter 7 ame: full=chloride channel protein 7 short= -7	4042	gi|13124049|sp|O70496.1|CLCN7_MOUSERecName: Full=H(+)/Cl(-) exchange transporter 7; AltName: Full=Chloride channel protein 7; Short=ClC-7	O70496	0	71	642.114	729	522
GnigEST_18674_Length=3792	mta1_human ame: full=metastasis-associated protein mta1	3792	gi|259016275|sp|Q13330.2|MTA1_HUMANRecName: Full=Metastasis-associated protein MTA1	Q13330	0	64	669.848	785	510
GnigEST_18707_Length=3339	gfpt2_rat ame: full=glucosamine--fructose-6-phosphate aminotransferase 2 ame: full=d-fructose-6-phosphate amidotransferase 2 ame: full=glutamine:fructose 6 phosphate amidotransferase 2 short=gfat 2 short=gfat2 ame: full=hexosephosphate aminotransferase 2	3339	gi|90185130|sp|Q4KMC4.3|GFPT2_RATRecName: Full=Glucosamine--fructose-6-phosphate aminotransferase [isomerizing] 2; AltName: Full=D-fructose-6-phosphate amidotransferase 2; AltName: Full=Glutamine:fructose 6 phosphate amidotransferase 2; Short=GFAT 2; Short=GFAT2; AltName: Full=Hexosephosphate aminotransferase 2	Q4KMC4	0	83	958.362	692	579
GnigEST_1871_Length=2749	syfa_danre ame: full=phenylalanine--trna ligase alpha subunit ame: full=phenylalanyl-trna synthetase alpha subunit short=	2749	gi|146345522|sp|Q1JPX3.2|SYFA_DANRERecName: Full=Phenylalanine--tRNA ligase alpha subunit; AltName: Full=Phenylalanyl-tRNA synthetase alpha subunit; Short=PheRS	Q1JPX3	0	82	696.812	494	409
GnigEST_18733_Length=5584	prpa3_drome ame: full=phenoloxidase subunit a3 short=po a3 ame: full=processed phenoloxidase a3 short=pro-phenoloxidase a3 flags: precursor	5584	gi|59798477|sp|Q9V521.1|PRPA3_DROMERecName: Full=Phenoloxidase subunit A3; Short=PO A3; AltName: Full=Processed phenoloxidase A3; Short=Pro-phenoloxidase A3; Flags: Precursor	Q9V521	0	78	890.952	681	533
GnigEST_18744_Length=2393	srp54_mouse ame: full=signal recognition particle 54 kda protein short=srp54	2393	gi|73622264|sp|P14576.2|SRP54_MOUSERecName: Full=Signal recognition particle 54 kDa protein; Short=SRP54	P14576	0	93	836.639	489	459
GnigEST_18751_Length=2438	ranb9_mouse ame: full=ran-binding protein 9 short= 9 ame: full=b-cell antigen receptor ig beta-associated protein 1 short=ibap-1 ame: full=ran-binding protein m short=	2438	gi|62287487|sp|P69566.1|RANB9_MOUSERecName: Full=Ran-binding protein 9; Short=RanBP9; AltName: Full=B-cell antigen receptor Ig beta-associated protein 1; Short=IBAP-1; AltName: Full=Ran-binding protein M; Short=RanBPM	P69566	0	74	683.33	584	433
GnigEST_18760_Length=5137	sudx_drome ame: full=e3 ubiquitin-protein ligase su ame: full=protein suppressor of deltex	5137	gi|73919464|sp|Q9Y0H4.1|SUDX_DROMERecName: Full=E3 ubiquitin-protein ligase Su(dx); AltName: Full=Protein suppressor of deltex	Q9Y0H4	0	91	1058.13	590	542
GnigEST_18770_Length=3798	ddb1_chick ame: full=dna damage-binding protein 1 ame: full=ddb p127 subunit ame: full=damage-specific dna-binding protein 1 ame: full=uv-damaged dna-binding factor	3798	gi|82098863|sp|Q805F9.1|DDB1_CHICKRecName: Full=DNA damage-binding protein 1; AltName: Full=DDB p127 subunit; AltName: Full=Damage-specific DNA-binding protein 1; AltName: Full=UV-damaged DNA-binding factor	Q805F9	0	83	1586.24	1145	959
GnigEST_18788_Length=3148	xpo2_oreni ame: full=exportin-2 short=exp2 ame: full=cellular apoptosis susceptibility protein ame: full=chromosome segregation 1-like protein ame: full=importin-alpha re-exporter	3148	gi|82133773|sp|Q8AY73.1|XPO2_ORENIRecName: Full=Exportin-2; Short=Exp2; AltName: Full=Cellular apoptosis susceptibility protein; AltName: Full=Chromosome segregation 1-like protein; AltName: Full=Importin-alpha re-exporter	Q8AY73	0	78	1192.56	972	762
GnigEST_18799_Length=5607	nrx4_drome ame: full=neurexin-4 ame: full=neurexin iv flags: precursor	5607	gi|17433136|sp|Q94887.2|NRX4_DROMERecName: Full=Neurexin-4; AltName: Full=Neurexin IV; Flags: Precursor	Q94887	0	81	1744.55	1248	1014
GnigEST_18833_Length=8427	flnb_human ame: full=filamin-b short=fln-b ame: full=abp-278 ame: full=abp-280 homolog ame: full=actin-binding-like protein ame: full=beta-filamin ame: full=filamin homolog 1 short=fh1 ame: full=filamin-3 ame: full=thyroid autoantigen ame: full=truncated actin-binding protein short=truncated abp	8427	gi|296434507|sp|O75369.2|FLNB_HUMANRecName: Full=Filamin-B; Short=FLN-B; AltName: Full=ABP-278; AltName: Full=ABP-280 homolog; AltName: Full=Actin-binding-like protein; AltName: Full=Beta-filamin; AltName: Full=Filamin homolog 1; Short=Fh1; AltName: Full=Filamin-3; AltName: Full=Thyroid autoantigen; AltName: Full=Truncated actin-binding protein; Short=Truncated ABP	O75369	0	62	1655.57	1981	1234
GnigEST_18839_Length=4174	ogt1_mouse ame: full=udp-n-acetylglucosamine--peptide n-acetylglucosaminyltransferase 110 kda subunit ame: full=o- c transferase subunit p110 ame: full=o-linked n-acetylglucosamine transferase 110 kda subunit short=ogt	4174	gi|146325019|sp|Q8CGY8.2|OGT1_MOUSERecName: Full=UDP-N-acetylglucosamine--peptide N-acetylglucosaminyltransferase 110 kDa subunit; AltName: Full=O-GlcNAc transferase subunit p110; AltName: Full=O-linked N-acetylglucosamine transferase 110 kDa subunit; Short=OGT	Q8CGY8	0	80	1214.91	849	687
GnigEST_18848_Length=2930	vav_drome ame: full=protein vav short= av short=dvav	2930	gi|21759460|sp|Q9NHV9.2|VAV_DROMERecName: Full=Protein vav; Short=DroVav; Short=dVAV	Q9NHV9	0	67	759.599	824	554
GnigEST_18850_Length=2465	bop1_droya ame: full=ribosome biogenesis protein bop1 homolog	2465	gi|229621679|sp|B4P528.1|BOP1_DROYARecName: Full=Ribosome biogenesis protein BOP1 homolog	B4P528	0	79	849.736	669	531
GnigEST_18855_Length=3606	syvc_takru ame: full=valine--trna ligase ame: full=valyl-trna synthetase short=	3606	gi|1351179|sp|P49696.1|SYVC_TAKRURecName: Full=Valine--tRNA ligase; AltName: Full=Valyl-tRNA synthetase; Short=ValRS	P49696	0	76	1261.51	993	760
GnigEST_18863_Length=4331	ube4b_mouse ame: full=ubiquitin conjugation factor e4 b ame: full=ubiquitin fusion degradation protein 2 ame: full=ufd2a	4331	gi|342187120|sp|Q9ES00.3|UBE4B_MOUSERecName: Full=Ubiquitin conjugation factor E4 B; AltName: Full=Ubiquitin fusion degradation protein 2; AltName: Full=Ufd2a	Q9ES00	0	64	890.567	1064	691
GnigEST_18865_Length=3171	sbp1_xentr ame: full=selenium-binding protein 1	3171	gi|82178291|sp|Q569D5.1|SBP1_XENTRRecName: Full=Selenium-binding protein 1	Q569D5	0	80	647.506	471	380
GnigEST_18901_Length=4119	rpb2_drome ame: full=dna-directed rna polymerase ii subunit rpb2 short=rna polymerase ii subunit 2 short=rna polymerase ii subunit b2 ame: full=dna-directed rna polymerase ii 140 kda polypeptide	4119	gi|12644108|sp|P08266.2|RPB2_DROMERecName: Full=DNA-directed RNA polymerase II subunit RPB2; Short=RNA polymerase II subunit 2; Short=RNA polymerase II subunit B2; AltName: Full=DNA-directed RNA polymerase II 140 kDa polypeptide	P08266	0	97	2139.38	1149	1119
GnigEST_18902_Length=2197	rpb2_drome ame: full=dna-directed rna polymerase ii subunit rpb2 short=rna polymerase ii subunit 2 short=rna polymerase ii subunit b2 ame: full=dna-directed rna polymerase ii 140 kda polypeptide	2197	gi|12644108|sp|P08266.2|RPB2_DROMERecName: Full=DNA-directed RNA polymerase II subunit RPB2; Short=RNA polymerase II subunit 2; Short=RNA polymerase II subunit B2; AltName: Full=DNA-directed RNA polymerase II 140 kDa polypeptide	P08266	0	97	724.546	387	377
GnigEST_18928_Length=3928	syq_drome ame: full=probable glutamine--trna ligase ame: full=glutaminyl-trna synthetase short=	3928	gi|12643524|sp|Q9Y105.1|SYQ_DROMERecName: Full=Probable glutamine--tRNA ligase; AltName: Full=Glutaminyl-tRNA synthetase; Short=GlnRS	Q9Y105	0	79	1031.94	780	620
GnigEST_18934_Length=2642	prp19_mouse ame: full=pre-mrna-processing factor 19 ame: full=nuclear matrix protein 200 ame: full=prp19 pso4 homolog ame: full=senescence evasion factor	2642	gi|55976574|sp|Q99KP6.1|PRP19_MOUSERecName: Full=Pre-mRNA-processing factor 19; AltName: Full=Nuclear matrix protein 200; AltName: Full=PRP19/PSO4 homolog; AltName: Full=Senescence evasion factor >gi|84028243|sp|Q9JMJ4.2|PRP19_RAT RecName: Full=Pre-mRNA-processing factor 19; AltName: Full=Neuronal differentiation-related gene protein; AltName: Full=PRP19/PSO4 homolog	Q99KP6	0	82	700.664	507	419
GnigEST_18941_Length=4585	gsk3b_xenla ame: full=glycogen synthase kinase-3 beta short=gsk-3 beta ame: full=xgsk-3 protein	4585	gi|82245668|sp|Q91757.1|GSK3B_XENLARecName: Full=Glycogen synthase kinase-3 beta; Short=GSK-3 beta; AltName: Full=Xgsk-3 protein	Q91757	0	90	650.588	384	346
GnigEST_18958_Length=3881	can7_mouse ame: full=calpain-7 ame: full= homolog short=	3881	gi|33112238|sp|Q9R1S8.1|CAN7_MOUSERecName: Full=Calpain-7; AltName: Full=PalB homolog; Short=PalBH	Q9R1S8	0	65	813.142	828	544
GnigEST_18968_Length=5976	clcn2_drome ame: full=chloride channel protein 2 short= -2 short= lc-2 ame: full=chloride channel-a	5976	gi|74868967|sp|Q9VGH7.3|CLCN2_DROMERecName: Full=Chloride channel protein 2; Short=ClC-2; Short=DmClC-2; AltName: Full=Chloride channel-a	Q9VGH7	0	80	922.154	792	635
GnigEST_18969_Length=5267	at8a1_mouse ame: full=probable phospholipid-transporting atpase ia ame: full=atpase class i type 8a member 1 ame: full=chromaffin granule atpase ii	5267	gi|8134322|sp|P70704.1|AT8A1_MOUSERecName: Full=Probable phospholipid-transporting ATPase IA; AltName: Full=ATPase class I type 8A member 1; AltName: Full=Chromaffin granule ATPase II	P70704	0	75	1218.76	1053	792
GnigEST_18970_Length=3730	hyou1_mouse ame: full=hypoxia up-regulated protein 1 short=grp-170 ame: full=140 kda ca(2+)-binding protein short=cbp-140 flags: precursor	3730	gi|81906751|sp|Q9JKR6.1|HYOU1_MOUSERecName: Full=Hypoxia up-regulated protein 1; Short=GRP-170; AltName: Full=140 kDa Ca(2+)-binding protein; Short=CBP-140; Flags: Precursor	Q9JKR6	0	71	383.259	385	276
GnigEST_19016_Length=4401	smc1a_mouse ame: full=structural maintenance of chromosomes protein 1a short=smc protein 1a short=smc-1-alpha short=smc-1a ame: full=chromosome segregation protein ame: full=	4401	gi|341942276|sp|Q9CU62.4|SMC1A_MOUSERecName: Full=Structural maintenance of chromosomes protein 1A; Short=SMC protein 1A; Short=SMC-1-alpha; Short=SMC-1A; AltName: Full=Chromosome segregation protein SmcB; AltName: Full=Sb1.8	Q9CU62	0	74	1231.47	1226	913
GnigEST_19027_Length=3243	cana_drome ame: full=calpain-a ame: full=calcium-activated neutral proteinase a short=canp a contains: ame: full=calpain-a catalytic subunit	3243	gi|19863009|sp|Q11002.2|CANA_DROMERecName: Full=Calpain-A; AltName: Full=Calcium-activated neutral proteinase A; Short=CANP A; Contains: RecName: Full=Calpain-A catalytic subunit	Q11002	0	72	940.643	816	593
GnigEST_19028_Length=3134	canb_drome ame: full=calpain-b ame: full=calcium-activated neutral proteinase b short=canp b contains: ame: full=calpain-b catalytic subunit 1 contains: ame: full=calpain-b catalytic subunit 2	3134	gi|62510466|sp|Q9VT65.2|CANB_DROMERecName: Full=Calpain-B; AltName: Full=Calcium-activated neutral proteinase B; Short=CANP B; Contains: RecName: Full=Calpain-B catalytic subunit 1; Contains: RecName: Full=Calpain-B catalytic subunit 2	Q9VT65	0	79	910.212	682	541
GnigEST_19043_Length=5302	mys9_drome ame: full=myosin heavy chain 95f ame: full=95f mhc ame: full=protein jaguar	5302	gi|353526351|sp|Q01989.4|MYS9_DROMERecName: Full=Myosin heavy chain 95F; AltName: Full=95F MHC; AltName: Full=Protein jaguar	Q01989	0	77	1515.75	1245	970
GnigEST_19080_Length=2461	efgm_culqu ame: full=elongation factor mitochondrial short=ef-gmt ame: full=elongation factor g mitochondrial short=mef-g 1 ame: full=elongation factor g1 flags: precursor	2461	gi|261263143|sp|B0WGM1.1|EFGM_CULQURecName: Full=Elongation factor G, mitochondrial; Short=EF-Gmt; AltName: Full=Elongation factor G 1, mitochondrial; Short=mEF-G 1; AltName: Full=Elongation factor G1; Flags: Precursor	B0WGM1	0	84	1090.1	735	623
GnigEST_19088_Length=3339	sing_drome ame: full=protein singed	3339	gi|2498913|sp|Q24524.1|SING_DROMERecName: Full=Protein singed	Q24524	0	82	668.692	460	381
GnigEST_19091_Length=4777	ma2a1_human ame: full=alpha-mannosidase 2 ame: full=golgi alpha-mannosidase ii short=aman ii short=man ii ame: full=mannosidase alpha class 2a member 1 ame: full=mannosyl-oligosaccharide - -alpha-mannosidase	4777	gi|146345453|sp|Q16706.2|MA2A1_HUMANRecName: Full=Alpha-mannosidase 2; AltName: Full=Golgi alpha-mannosidase II; Short=AMan II; Short=Man II; AltName: Full=Mannosidase alpha class 2A member 1; AltName: Full=Mannosyl-oligosaccharide 1,3-1,6-alpha-mannosidase	Q16706	0	63	357.451	370	235
GnigEST_19128_Length=1942	mcm7_drome ame: full=dna replication licensing factor mcm7 ame: full=minichromosome maintenance 7 protein short= 3	1942	gi|75029476|sp|Q9XYU0.1|MCM7_DROMERecName: Full=DNA replication licensing factor Mcm7; AltName: Full=Minichromosome maintenance 7 protein; Short=DmMCM3	Q9XYU0	0	81	724.546	565	458
GnigEST_1914_Length=6325	plxb_drome ame: full=plexin-b flags: precursor	6325	gi|74947379|sp|Q9V4A7.2|PLXB_DROMERecName: Full=Plexin-B; Flags: Precursor	Q9V4A7	0	72	1608.19	1430	1036
GnigEST_19144_Length=3536	rpa2_drome ame: full=dna-directed rna polymerase i subunit rpa2 short=rna polymerase i subunit 2 ame: full=rpa135	3536	gi|78099796|sp|P20028.2|RPA2_DROMERecName: Full=DNA-directed RNA polymerase I subunit RPA2; Short=RNA polymerase I subunit 2; AltName: Full=RPA135	P20028	0	71	1167.14	1102	792
GnigEST_19173_Length=2986	mcm3_drome ame: full=dna replication licensing factor mcm3 ame: full=minichromosome maintenance 3 protein short= 3	2986	gi|75029477|sp|Q9XYU1.1|MCM3_DROMERecName: Full=DNA replication licensing factor Mcm3; AltName: Full=Minichromosome maintenance 3 protein; Short=DmMCM3	Q9XYU1	0	77	978.778	849	662
GnigEST_19179_Length=4799	fas1_scham ame: full=fasciclin-1 ame: full=fasciclin i short=fas i short=fcn flags: precursor	4799	gi|119882|sp|P10675.1|FAS1_SCHAMRecName: Full=Fasciclin-1; AltName: Full=Fasciclin I; Short=FAS I; Short=FCN; Flags: Precursor	P10675	0	78	795.038	630	495
GnigEST_19181_Length=3480	klc_drome ame: full=kinesin light chain short=klc	3480	gi|1170679|sp|P46824.1|KLC_DROMERecName: Full=Kinesin light chain; Short=KLC	P46824	0	85	689.108	521	445
GnigEST_19190_Length=4926	at2b3_human ame: full=plasma membrane calcium-transporting atpase 3 short=pmca3 ame: full=plasma membrane calcium atpase isoform 3 ame: full=plasma membrane calcium pump isoform 3	4926	gi|116241261|sp|Q16720.3|AT2B3_HUMANRecName: Full=Plasma membrane calcium-transporting ATPase 3; Short=PMCA3; AltName: Full=Plasma membrane calcium ATPase isoform 3; AltName: Full=Plasma membrane calcium pump isoform 3	Q16720	0	76	1346.64	1136	872
GnigEST_19196_Length=2142	sly1_drome ame: full=protein sly1 homolog	2142	gi|52788282|sp|Q24179.3|SLY1_DROMERecName: Full=Protein sly1 homolog	Q24179	0	78	829.321	658	515
GnigEST_192_Length=1819	fry_drome ame: full=protein furry	1819	gi|74870794|sp|Q9VT28.2|FRY_DROMERecName: Full=Protein furry	Q9VT28	0	65	649.047	692	452
GnigEST_19266_Length=3200	lonm_rat ame: full=lon protease mitochondrial ame: full=lon protease-like protein short=lonp ame: full=mitochondrial atp-dependent protease lon ame: full=serine protease 15 flags: precursor	3200	gi|81916424|sp|Q924S5.1|LONM_RATRecName: Full=Lon protease homolog, mitochondrial; AltName: Full=Lon protease-like protein; Short=LONP; AltName: Full=Mitochondrial ATP-dependent protease Lon; AltName: Full=Serine protease 15; Flags: Precursor	Q924S5	0	82	1085.86	855	707
GnigEST_1928_Length=7277	kif3b_human ame: full=kinesin-like protein kif3b ame: full=hh0048 ame: full=microtubule plus end-directed kinesin motor 3b	7277	gi|3913958|sp|O15066.1|KIF3B_HUMANRecName: Full=Kinesin-like protein KIF3B; AltName: Full=HH0048; AltName: Full=Microtubule plus end-directed kinesin motor 3B	O15066	0	70	650.203	727	514
GnigEST_19287_Length=2753	vps41_mouse ame: full=vacuolar protein sorting-associated protein 41 homolog ame: full=vam2 homolog short=mvam2	2753	gi|81889117|sp|Q5KU39.1|VPS41_MOUSERecName: Full=Vacuolar protein sorting-associated protein 41 homolog; AltName: Full=VAM2 homolog; Short=mVAM2	Q5KU39	0	62	661.374	868	542
GnigEST_19303_Length=2414	pyrg_drome ame: full=ctp synthase ame: full=ctp synthetase ame: full=utp--ammonia ligase	2414	gi|110816198|sp|Q9VUL1.2|PYRG_DROMERecName: Full=CTP synthase; AltName: Full=CTP synthetase; AltName: Full=UTP--ammonia ligase	Q9VUL1	0	81	797.349	611	495
GnigEST_19316_Length=3079	exoc5_drome ame: full=exocyst complex component 5 ame: full=exocyst complex component sec10	3079	gi|24418683|sp|Q9XTM1.1|EXOC5_DROMERecName: Full=Exocyst complex component 5; AltName: Full=Exocyst complex component Sec10	Q9XTM1	0	73	783.482	715	527
GnigEST_19325_Length=4208	xpo7_chick ame: full=exportin-7	4208	gi|75571421|sp|Q5ZLT0.1|XPO7_CHICKRecName: Full=Exportin-7	Q5ZLT0	0	85	1240.33	868	744
GnigEST_19363_Length=1909	snut2_human ame: full=u4 tri-snrnp-associated protein 2 ame: full=inactive ubiquitin-specific peptidase 39 ame: full=sad1 homolog ame: full=u4 tri-snrnp-associated 65 kda protein short=65k	1909	gi|88909655|sp|Q53GS9.2|SNUT2_HUMANRecName: Full=U4/U6.U5 tri-snRNP-associated protein 2; AltName: Full=Inactive ubiquitin-specific peptidase 39; AltName: Full=SAD1 homolog; AltName: Full=U4/U6.U5 tri-snRNP-associated 65 kDa protein; Short=65K	Q53GS9	0	81	669.463	460	373
GnigEST_19397_Length=3066	annu_scham ame: full=annulin ame: full=protein-glutamine gamma-glutamyltransferase ame: full=transglutaminase	3066	gi|1703311|sp|P52183.1|ANNU_SCHAMRecName: Full=Annulin; AltName: Full=Protein-glutamine gamma-glutamyltransferase; AltName: Full=Transglutaminase	P52183	0	79	1009.59	748	597
GnigEST_19431_Length=2467	pmgt1_bovin ame: full=protein o-linked-mannose beta- -n-acetylglucosaminyltransferase 1 short=pom 1	2467	gi|73621408|sp|Q5EAB6.1|PMGT1_BOVINRecName: Full=Protein O-linked-mannose beta-1,2-N-acetylglucosaminyltransferase 1; Short=POMGnT1	Q5EAB6	0	72	735.717	653	475
GnigEST_19517_Length=3731	ide_bovin ame: full=insulin-degrading enzyme ame: full=insulin protease short=insulinase ame: full=insulysin	3731	gi|122135053|sp|Q24K02.1|IDE_BOVINRecName: Full=Insulin-degrading enzyme; AltName: Full=Insulin protease; Short=Insulinase; AltName: Full=Insulysin	Q24K02	0	75	1091.64	967	728
GnigEST_19518_Length=3776	ide_bovin ame: full=insulin-degrading enzyme ame: full=insulin protease short=insulinase ame: full=insulysin	3776	gi|122135053|sp|Q24K02.1|IDE_BOVINRecName: Full=Insulin-degrading enzyme; AltName: Full=Insulin protease; Short=Insulinase; AltName: Full=Insulysin	Q24K02	0	75	1091.64	967	728
GnigEST_19544_Length=1175	sem2a_schgr ame: full=semaphorin-2a short=sema-2a ame: full=sema ii flags: precursor	1175	gi|8134686|sp|Q9XZC8.1|SEM2A_SCHGRRecName: Full=Semaphorin-2A; Short=Sema-2A; AltName: Full=Sema II; Flags: Precursor	Q9XZC8	0	87	635.565	391	341
GnigEST_19568_Length=6421	hem_drome ame: full=membrane-associated protein hem ame: full=dhem-2	6421	gi|1708979|sp|P55162.1|HEM_DROMERecName: Full=Membrane-associated protein Hem; AltName: Full=dHem-2	P55162	0	87	1692.17	1119	980
GnigEST_19619_Length=5765	big1_human ame: full=brefeldin a-inhibited guanine nucleotide-exchange protein 1 short=brefeldin a-inhibited gep 1 ame: full=p200 arf guanine nucleotide exchange factor ame: full=p200 arf-gep1	5765	gi|116241267|sp|Q9Y6D6.2|BIG1_HUMANRecName: Full=Brefeldin A-inhibited guanine nucleotide-exchange protein 1; Short=Brefeldin A-inhibited GEP 1; AltName: Full=p200 ARF guanine nucleotide exchange factor; AltName: Full=p200 ARF-GEP1	Q9Y6D6	0	80	1480.31	1118	903
GnigEST_19628_Length=3199	lin41_chick ame: full=tripartite motif-containing protein 71 ame: full=protein lin-41 homolog	3199	gi|123889648|sp|Q1PRL4.1|LIN41_CHICKRecName: Full=Tripartite motif-containing protein 71; AltName: Full=Protein lin-41 homolog	Q1PRL4	0	64	647.121	694	449
GnigEST_19644_Length=3765	anprb_angja ame: full=atrial natriuretic peptide receptor 2 ame: full=atrial natriuretic peptide receptor type b short=anp-b short=anpr-b short=npr-b ame: full=guanylate cyclase b short=gc-b flags: precursor	3765	gi|1703312|sp|P55202.1|ANPRB_ANGJARecName: Full=Atrial natriuretic peptide receptor 2; AltName: Full=Atrial natriuretic peptide receptor type B; Short=ANP-B; Short=ANPR-B; Short=NPR-B; AltName: Full=Guanylate cyclase B; Short=GC-B; Flags: Precursor	P55202	0	75	687.182	583	443
GnigEST_19669_Length=3143	klc_drome ame: full=kinesin light chain short=klc	3143	gi|1170679|sp|P46824.1|KLC_DROMERecName: Full=Kinesin light chain; Short=KLC	P46824	0	85	689.108	521	445
GnigEST_19688_Length=2742	trc_drome ame: full=serine threonine-protein kinase tricorner ame: full=ndr protein kinase ame: full=serine threonine-protein kinase 38-like	2742	gi|75023947|sp|Q9NBK5.1|TRC_DROMERecName: Full=Serine/threonine-protein kinase tricorner; AltName: Full=NDR protein kinase; AltName: Full=Serine/threonine-protein kinase 38-like	Q9NBK5	0	93	804.283	448	420
GnigEST_19735_Length=1488	kcc2a_drome ame: full=calcium calmodulin-dependent protein kinase type ii alpha chain short= -kinase ii alpha chain	1488	gi|46576378|sp|Q00168.1|KCC2A_DROMERecName: Full=Calcium/calmodulin-dependent protein kinase type II alpha chain; Short=CaM-kinase II alpha chain	Q00168	0	98	642.114	330	324
GnigEST_19833_Length=2634	fbxw7_drome ame: full=f-box wd repeat-containing protein 7 ame: full=f-box and wd-40 domain-containing protein 7 ame: full=protein archipelago	2634	gi|60390224|sp|Q9VZF4.1|FBXW7_DROMERecName: Full=F-box/WD repeat-containing protein 7; AltName: Full=F-box and WD-40 domain-containing protein 7; AltName: Full=Protein archipelago	Q9VZF4	0	90	793.497	485	441
GnigEST_19846_Length=2820	rasa1_human ame: full=ras gtpase-activating protein 1 short=gap short=gtpase-activating protein short= ame: full=ras p21 protein activator ame: full=p120gap	2820	gi|121743|sp|P20936.1|RASA1_HUMANRecName: Full=Ras GTPase-activating protein 1; Short=GAP; Short=GTPase-activating protein; Short=RasGAP; AltName: Full=Ras p21 protein activator; AltName: Full=p120GAP	P20936	0	68	831.632	883	602
GnigEST_19891_Length=3470	tb1rb_xenla ame: full=f-box-like wd repeat-containing protein tbl1xr1-b ame: full=nuclear receptor corepressor hdac3 complex subunit tblr1-b ame: full=tbl1-related protein 1-b ame: full=transducin beta-like 1x-related homolog 1-b	3470	gi|82236538|sp|Q6GPC6.1|TB1RB_XENLARecName: Full=F-box-like/WD repeat-containing protein TBL1XR1-B; AltName: Full=Nuclear receptor corepressor/HDAC3 complex subunit TBLR1-B; AltName: Full=TBL1-related protein 1-B; AltName: Full=Transducin beta-like 1X-related homolog 1-B	Q6GPC6	0	79	782.711	555	442
GnigEST_19956_Length=3600	spt20_human ame: full=spermatogenesis-associated protein 20 ame: full=sperm-specific protein 411 short=ssp411 flags: precursor	3600	gi|311033529|sp|Q8TB22.3|SPT20_HUMANRecName: Full=Spermatogenesis-associated protein 20; AltName: Full=Sperm-specific protein 411; Short=Ssp411; Flags: Precursor	Q8TB22	0	63	672.544	729	466
GnigEST_19980_Length=3424	ecm29_human ame: full=proteasome-associated protein ecm29 homolog short=ecm29	3424	gi|61212960|sp|Q5VYK3.2|ECM29_HUMANRecName: Full=Proteasome-associated protein ECM29 homolog; Short=Ecm29	Q5VYK3	0	59	772.696	1159	690
GnigEST_19984_Length=2695	rad54_mouse ame: full=dna repair and recombination protein rad54-like ame: full=rad54 homolog short=mhr54 short=mrad54	2695	gi|51316197|sp|P70270.2|RAD54_MOUSERecName: Full=DNA repair and recombination protein RAD54-like; AltName: Full=RAD54 homolog; Short=mHR54; Short=mRAD54	P70270	0	82	765.377	551	456
GnigEST_20_Length=5861	k0100_human ame: full=upf0378 protein kiaa0100 ame: full=antigen mlaa-22 ame: full=breast cancer-overexpressed gene 1 protein flags: precursor	5861	gi|114149325|sp|Q14667.3|K0100_HUMANRecName: Full=UPF0378 protein KIAA0100; AltName: Full=Antigen MLAA-22; AltName: Full=Breast cancer-overexpressed gene 1 protein; Flags: Precursor	Q14667	0	57	615.15	1021	586
GnigEST_20031_Length=4049	mtor_mouse ame: full=serine threonine-protein kinase mtor ame: full=fk506-binding protein 12-rapamycin complex-associated protein 1 ame: full=fkbp12-rapamycin complex-associated protein ame: full=mammalian target of rapamycin short=mtor ame: full=mechanistic target of rapamycin ame: full=rapamycin target protein 1 short=rapt1	4049	gi|298286833|sp|Q9JLN9.2|MTOR_MOUSERecName: Full=Serine/threonine-protein kinase mTOR; AltName: Full=FK506-binding protein 12-rapamycin complex-associated protein 1; AltName: Full=FKBP12-rapamycin complex-associated protein; AltName: Full=Mammalian target of rapamycin; Short=mTOR; AltName: Full=Mechanistic target of rapamycin; AltName: Full=Rapamycin target protein 1; Short=RAPT1	Q9JLN9	0	78	778.859	632	494
GnigEST_20053_Length=2894	duox_drome ame: full=dual oxidase	2894	gi|380865378|sp|Q9VQH2.2|DUOX_DROMERecName: Full=Dual oxidase	Q9VQH2	0	92	1227.62	694	644
GnigEST_2007_Length=2790	chit3_drome ame: full=probable chitinase 3 ame: full=probable chitinase 1 flags: precursor	2790	gi|215273952|sp|Q9W5U2.2|CHIT3_DROMERecName: Full=Probable chitinase 3; AltName: Full=Probable chitinase 1; Flags: Precursor	Q9W5U2	0	66	832.787	817	541
GnigEST_20095_Length=2580	tbg2_bovin ame: full=tubulin gamma-2 chain ame: full=gamma-2-tubulin	2580	gi|122138612|sp|Q32KM1.1|TBG2_BOVINRecName: Full=Tubulin gamma-2 chain; AltName: Full=Gamma-2-tubulin	Q32KM1	0	93	791.956	448	418
GnigEST_20122_Length=3469	man2_drome ame: full=alpha-mannosidase 2 ame: full=golgi alpha-mannosidase ii short=aman ii short=man ii ame: full=mannosyl-oligosaccharide - -alpha-mannosidase	3469	gi|32130434|sp|Q24451.2|MAN2_DROMERecName: Full=Alpha-mannosidase 2; AltName: Full=Golgi alpha-mannosidase II; Short=AMan II; Short=Man II; AltName: Full=Mannosyl-oligosaccharide 1,3-1,6-alpha-mannosidase	Q24451	0	68	852.432	886	608
GnigEST_20125_Length=3823	hmct_bommo ame: full=hemocytin ame: full=humoral lectin flags: precursor	3823	gi|1346296|sp|P98092.1|HMCT_BOMMORecName: Full=Hemocytin; AltName: Full=Humoral lectin; Flags: Precursor	P98092	0	53	749.199	1042	562
GnigEST_20142_Length=2295	wdr48_human ame: full=wd repeat-containing protein 48 ame: full=usp1-associated factor 1 ame: full=wd repeat endosomal protein ame: full=p80	2295	gi|74760390|sp|Q8TAF3.1|WDR48_HUMANRecName: Full=WD repeat-containing protein 48; AltName: Full=USP1-associated factor 1; AltName: Full=WD repeat endosomal protein; AltName: Full=p80	Q8TAF3	0	78	842.032	681	533
GnigEST_20143_Length=3729	kif1a_anoga ame: full=kinesin-like protein unc-104	3729	gi|158563989|sp|Q7PHR1.3|KIF1A_ANOGARecName: Full=Kinesin-like protein unc-104	Q7PHR1	0	81	1734.92	1269	1037
GnigEST_20175_Length=4444	pk3cd_human ame: full=phosphatidylinositol -bisphosphate 3-kinase catalytic subunit delta isoform short=pi3-kinase subunit delta short=pi3k-delta short=pi3kdelta short= ns-3-kinase subunit delta ame: full=phosphatidylinositol -bisphosphate 3-kinase 110 kda catalytic subunit delta short= ns-3-kinase subunit p110-delta short=p110delta	4444	gi|67477424|sp|O00329.2|PK3CD_HUMANRecName: Full=Phosphatidylinositol 4,5-bisphosphate 3-kinase catalytic subunit delta isoform; Short=PI3-kinase subunit delta; Short=PI3K-delta; Short=PI3Kdelta; Short=PtdIns-3-kinase subunit delta; AltName: Full=Phosphatidylinositol 4,5-bisphosphate 3-kinase 110 kDa catalytic subunit delta; Short=PtdIns-3-kinase subunit p110-delta; Short=p110delta	O00329	0	77	367.081	290	225
GnigEST_20214_Length=3429	aces_culpi ame: full=acetylcholinesterase short=a flags: precursor	3429	gi|34222522|sp|Q86GC8.2|ACES_CULPIRecName: Full=Acetylcholinesterase; Short=AChE; Flags: Precursor	Q86GC8	0	80	816.224	580	464
GnigEST_20218_Length=3577	mcm5_drome ame: full=dna replication licensing factor mcm5 ame: full=minichromosome maintenance 5 protein short= 5	3577	gi|75026930|sp|Q9VGW6.1|MCM5_DROMERecName: Full=DNA replication licensing factor Mcm5; AltName: Full=Minichromosome maintenance 5 protein; Short=DmMCM5	Q9VGW6	0	87	1122.07	734	643
GnigEST_20278_Length=4675	rpa1_drome ame: full=dna-directed rna polymerase i subunit rpa1 short=rna polymerase i subunit a1 ame: full=dna-directed rna polymerase i largest subunit ame: full=dna-directed rna polymerase i subunit a	4675	gi|56405368|sp|P91875.2|RPA1_DROMERecName: Full=DNA-directed RNA polymerase I subunit RPA1; Short=RNA polymerase I subunit A1; AltName: Full=DNA-directed RNA polymerase I largest subunit; AltName: Full=DNA-directed RNA polymerase I subunit A	P91875	0	66	1271.91	1407	933
GnigEST_20314_Length=6530	dom_drome ame: full=helicase domino	6530	gi|160380691|sp|Q9NDJ2.2|DOM_DROMERecName: Full=Helicase domino	Q9NDJ2	0	88	673.7	422	372
GnigEST_20316_Length=2361	guf1_aedae ame: full=translation factor guf1 mitochondrial ame: full=elongation factor 4 homolog short=ef-4 ame: full=gtpase guf1 homolog ame: full=ribosomal back-translocase flags: precursor	2361	gi|122091806|sp|Q0IFX5.1|GUF1_AEDAERecName: Full=Translation factor GUF1 homolog, mitochondrial; AltName: Full=Elongation factor 4 homolog; Short=EF-4; AltName: Full=GTPase GUF1 homolog; AltName: Full=Ribosomal back-translocase; Flags: Precursor	Q0IFX5	0	79	734.947	567	450
GnigEST_20339_Length=2870	exc6b_human ame: full=exocyst complex component 6b ame: full=exocyst complex component sec15b ame: full=sec15-like protein 2	2870	gi|327478583|sp|Q9Y2D4.3|EXC6B_HUMANRecName: Full=Exocyst complex component 6B; AltName: Full=Exocyst complex component Sec15B; AltName: Full=SEC15-like protein 2	Q9Y2D4	0	70	833.558	799	565
GnigEST_20364_Length=5058	l259_drome ame: full=probable multidrug resistance-associated protein lethal 03659 ame: full=wunen region a protein	5058	gi|33112350|sp|P91660.3|L259_DROMERecName: Full=Probable multidrug resistance-associated protein lethal(2)03659; AltName: Full=Wunen region A protein	P91660	0	65	1130.93	1333	873
GnigEST_2040_Length=3154	copb2_mouse ame: full=coatomer subunit beta ame: full=beta -coat protein short=beta -cop ame: full=p102	3154	gi|18266783|sp|O55029.2|COPB2_MOUSERecName: Full=Coatomer subunit beta'; AltName: Full=Beta'-coat protein; Short=Beta'-COP; AltName: Full=p102	O55029	0	88	1347.41	843	743
GnigEST_20407_Length=6117	ubp34_human ame: full=ubiquitin carboxyl-terminal hydrolase 34 ame: full=deubiquitinating enzyme 34 ame: full=ubiquitin thioesterase 34 ame: full=ubiquitin-specific-processing protease 34	6117	gi|212276488|sp|Q70CQ2.2|UBP34_HUMANRecName: Full=Ubiquitin carboxyl-terminal hydrolase 34; AltName: Full=Deubiquitinating enzyme 34; AltName: Full=Ubiquitin thioesterase 34; AltName: Full=Ubiquitin-specific-processing protease 34	Q70CQ2	0	67	1871.29	2039	1372
GnigEST_20408_Length=3701	rpc2_human ame: full=dna-directed rna polymerase iii subunit rpc2 short=rna polymerase iii subunit c2 ame: full=c128 ame: full=dna-directed rna polymerase iii kda polypeptide ame: full=dna-directed rna polymerase iii subunit b	3701	gi|29428029|sp|Q9NW08.2|RPC2_HUMANRecName: Full=DNA-directed RNA polymerase III subunit RPC2; Short=RNA polymerase III subunit C2; AltName: Full=C128; AltName: Full=DNA-directed RNA polymerase III 127.6 kDa polypeptide; AltName: Full=DNA-directed RNA polymerase III subunit B	Q9NW08	0	84	1626.3	1123	954
GnigEST_2041_Length=6671	chdm_drome ame: full=chromodomain-helicase-dna-binding protein mi-2 homolog ame: full=atp-dependent helicase mi-2 short=dmi-2	6671	gi|13124018|sp|O97159.2|CHDM_DROMERecName: Full=Chromodomain-helicase-DNA-binding protein Mi-2 homolog; AltName: Full=ATP-dependent helicase Mi-2; Short=dMi-2	O97159	0	82	1650.57	1267	1049
GnigEST_20419_Length=3438	myo5a_human ame: full=unconventional myosin-va ame: full=dilute myosin heavy non-muscle ame: full=myosin heavy chain 12 ame: full=myosin-12 ame: full=myoxin	3438	gi|296439234|sp|Q9Y4I1.2|MYO5A_HUMANRecName: Full=Unconventional myosin-Va; AltName: Full=Dilute myosin heavy chain, non-muscle; AltName: Full=Myosin heavy chain 12; AltName: Full=Myosin-12; AltName: Full=Myoxin	Q9Y4I1	0	76	730.324	599	460
GnigEST_20432_Length=4505	cp062_danre ame: full=upf0505 protein c16orf62 homolog	4505	gi|160380604|sp|A4VCH4.1|CP062_DANRERecName: Full=UPF0505 protein C16orf62 homolog	A4VCH4	0	70	891.723	940	661
GnigEST_20459_Length=4018	int2_mouse ame: full=integrator complex subunit 2 short=int2	4018	gi|97052548|sp|Q80UK8.2|INT2_MOUSERecName: Full=Integrator complex subunit 2; Short=Int2	Q80UK8	0	65	955.666	1130	737
GnigEST_2049_Length=3357	ercc6_human ame: full=dna excision repair protein ercc-6 ame: full=atp-dependent helicase ercc6 ame: full=cockayne syndrome protein csb	3357	gi|416959|sp|Q03468.1|ERCC6_HUMANRecName: Full=DNA excision repair protein ERCC-6; AltName: Full=ATP-dependent helicase ERCC6; AltName: Full=Cockayne syndrome protein CSB	Q03468	0	67	805.053	887	600
GnigEST_20506_Length=7071	mast2_mouse ame: full=microtubule-associated serine threonine-protein kinase 2	7071	gi|62287151|sp|Q60592.1|MAST2_MOUSERecName: Full=Microtubule-associated serine/threonine-protein kinase 2	Q60592	0	62	937.176	1347	837
GnigEST_20560_Length=2160	taf6_drome ame: full=transcription initiation factor tfiid subunit 6 ame: full=tafii-60 ame: full=tafii-62 ame: full=transcription initiation factor tfiid 62 kda subunit short=p62	2160	gi|27923999|sp|P49847.2|TAF6_DROMERecName: Full=Transcription initiation factor TFIID subunit 6; AltName: Full=TAFII-60; AltName: Full=TAFII-62; AltName: Full=Transcription initiation factor TFIID 62 kDa subunit; Short=p62	P49847	0	75	649.047	556	417
GnigEST_20586_Length=2717	mtmr8_chick ame: full=myotubularin-related protein 8	2717	gi|82075418|sp|Q5F452.1|MTMR8_CHICKRecName: Full=Myotubularin-related protein 8	Q5F452	0	74	650.973	534	399
GnigEST_20622_Length=3488	djc13_human ame: full= homolog subfamily c member 13 ame: full=required for receptor-mediated endocytosis 8 short=rme-8	3488	gi|311033497|sp|O75165.5|DJC13_HUMANRecName: Full=DnaJ homolog subfamily C member 13; AltName: Full=Required for receptor-mediated endocytosis 8; Short=RME-8	O75165	0	69	895.575	916	640
GnigEST_20629_Length=2460	dnmt1_parli ame: full=dna (cytosine-5)-methyltransferase ame: full=dna methyltransferase short=dna mtase short= ame: full=dnmt1 ame: full=mcmt	2460	gi|12230342|sp|Q27746.1|DNMT1_PARLIRecName: Full=DNA (cytosine-5)-methyltransferase PliMCI; AltName: Full=DNA methyltransferase PliMCI; Short=DNA MTase PliMCI; Short=M.PliMCI; AltName: Full=Dnmt1; AltName: Full=MCMT	Q27746	0	64	714.916	769	496
GnigEST_20649_Length=3048	vps53_mouse ame: full=vacuolar protein sorting-associated protein 53 homolog	3048	gi|81899819|sp|Q8CCB4.1|VPS53_MOUSERecName: Full=Vacuolar protein sorting-associated protein 53 homolog	Q8CCB4	0	70	884.019	863	606
GnigEST_2067_Length=3623	tbcd9_human ame: full=tbc1 domain family member 9 ame: full=tbc1 domain family member 9a	3623	gi|148887054|sp|Q6ZT07.2|TBCD9_HUMANRecName: Full=TBC1 domain family member 9; AltName: Full=TBC1 domain family member 9A	Q6ZT07	0	65	535.413	610	399
GnigEST_2068_Length=5183	ubp34_human ame: full=ubiquitin carboxyl-terminal hydrolase 34 ame: full=deubiquitinating enzyme 34 ame: full=ubiquitin thioesterase 34 ame: full=ubiquitin-specific-processing protease 34	5183	gi|212276488|sp|Q70CQ2.2|UBP34_HUMANRecName: Full=Ubiquitin carboxyl-terminal hydrolase 34; AltName: Full=Deubiquitinating enzyme 34; AltName: Full=Ubiquitin thioesterase 34; AltName: Full=Ubiquitin-specific-processing protease 34	Q70CQ2	0	72	1498.41	1370	995
GnigEST_20681_Length=2787	fas2_scham ame: full=fasciclin-2 ame: full=fasciclin ii short=fas ii flags: precursor	2787	gi|462073|sp|P22648.2|FAS2_SCHAMRecName: Full=Fasciclin-2; AltName: Full=Fasciclin II; Short=FAS II; Flags: Precursor	P22648	0	61	657.907	745	460
GnigEST_20745_Length=2879	bx42_drome ame: full=puff-specific protein bx42	2879	gi|728991|sp|P39736.1|BX42_DROMERecName: Full=Puff-specific protein Bx42	P39736	0	81	674.085	528	430
GnigEST_2077_Length=4146	hecw2_mouse ame: full=e3 ubiquitin-protein ligase hecw2 ame: full= c2 and ww domain-containing protein 2 ame: full=nedd4-like e3 ubiquitin-protein ligase 2	4146	gi|81891652|sp|Q6I6G8.1|HECW2_MOUSERecName: Full=E3 ubiquitin-protein ligase HECW2; AltName: Full=HECT, C2 and WW domain-containing protein 2; AltName: Full=NEDD4-like E3 ubiquitin-protein ligase 2	Q6I6G8	0	85	726.472	497	427
GnigEST_2079_Length=7297	nipbl_human ame: full=nipped-b-like protein ame: full=delangin ame: full=scc2 homolog	7297	gi|50400865|sp|Q6KC79.2|NIPBL_HUMANRecName: Full=Nipped-B-like protein; AltName: Full=Delangin; AltName: Full=SCC2 homolog	Q6KC79	0	63	1309.66	1720	1085
GnigEST_20808_Length=4203	gnao_locmi ame: full=guanine nucleotide-binding protein g subunit alpha	4203	gi|585173|sp|P38404.1|GNAO_LOCMIRecName: Full=Guanine nucleotide-binding protein G(o) subunit alpha	P38404	0	99	657.907	354	351
GnigEST_20845_Length=3199	kctd3_mouse ame: full=btb poz domain-containing protein kctd3	3199	gi|81873649|sp|Q8BFX3.1|KCTD3_MOUSERecName: Full=BTB/POZ domain-containing protein KCTD3	Q8BFX3	0	74	796.579	664	494
GnigEST_2089_Length=2402	kpba_drome ame: full=probable phosphorylase b kinase regulatory subunit alpha short=phosphorylase kinase subunit alpha	2402	gi|32172462|sp|Q9W391.2|KPBA_DROMERecName: Full=Probable phosphorylase b kinase regulatory subunit alpha; Short=Phosphorylase kinase subunit alpha	Q9W391	0	75	857.44	749	567
GnigEST_2095_Length=4551	mrp7_human ame: full=multidrug resistance-associated protein 7 ame: full=atp-binding cassette sub-family c member 10	4551	gi|74756298|sp|Q5T3U5.1|MRP7_HUMANRecName: Full=Multidrug resistance-associated protein 7; AltName: Full=ATP-binding cassette sub-family C member 10	Q5T3U5	0	58	1008.05	1506	882
GnigEST_2107_Length=5270	myo7a_aedae ame: full=myosin-viia ame: full=protein crinkled	5270	gi|122095550|sp|Q17LW0.1|MYO7A_AEDAERecName: Full=Myosin-VIIa; AltName: Full=Protein crinkled	Q17LW0	0	64	741.88	893	572
GnigEST_21070_Length=9086	plxa2_mouse ame: full=plexin-a2 short=plex 2 short=plexin-2 flags: precursor	9086	gi|251757336|sp|P70207.2|PLXA2_MOUSERecName: Full=Plexin-A2; Short=Plex 2; Short=Plexin-2; Flags: Precursor	P70207	0	58	1358.2	1965	1154
GnigEST_21077_Length=3620	mnb_drome ame: full=serine threonine-protein kinase minibrain	3620	gi|73620974|sp|P49657.2|MNB_DROMERecName: Full=Serine/threonine-protein kinase minibrain	P49657	0	91	753.821	449	412
GnigEST_21186_Length=2105	kpba_drome ame: full=probable phosphorylase b kinase regulatory subunit alpha short=phosphorylase kinase subunit alpha	2105	gi|32172462|sp|Q9W391.2|KPBA_DROMERecName: Full=Probable phosphorylase b kinase regulatory subunit alpha; Short=Phosphorylase kinase subunit alpha	Q9W391	0	89	943.725	577	514
GnigEST_21190_Length=2095	scc4_culqu ame: full=mau2 chromatid cohesion factor homolog ame: full=cohesin loading complex subunit scc4 homolog	2095	gi|257096776|sp|B0WYS3.1|SCC4_CULQURecName: Full=MAU2 chromatid cohesion factor homolog; AltName: Full=Cohesin loading complex subunit SCC4 homolog	B0WYS3	0	79	763.451	591	468
GnigEST_2127_Length=4065	kdm6a_human ame: full=lysine-specific demethylase 6a ame: full=histone demethylase utx ame: full=ubiquitously-transcribed tpr protein on the x chromosome ame: full=ubiquitously-transcribed x chromosome tetratricopeptide repeat protein	4065	gi|206729942|sp|O15550.2|KDM6A_HUMANRecName: Full=Lysine-specific demethylase 6A; AltName: Full=Histone demethylase UTX; AltName: Full=Ubiquitously-transcribed TPR protein on the X chromosome; AltName: Full=Ubiquitously-transcribed X chromosome tetratricopeptide repeat protein	O15550	0	77	656.751	534	413
GnigEST_21328_Length=2154	mycpp_human ame: full=c-myc promoter-binding protein ame: full=denn domain-containing protein 4a	2154	gi|88909230|sp|Q7Z401.2|MYCPP_HUMANRecName: Full=C-myc promoter-binding protein; AltName: Full=DENN domain-containing protein 4A	Q7Z401	0	70	664.455	655	459
GnigEST_2135_Length=2366	krp85_strpu ame: full=kinesin-ii 85 kda subunit ame: full=krp-85 95 85 kda subunit	2366	gi|1170653|sp|P46872.1|KRP85_STRPURecName: Full=Kinesin-II 85 kDa subunit; AltName: Full=KRP-85/95 85 kDa subunit	P46872	0	75	692.189	638	481
GnigEST_2143_Length=4309	nrx4_drome ame: full=neurexin-4 ame: full=neurexin iv flags: precursor	4309	gi|17433136|sp|Q94887.2|NRX4_DROMERecName: Full=Neurexin-4; AltName: Full=Neurexin IV; Flags: Precursor	Q94887	0	77	1660.58	1268	983
GnigEST_2149_Length=4275	pb1_mouse ame: full=protein polybromo-1 ame: full=brg1-associated factor 180 short=baf180	4275	gi|341942250|sp|Q8BSQ9.4|PB1_MOUSERecName: Full=Protein polybromo-1; AltName: Full=BRG1-associated factor 180; Short=BAF180	Q8BSQ9	0	62	664.455	885	550
GnigEST_2151_Length=2411	dhx34_mouse ame: full=probable atp-dependent rna helicase dhx34 ame: full=deah box protein 34	2411	gi|47116751|sp|Q9DBV3.2|DHX34_MOUSERecName: Full=Probable ATP-dependent RNA helicase DHX34; AltName: Full=DEAH box protein 34	Q9DBV3	0	63	698.353	816	515
GnigEST_2152_Length=4012	dctn1_drome ame: full=dynactin subunit 1 ame: full=150 kda dynein-associated polypeptide short=dap-150 short=dp-150 ame: full=protein glued	4012	gi|12644123|sp|P13496.2|DCTN1_DROMERecName: Full=Dynactin subunit 1; AltName: Full=150 kDa dynein-associated polypeptide; Short=DAP-150; Short=DP-150; AltName: Full=Protein glued	P13496	0	62	792.341	1175	739
GnigEST_2156_Length=3507	emal2_rat ame: full=echinoderm microtubule-associated 2 short=emap-2	3507	gi|81911290|sp|Q6P6T4.1|EMAL2_RATRecName: Full=Echinoderm microtubule-associated protein-like 2; Short=EMAP-2	Q6P6T4	0	75	795.038	646	489
GnigEST_2159_Length=3961	erf3a_human ame: full=eukaryotic peptide chain release factor gtp-binding subunit erf3a short=eukaryotic peptide chain release factor subunit 3a short=erf3a ame: full=g1 to s phase transition protein 1 homolog	3961	gi|121688|sp|P15170.1|ERF3A_HUMANRecName: Full=Eukaryotic peptide chain release factor GTP-binding subunit ERF3A; Short=Eukaryotic peptide chain release factor subunit 3a; Short=eRF3a; AltName: Full=G1 to S phase transition protein 1 homolog	P15170	0	85	663.3	427	367
GnigEST_216_Length=4772	wdr7_human ame: full=wd repeat-containing protein 7 ame: full=rabconnectin-3 beta ame: full=tgf-beta resistance-associated protein trag	4772	gi|73920974|sp|Q9Y4E6.2|WDR7_HUMANRecName: Full=WD repeat-containing protein 7; AltName: Full=Rabconnectin-3 beta; AltName: Full=TGF-beta resistance-associated protein TRAG	Q9Y4E6	0	62	1126.69	1535	952
GnigEST_21678_Length=2305	fat_drome ame: full=cadherin-related tumor suppressor ame: full=protein fat flags: precursor	2305	gi|13124727|sp|P33450.3|FAT_DROMERecName: Full=Cadherin-related tumor suppressor; AltName: Full=Protein fat; Flags: Precursor	P33450	0	69	841.647	783	542
GnigEST_21723_Length=3449	med17_anoga ame: full=mediator of rna polymerase ii transcription subunit 17 ame: full=mediator complex subunit 17	3449	gi|74800788|sp|Q7PVZ2.2|MED17_ANOGARecName: Full=Mediator of RNA polymerase II transcription subunit 17; AltName: Full=Mediator complex subunit 17	Q7PVZ2	0	79	822.002	651	517
GnigEST_21727_Length=2414	caps_drome ame: full=calcium-dependent secretion activator ame: full=calcium-activated protein for secretion ame: full=dcaps	2414	gi|85681027|sp|Q9NHE5.2|CAPS_DROMERecName: Full=Calcium-dependent secretion activator; AltName: Full=Calcium-activated protein for secretion; AltName: Full=dCAPS	Q9NHE5	0	79	681.404	487	387
GnigEST_2175_Length=7459	myo7a_aedae ame: full=myosin-viia ame: full=protein crinkled	7459	gi|122095550|sp|Q17LW0.1|MYO7A_AEDAERecName: Full=Myosin-VIIa; AltName: Full=Protein crinkled	Q17LW0	0	92	2291.15	1354	1258
GnigEST_21759_Length=1929	elp3_drome ame: full=probable elongator complex protein 3	1929	gi|74870482|sp|Q9VQZ6.1|ELP3_DROMERecName: Full=Probable elongator complex protein 3	Q9VQZ6	0	94	973.77	536	509
GnigEST_21807_Length=4587	kdis_human ame: full=kinase d-interacting substrate of 220 kda ame: full=ankyrin repeat-rich membrane-spanning protein	4587	gi|172044825|sp|Q9ULH0.3|KDIS_HUMANRecName: Full=Kinase D-interacting substrate of 220 kDa; AltName: Full=Ankyrin repeat-rich membrane-spanning protein	Q9ULH0	0	66	962.985	1082	721
GnigEST_21863_Length=2636	mon2_drome ame: full=protein mon2 homolog	2636	gi|223590259|sp|Q9VLT1.4|MON2_DROMERecName: Full=Protein MON2 homolog	Q9VLT1	0	69	783.867	760	531
GnigEST_2189_Length=2994	ube3c_human ame: full=ubiquitin-protein ligase e3c ame: full= 2	2994	gi|67462009|sp|Q15386.3|UBE3C_HUMANRecName: Full=Ubiquitin-protein ligase E3C; AltName: Full=HectH2	Q15386	0	68	682.559	711	488
GnigEST_2192_Length=4074	mdr49_drome ame: full=multidrug resistance protein homolog 49 ame: full=p-glycoprotein 49	4074	gi|296436437|sp|Q00449.2|MDR49_DROMERecName: Full=Multidrug resistance protein homolog 49; AltName: Full=P-glycoprotein 49	Q00449	0	66	991.104	1195	798
GnigEST_21987_Length=2326	kpce_human ame: full=protein kinase c epsilon type ame: full=npkc-epsilon	2326	gi|400135|sp|Q02156.1|KPCE_HUMANRecName: Full=Protein kinase C epsilon type; AltName: Full=nPKC-epsilon	Q02156	0	78	721.079	597	468
GnigEST_2199_Length=4889	dmd_chick ame: full=dystrophin	4889	gi|118684|sp|P11533.1|DMD_CHICKRecName: Full=Dystrophin	P11533	0	53	804.668	1633	870
GnigEST_22024_Length=1450	hsp68_drome ame: full=heat shock protein 68	1450	gi|13124306|sp|O97125.1|HSP68_DROMERecName: Full=Heat shock protein 68	O97125	0	90	743.036	486	440
GnigEST_2204_Length=5724	insr_xenla ame: full=insulin receptor short=ir ame: full=xtk-1b ame: full=xe- contains: ame: full=insulin receptor subunit alpha contains: ame: full=insulin receptor subunit beta flags: precursor	5724	gi|82175202|sp|Q9PVZ4.1|INSR_XENLARecName: Full=Insulin receptor; Short=IR; AltName: Full=XTK-1b; AltName: Full=Xe-InsR; Contains: RecName: Full=Insulin receptor subunit alpha; Contains: RecName: Full=Insulin receptor subunit beta; Flags: Precursor	Q9PVZ4	0	58	1009.21	1396	814
GnigEST_2205_Length=2893	arnt_drome ame: full=aryl hydrocarbon receptor nuclear translocator homolog short=darnt ame: full=hypoxia-inducible factor 1-beta ame: full=protein tango	2893	gi|380865479|sp|O15945.3|ARNT_DROMERecName: Full=Aryl hydrocarbon receptor nuclear translocator homolog; Short=dARNT; AltName: Full=Hypoxia-inducible factor 1-beta; AltName: Full=Protein tango	O15945	0	91	431.024	255	233
GnigEST_2206_Length=3232	nbea_drome ame: full=neurobeachin ame: full=a-kinase anchor protein 550 short=akap 550 ame: full=protein rugose ame: full=dakap550	3232	gi|353526323|sp|Q9W4E2.3|NBEA_DROMERecName: Full=Neurobeachin; AltName: Full=A-kinase anchor protein 550; Short=AKAP 550; AltName: Full=Protein rugose; AltName: Full=dAKAP550	Q9W4E2	0	94	713.375	424	402
GnigEST_22084_Length=4940	tim_human ame: full=protein timeless homolog short=htim	4940	gi|296452931|sp|Q9UNS1.2|TIM_HUMANRecName: Full=Protein timeless homolog; Short=hTIM	Q9UNS1	0	61	687.952	949	585
GnigEST_2209_Length=3030	arm_drome ame: full=armadillo segment polarity protein	3030	gi|114162|sp|P18824.1|ARM_DROMERecName: Full=Armadillo segment polarity protein	P18824	0	93	1142.1	679	633
GnigEST_221_Length=5284	chd1_bommo ame: full=chromodomain-helicase-dna-binding protein 1 short=chd-1 ame: full=atp-dependent helicase chd1	5284	gi|269969346|sp|A9X4T1.1|CHD1_BOMMORecName: Full=Chromodomain-helicase-DNA-binding protein 1; Short=CHD-1; AltName: Full=ATP-dependent helicase CHD1	A9X4T1	0	83	1130.55	817	680
GnigEST_2213_Length=4196	myo9a_human ame: full=unconventional myosin-ixa ame: full=unconventional myosin-9a	4196	gi|296439235|sp|B2RTY4.2|MYO9A_HUMANRecName: Full=Unconventional myosin-IXa; AltName: Full=Unconventional myosin-9a	B2RTY4	0	61	889.026	1171	724
GnigEST_2215_Length=3055	mtmrd_human ame: full=myotubularin-related protein 13 ame: full=set-binding factor 2	3055	gi|74750502|sp|Q86WG5.1|MTMRD_HUMANRecName: Full=Myotubularin-related protein 13; AltName: Full=SET-binding factor 2	Q86WG5	0	65	630.172	727	474
GnigEST_2216_Length=6407	hdac4_rat ame: full=histone deacetylase 4 short=hd4	6407	gi|134034137|sp|Q99P99.2|HDAC4_RATRecName: Full=Histone deacetylase 4; Short=HD4	Q99P99	0	59	692.96	924	554
GnigEST_22188_Length=4911	pk3c3_mouse ame: full=phosphatidylinositol 3-kinase catalytic subunit type 3 short=pi3-kinase type 3 short=pi3k type 3 short= ns-3-kinase type 3 ame: full=phosphoinositide-3-kinase class 3	4911	gi|81885714|sp|Q6PF93.1|PK3C3_MOUSERecName: Full=Phosphatidylinositol 3-kinase catalytic subunit type 3; Short=PI3-kinase type 3; Short=PI3K type 3; Short=PtdIns-3-kinase type 3; AltName: Full=Phosphoinositide-3-kinase class 3	Q6PF93	0	74	940.643	891	665
GnigEST_22214_Length=8047	trr_drome ame: full=histone-lysine n-methyltransferase trr ame: full=lysine n-methyltransferase 2c ame: full=trithorax-related protein	8047	gi|74865454|sp|Q8IRW8.2|TRR_DROMERecName: Full=Histone-lysine N-methyltransferase trr; AltName: Full=Lysine N-methyltransferase 2C; AltName: Full=Trithorax-related protein	Q8IRW8	0	81	702.975	539	440
GnigEST_22233_Length=3040	larg2_danre ame: full=glycosyltransferase-like protein large2 ame: full=glycosyltransferase-like 1b	3040	gi|82083909|sp|Q66PG1.1|LARG2_DANRERecName: Full=Glycosyltransferase-like protein LARGE2; AltName: Full=Glycosyltransferase-like 1B	Q66PG1	0	81	979.548	681	557
GnigEST_22276_Length=2338	pur9_human ame: full=bifunctional purine biosynthesis protein purh includes: ame: full=phosphoribosylaminoimidazolecarboxamide formyltransferase ame: full=5-aminoimidazole-4-carboxamide ribonucleotide formyltransferase ame: full=aicar transformylase includes: ame: full=imp cyclohydrolase ame: full=atic ame: full=imp synthase ame: full=inosinicase	2338	gi|23831360|sp|P31939.3|PUR9_HUMANRecName: Full=Bifunctional purine biosynthesis protein PURH; Includes: RecName: Full=Phosphoribosylaminoimidazolecarboxamide formyltransferase; AltName: Full=5-aminoimidazole-4-carboxamide ribonucleotide formyltransferase; AltName: Full=AICAR transformylase; Includes: RecName: Full=IMP cyclohydrolase; AltName: Full=ATIC; AltName: Full=IMP synthase; AltName: Full=…	P31939	0	81	824.698	602	490
GnigEST_22279_Length=2805	osbp2_human ame: full=oxysterol-binding protein 2 ame: full=oxysterol-binding protein 4 short=orp-4 short=osbp-related protein 4	2805	gi|88984633|sp|Q969R2.2|OSBP2_HUMANRecName: Full=Oxysterol-binding protein 2; AltName: Full=Oxysterol-binding protein-related protein 4; Short=ORP-4; Short=OSBP-related protein 4	Q969R2	0	64	741.495	796	513
GnigEST_2228_Length=4560	neo1_chick ame: full=neogenin	4560	gi|10720134|sp|Q90610.1|NEO1_CHICKRecName: Full=Neogenin	Q90610	0	54	541.191	941	510
GnigEST_2230_Length=3463	dpolz_mouse ame: full=dna polymerase zeta catalytic subunit ame: full=protein reversionless 3-like short=rev3-like ame: full=seizure-related protein 4	3463	gi|341940501|sp|Q61493.3|DPOLZ_MOUSERecName: Full=DNA polymerase zeta catalytic subunit; AltName: Full=Protein reversionless 3-like; Short=REV3-like; AltName: Full=Seizure-related protein 4	Q61493	0	72	932.554	881	636
GnigEST_2234_Length=4100	iswi_drome ame: full=chromatin-remodeling complex atpase chain iswi ame: full=chrac 140 kda subunit ame: full=nucleosome-remodeling factor 140 kda subunit short=nurf-140 ame: full=protein imitation swi	4100	gi|6647560|sp|Q24368.1|ISWI_DROMERecName: Full=Chromatin-remodeling complex ATPase chain Iswi; AltName: Full=CHRAC 140 kDa subunit; AltName: Full=Nucleosome-remodeling factor 140 kDa subunit; Short=NURF-140; AltName: Full=Protein imitation swi	Q24368	0	92	1431.39	879	811
GnigEST_2235_Length=3167	ehmt1_mouse ame: full=histone-lysine n-methyltransferase ehmt1 ame: full=euchromatic histone-lysine n-methyltransferase 1 short=eu-hmtase1 ame: full=g9a-like protein 1 short=glp short=glp1 ame: full=lysine n-methyltransferase 1d	3167	gi|325530082|sp|Q5DW34.2|EHMT1_MOUSERecName: Full=Histone-lysine N-methyltransferase EHMT1; AltName: Full=Euchromatic histone-lysine N-methyltransferase 1; Short=Eu-HMTase1; AltName: Full=G9a-like protein 1; Short=GLP; Short=GLP1; AltName: Full=Lysine N-methyltransferase 1D	Q5DW34	0	72	533.487	453	330
GnigEST_2237_Length=2927	stnb_drome ame: full=protein stoned-b short=stn-b short=	2927	gi|353526353|sp|Q24212.4|STNB_DROMERecName: Full=Protein stoned-B; Short=Stn-B; Short=StonedB	Q24212	0	85	535.413	338	289
GnigEST_224_Length=1634	tbb1_manse ame: full=tubulin beta-1 chain ame: full=beta-1-tubulin	1634	gi|12585365|sp|O17449.1|TBB1_MANSERecName: Full=Tubulin beta-1 chain; AltName: Full=Beta-1-tubulin	O17449	0	99	825.854	426	425
GnigEST_22404_Length=9643	unc89_caeel ame: full=muscle m-line assembly protein unc-89 ame: full=uncoordinated protein 89	9643	gi|82583720|sp|O01761.3|UNC89_CAEELRecName: Full=Muscle M-line assembly protein unc-89; AltName: Full=Uncoordinated protein 89	O01761	0	43	823.543	2580	1130
GnigEST_22422_Length=3179	mrcka_human ame: full=serine threonine-protein kinase mrck alpha ame: full=cdc42-binding protein kinase alpha ame: full=dmpk-like alpha ame: full=myotonic dystrophy kinase-related cdc42-binding kinase alpha short=mrck alpha short=myotonic dystrophy protein kinase-like alpha	3179	gi|74746874|sp|Q5VT25.1|MRCKA_HUMANRecName: Full=Serine/threonine-protein kinase MRCK alpha; AltName: Full=CDC42-binding protein kinase alpha; AltName: Full=DMPK-like alpha; AltName: Full=Myotonic dystrophy kinase-related CDC42-binding kinase alpha; Short=MRCK alpha; Short=Myotonic dystrophy protein kinase-like alpha	Q5VT25	0	70	880.167	960	677
GnigEST_2243_Length=6797	lyst_human ame: full=lysosomal-trafficking regulator ame: full=beige homolog	6797	gi|76803797|sp|Q99698.3|LYST_HUMANRecName: Full=Lysosomal-trafficking regulator; AltName: Full=Beige homolog	Q99698	0	53	854.744	1489	804
GnigEST_22430_Length=3703	med14_aedae ame: full=mediator of rna polymerase ii transcription subunit 14 ame: full=mediator complex subunit 14	3703	gi|158564126|sp|Q16U49.2|MED14_AEDAERecName: Full=Mediator of RNA polymerase II transcription subunit 14; AltName: Full=Mediator complex subunit 14	Q16U49	0	73	1327	1211	891
GnigEST_2245_Length=7551	sif1_drome ame: full=protein still isoform sif type 1	7551	gi|83305801|sp|P91621.2|SIF1_DROMERecName: Full=Protein still life, isoform SIF type 1	P91621	0	90	1756.11	1084	986
GnigEST_2253_Length=5446	gslg1_human ame: full=golgi apparatus protein 1 ame: full=cfr-1 ame: full=cysteine-rich fibroblast growth factor receptor ame: full=e-selectin ligand 1 short=esl-1 ame: full=golgi sialoglycoprotein mg-160 flags: precursor	5446	gi|218512060|sp|Q92896.2|GSLG1_HUMANRecName: Full=Golgi apparatus protein 1; AltName: Full=CFR-1; AltName: Full=Cysteine-rich fibroblast growth factor receptor; AltName: Full=E-selectin ligand 1; Short=ESL-1; AltName: Full=Golgi sialoglycoprotein MG-160; Flags: Precursor	Q92896	0	61	782.711	1054	646
GnigEST_2254_Length=4027	eif3a_aedae ame: full=eukaryotic translation initiation factor 3 subunit a short=eif3a ame: full=eukaryotic translation initiation factor 3 subunit 10	4027	gi|122117675|sp|Q173M7.1|EIF3A_AEDAERecName: Full=Eukaryotic translation initiation factor 3 subunit A; Short=eIF3a; AltName: Full=Eukaryotic translation initiation factor 3 subunit 10	Q173M7	0	83	1078.16	783	656
GnigEST_22544_Length=6859	dmda_drome ame: full= isoforms a c f g h short= ame: full=protein detached	6859	gi|224471895|sp|Q9VDW6.3|DMDA_DROMERecName: Full=Dystrophin, isoforms A/C/F/G/H; Short=DmDYS; AltName: Full=Protein detached	Q9VDW6	0	74	1398.26	1225	916
GnigEST_2256_Length=4963	spne_aedae ame: full=probable atp-dependent rna helicase spindle-e	4963	gi|122093315|sp|Q16JS8.1|SPNE_AEDAERecName: Full=Probable ATP-dependent RNA helicase spindle-E	Q16JS8	0	57	568.54	925	531
GnigEST_22586_Length=2721	wdr33_mouse ame: full=pre-mrna 3 end processing protein wdr33 ame: full=wd repeat-containing protein 33 ame: full=wd repeat-containing protein wdc146	2721	gi|81914749|sp|Q8K4P0.1|WDR33_MOUSERecName: Full=pre-mRNA 3' end processing protein WDR33; AltName: Full=WD repeat-containing protein 33; AltName: Full=WD repeat-containing protein WDC146	Q8K4P0	0	79	698.353	499	395
GnigEST_22592_Length=2247	ehd3_human ame: full=eh domain-containing protein 3 ame: full=past homolog 3	2247	gi|300669636|sp|Q9NZN3.2|EHD3_HUMANRecName: Full=EH domain-containing protein 3; AltName: Full=PAST homolog 3	Q9NZN3	0	83	776.163	534	444
GnigEST_226_Length=6301	ki13a_mouse ame: full=kinesin-like protein kif13a	6301	gi|23396622|sp|Q9EQW7.1|KI13A_MOUSERecName: Full=Kinesin-like protein KIF13A	Q9EQW7	0	74	1540.01	1405	1042
GnigEST_2260_Length=3061	ddx17_human ame: full=probable atp-dependent rna helicase ddx17 ame: full=dead box protein 17 ame: full=dead box protein p72 ame: full=rna-dependent helicase p72	3061	gi|380865374|sp|Q92841.2|DDX17_HUMANRecName: Full=Probable ATP-dependent RNA helicase DDX17; AltName: Full=DEAD box protein 17; AltName: Full=DEAD box protein p72; AltName: Full=RNA-dependent helicase p72	Q92841	0	81	641.728	443	362
GnigEST_22629_Length=8866	lrp2_human ame: full=low-density lipoprotein receptor-related protein 2 short=lrp-2 ame: full=glycoprotein 330 short=gp330 ame: full=megalin flags: precursor	8866	gi|160332309|sp|P98164.3|LRP2_HUMANRecName: Full=Low-density lipoprotein receptor-related protein 2; Short=LRP-2; AltName: Full=Glycoprotein 330; Short=gp330; AltName: Full=Megalin; Flags: Precursor	P98164	0	57	1481.85	2029	1168
GnigEST_22642_Length=2674	vpp1_bovin ame: full=v-type proton atpase 116 kda subunit a isoform 1 short=v-atpase 116 kda isoform a1 ame: full=clathrin-coated vesicle synaptic vesicle proton pump 116 kda subunit ame: full=vacuolar adenosine triphosphatase subunit ac116 ame: full=vacuolar proton pump subunit 1 ame: full=vacuolar proton translocating atpase 116 kda subunit a isoform 1	2674	gi|3915315|sp|Q29466.1|VPP1_BOVINRecName: Full=V-type proton ATPase 116 kDa subunit a isoform 1; Short=V-ATPase 116 kDa isoform a1; AltName: Full=Clathrin-coated vesicle/synaptic vesicle proton pump 116 kDa subunit; AltName: Full=Vacuolar adenosine triphosphatase subunit Ac116; AltName: Full=Vacuolar proton pump subunit 1; AltName: Full=Vacuolar proton translocating ATPase 116 kDa subunit a isofo…	Q29466	0	66	795.808	850	566
GnigEST_22663_Length=3914	rptor_human ame: full=regulatory-associated protein of mtor short=raptor ame: full=p150 target of rapamycin -scaffold protein	3914	gi|46577501|sp|Q8N122.1|RPTOR_HUMANRecName: Full=Regulatory-associated protein of mTOR; Short=Raptor; AltName: Full=p150 target of rapamycin (TOR)-scaffold protein	Q8N122	0	66	1241.48	1319	879
GnigEST_22687_Length=14263	titin_drome ame: full=titin ame: full=d-titin ame: full=kettin	14263	gi|172045934|sp|Q9I7U4.3|TITIN_DROMERecName: Full=Titin; AltName: Full=D-Titin; AltName: Full=Kettin	Q9I7U4	0	83	6045.69	4142	3441
GnigEST_22691_Length=14095	huwe1_human ame: full=e3 ubiquitin-protein ligase huwe1 ame: full=arf-binding protein 1 short=arf-bp1 ame: full= uba and wwe domain-containing protein 1 ame: full=homologous to e6ap carboxyl terminus homologous protein 9 short= 9 ame: full=large structure of ureb1 short=lasu1 ame: full=mcl-1 ubiquitin ligase e3 short=mule ame: full=upstream regulatory element-binding protein 1 short=ure-b1 short=…	14095	gi|73915353|sp|Q7Z6Z7.3|HUWE1_HUMANRecName: Full=E3 ubiquitin-protein ligase HUWE1; AltName: Full=ARF-binding protein 1; Short=ARF-BP1; AltName: Full=HECT, UBA and WWE domain-containing protein 1; AltName: Full=Homologous to E6AP carboxyl terminus homologous protein 9; Short=HectH9; AltName: Full=Large structure of UREB1; Short=LASU1; AltName: Full=Mcl-1 ubiquitin ligase E3; Short=Mule; AltName: …	Q7Z6Z7	0	71	1010.36	978	698
GnigEST_22697_Length=4171	b3a2_rabit ame: full=anion exchange protein 2 short=ae 2 short=anion exchanger 2 ame: full=band 3-related protein short=b3rp ame: full=solute carrier family 4 member 2	4171	gi|1352062|sp|P48746.1|B3A2_RABITRecName: Full=Anion exchange protein 2; Short=AE 2; Short=Anion exchanger 2; AltName: Full=Band 3-related protein; Short=B3RP; AltName: Full=Solute carrier family 4 member 2	P48746	0	62	772.311	1040	655
GnigEST_22698_Length=2351	mkln1_rat ame: full=muskelin	2351	gi|23821857|sp|Q99PV3.1|MKLN1_RATRecName: Full=Muskelin	Q99PV3	0	74	871.307	729	541
GnigEST_22706_Length=3634	syvc_takru ame: full=valine--trna ligase ame: full=valyl-trna synthetase short=	3634	gi|1351179|sp|P49696.1|SYVC_TAKRURecName: Full=Valine--tRNA ligase; AltName: Full=Valyl-tRNA synthetase; Short=ValRS	P49696	0	83	1055.82	697	581
GnigEST_22711_Length=4733	chd7_human ame: full=chromodomain-helicase-dna-binding protein 7 short=chd-7 ame: full=atp-dependent helicase chd7	4733	gi|148877246|sp|Q9P2D1.3|CHD7_HUMANRecName: Full=Chromodomain-helicase-DNA-binding protein 7; Short=CHD-7; AltName: Full=ATP-dependent helicase CHD7	Q9P2D1	0	67	1186.79	1226	829
GnigEST_22721_Length=6768	aplp_locmi ame: full=apolipophorins contains: ame: full=apolipophorin-2 ame: full=apolipophorin ii ame: full=apolp-2 contains: ame: full=apolipophorin-1 ame: full=apolipophorin i ame: full=apolp-1 flags: precursor	6768	gi|152031559|sp|Q9U943.2|APLP_LOCMIRecName: Full=Apolipophorins; Contains: RecName: Full=Apolipophorin-2; AltName: Full=Apolipophorin II; AltName: Full=apoLp-2; Contains: RecName: Full=Apolipophorin-1; AltName: Full=Apolipophorin I; AltName: Full=apoLp-1; Flags: Precursor	Q9U943	0	52	1039.64	2026	1070
GnigEST_22739_Length=2107	g6pd_cerca ame: full=glucose-6-phosphate 1-dehydrogenase short=g6pd ame: full=zwischenferment	2107	gi|1169799|sp|P41571.1|G6PD_CERCARecName: Full=Glucose-6-phosphate 1-dehydrogenase; Short=G6PD; AltName: Full=Zwischenferment	P41571	0	79	728.013	537	426
GnigEST_22753_Length=3346	fry_drome ame: full=protein furry	3346	gi|74870794|sp|Q9VT28.2|FRY_DROMERecName: Full=Protein furry	Q9VT28	0	70	791.956	787	551
GnigEST_22755_Length=4667	nu205_human ame: full=nuclear pore complex protein nup205 ame: full=205 kda nucleoporin ame: full=nucleoporin nup205	4667	gi|296439283|sp|Q92621.3|NU205_HUMANRecName: Full=Nuclear pore complex protein Nup205; AltName: Full=205 kDa nucleoporin; AltName: Full=Nucleoporin Nup205	Q92621	0	51	699.123	1634	849
GnigEST_22765_Length=2539	apc1_mouse ame: full=anaphase-promoting complex subunit 1 short=apc1 ame: full=cyclosome subunit 1 ame: full=mitotic checkpoint regulator ame: full=testis-specific gene 24 protein	2539	gi|341940238|sp|P53995.2|APC1_MOUSERecName: Full=Anaphase-promoting complex subunit 1; Short=APC1; AltName: Full=Cyclosome subunit 1; AltName: Full=Mitotic checkpoint regulator; AltName: Full=Testis-specific gene 24 protein	P53995	0	68	791.956	847	582
GnigEST_22774_Length=7572	piez2_human ame: full=piezo-type mechanosensitive ion channel component 2 ame: full=protein fam38b	7572	gi|317373264|sp|Q9H5I5.2|PIEZ2_HUMANRecName: Full=Piezo-type mechanosensitive ion channel component 2; AltName: Full=Protein FAM38B	Q9H5I5	0	49	674.855	1530	757
GnigEST_22775_Length=8767	hecd1_mouse ame: full=e3 ubiquitin-protein ligase hectd1 ame: full=hect domain-containing protein 1 ame: full=protein open mind	8767	gi|302425231|sp|Q69ZR2.2|HECD1_MOUSERecName: Full=E3 ubiquitin-protein ligase HECTD1; AltName: Full=HECT domain-containing protein 1; AltName: Full=Protein open mind	Q69ZR2	0	79	1179.47	916	724
GnigEST_22780_Length=4814	ki13a_mouse ame: full=kinesin-like protein kif13a	4814	gi|23396622|sp|Q9EQW7.1|KI13A_MOUSERecName: Full=Kinesin-like protein KIF13A	Q9EQW7	0	69	685.256	717	498
GnigEST_22811_Length=9259	ubr5_human ame: full=e3 ubiquitin-protein ligase ubr5 ame: full=e3 ubiquitin-protein hect domain-containing 1 ame: full=hyperplastic discs protein homolog short=hhyd ame: full=progestin-induced protein	9259	gi|20137621|sp|O95071.2|UBR5_HUMANRecName: Full=E3 ubiquitin-protein ligase UBR5; AltName: Full=E3 ubiquitin-protein ligase, HECT domain-containing 1; AltName: Full=Hyperplastic discs protein homolog; Short=hHYD; AltName: Full=Progestin-induced protein	O95071	0	62	1032.71	1438	901
GnigEST_22822_Length=6338	herc1_human ame: full=probable e3 ubiquitin-protein ligase herc1 ame: full=hect domain and rcc1-like domain-containing protein 1 ame: full=p532 ame: full=p619	6338	gi|296434522|sp|Q15751.2|HERC1_HUMANRecName: Full=Probable E3 ubiquitin-protein ligase HERC1; AltName: Full=HECT domain and RCC1-like domain-containing protein 1; AltName: Full=p532; AltName: Full=p619	Q15751	0	64	1588.93	1785	1160
GnigEST_22825_Length=3142	ipo11_mouse ame: full=importin-11 short=imp11 ame: full=ran-binding protein 11 short= 11	3142	gi|50401062|sp|Q8K2V6.1|IPO11_MOUSERecName: Full=Importin-11; Short=Imp11; AltName: Full=Ran-binding protein 11; Short=RanBP11	Q8K2V6	0	66	771.541	938	621
GnigEST_22853_Length=3075	acoc_chick ame: full=cytoplasmic aconitate hydratase short=aconitase ame: full=citrate hydro-lyase ame: full=iron-responsive element-binding protein 1 short=ire-bp 1	3075	gi|2492644|sp|Q90875.1|ACOC_CHICKRecName: Full=Cytoplasmic aconitate hydratase; Short=Aconitase; AltName: Full=Citrate hydro-lyase; AltName: Full=Iron-responsive element-binding protein 1; Short=IRE-BP 1	Q90875	0	77	1195.26	936	725
GnigEST_22858_Length=3159	u520_drome ame: full= u5 small nuclear ribonucleoprotein 200 kda helicase	3159	gi|33112469|sp|Q9VUV9.4|U520_DROMERecName: Full=Putative U5 small nuclear ribonucleoprotein 200 kDa helicase	Q9VUV9	0	95	1137.48	667	635
GnigEST_22864_Length=1995	orct_drome ame: full=organic cation transporter protein	1995	gi|50401204|sp|Q9VCA2.1|ORCT_DROMERecName: Full=Organic cation transporter protein	Q9VCA2	0	78	655.981	533	418
GnigEST_22876_Length=3508	vpp1_mouse ame: full=v-type proton atpase 116 kda subunit a isoform 1 short=v-atpase 116 kda isoform a1 ame: full=clathrin-coated vesicle synaptic vesicle proton pump 116 kda subunit ame: full=vacuolar adenosine triphosphatase subunit ac116 ame: full=vacuolar proton pump subunit 1 ame: full=vacuolar proton translocating atpase 116 kda subunit a isoform 1	3508	gi|342187144|sp|Q9Z1G4.3|VPP1_MOUSERecName: Full=V-type proton ATPase 116 kDa subunit a isoform 1; Short=V-ATPase 116 kDa isoform a1; AltName: Full=Clathrin-coated vesicle/synaptic vesicle proton pump 116 kDa subunit; AltName: Full=Vacuolar adenosine triphosphatase subunit Ac116; AltName: Full=Vacuolar proton pump subunit 1; AltName: Full=Vacuolar proton translocating ATPase 116 kDa subunit a iso…	Q9Z1G4	0	68	875.93	877	600
GnigEST_22889_Length=3066	moeh_culqu ame: full=moesin ezrin radixin homolog 1	3066	gi|215275737|sp|B0WYY2.1|MOEH_CULQURecName: Full=Moesin/ezrin/radixin homolog 1	B0WYY2	0	92	849.351	572	529
GnigEST_22896_Length=3582	ddx3_drome ame: full=atp-dependent rna helicase bel ame: full=protein belle	3582	gi|74947986|sp|Q9VHP0.1|DDX3_DROMERecName: Full=ATP-dependent RNA helicase bel; AltName: Full=Protein belle	Q9VHP0	0	83	696.427	491	411
GnigEST_22899_Length=9157	ubr5_human ame: full=e3 ubiquitin-protein ligase ubr5 ame: full=e3 ubiquitin-protein hect domain-containing 1 ame: full=hyperplastic discs protein homolog short=hhyd ame: full=progestin-induced protein	9157	gi|20137621|sp|O95071.2|UBR5_HUMANRecName: Full=E3 ubiquitin-protein ligase UBR5; AltName: Full=E3 ubiquitin-protein ligase, HECT domain-containing 1; AltName: Full=Hyperplastic discs protein homolog; Short=hHYD; AltName: Full=Progestin-induced protein	O95071	0	64	1093.57	1442	923
GnigEST_22909_Length=2867	trio_mouse ame: full=triple functional domain protein	2867	gi|257051075|sp|Q0KL02.3|TRIO_MOUSERecName: Full=Triple functional domain protein	Q0KL02	0	61	786.949	1012	626
GnigEST_22921_Length=1601	dhe3_drome ame: full=glutamate mitochondrial short=gdh flags: precursor	1601	gi|12644316|sp|P54385.2|DHE3_DROMERecName: Full=Glutamate dehydrogenase, mitochondrial; Short=GDH; Flags: Precursor	P54385	0	87	841.647	532	468
GnigEST_22923_Length=12314	pgbm_human ame: full=basement membrane-specific heparan sulfate proteoglycan core protein short=hspg ame: full=perlecan short=plc contains: ame: full=endorepellin contains: ame: full=lg3 peptide flags: precursor	12314	gi|317373536|sp|P98160.4|PGBM_HUMANRecName: Full=Basement membrane-specific heparan sulfate proteoglycan core protein; Short=HSPG; AltName: Full=Perlecan; Short=PLC; Contains: RecName: Full=Endorepellin; Contains: RecName: Full=LG3 peptide; Flags: Precursor	P98160	0	44	1147.5	2794	1231
GnigEST_22946_Length=8239	hecd1_mouse ame: full=e3 ubiquitin-protein ligase hectd1 ame: full=hect domain-containing protein 1 ame: full=protein open mind	8239	gi|302425231|sp|Q69ZR2.2|HECD1_MOUSERecName: Full=E3 ubiquitin-protein ligase HECTD1; AltName: Full=HECT domain-containing protein 1; AltName: Full=Protein open mind	Q69ZR2	0	81	1777.3	1345	1099
GnigEST_22947_Length=8767	hecd1_mouse ame: full=e3 ubiquitin-protein ligase hectd1 ame: full=hect domain-containing protein 1 ame: full=protein open mind	8767	gi|302425231|sp|Q69ZR2.2|HECD1_MOUSERecName: Full=E3 ubiquitin-protein ligase HECTD1; AltName: Full=HECT domain-containing protein 1; AltName: Full=Protein open mind	Q69ZR2	0	81	1777.3	1345	1099
GnigEST_22958_Length=2167	orct_drome ame: full=organic cation transporter protein	2167	gi|50401204|sp|Q9VCA2.1|ORCT_DROMERecName: Full=Organic cation transporter protein	Q9VCA2	0	78	655.981	533	418
GnigEST_22982_Length=5294	top2_bommo ame: full=dna topoisomerase 2 ame: full=dna topoisomerase ii short=topoii	5294	gi|6094494|sp|O16140.1|TOP2_BOMMORecName: Full=DNA topoisomerase 2; AltName: Full=DNA topoisomerase II; Short=TOPOII	O16140	0	80	1131.32	876	701
GnigEST_2302_Length=2298	mvl_drome ame: full=protein malvolio	2298	gi|34978384|sp|P49283.2|MVL_DROMERecName: Full=Protein Malvolio	P49283	0	78	634.41	535	422
GnigEST_231_Length=3220	sog_drome ame: full=dorsal-ventral patterning protein sog ame: full=short gastrulation protein	3220	gi|2498930|sp|Q24025.1|SOG_DROMERecName: Full=Dorsal-ventral patterning protein Sog; AltName: Full=Short gastrulation protein	Q24025	0	61	706.057	914	565
GnigEST_23130_Length=5030	dmda_drome ame: full= isoforms a c f g h short= ame: full=protein detached	5030	gi|224471895|sp|Q9VDW6.3|DMDA_DROMERecName: Full=Dystrophin, isoforms A/C/F/G/H; Short=DmDYS; AltName: Full=Protein detached	Q9VDW6	0	73	1394.02	1253	919
GnigEST_23136_Length=2772	sardh_rat ame: full=sarcosine mitochondrial short= flags: precursor	2772	gi|52000744|sp|Q64380.2|SARDH_RATRecName: Full=Sarcosine dehydrogenase, mitochondrial; Short=SarDH; Flags: Precursor	Q64380	0	68	915.22	893	611
GnigEST_23184_Length=3047	lonm_rat ame: full=lon protease mitochondrial ame: full=lon protease-like protein short=lonp ame: full=mitochondrial atp-dependent protease lon ame: full=serine protease 15 flags: precursor	3047	gi|81916424|sp|Q924S5.1|LONM_RATRecName: Full=Lon protease homolog, mitochondrial; AltName: Full=Lon protease-like protein; Short=LONP; AltName: Full=Mitochondrial ATP-dependent protease Lon; AltName: Full=Serine protease 15; Flags: Precursor	Q924S5	0	81	1083.94	866	708
GnigEST_23185_Length=7596	znfx1_mouse ame: full=nfx1-type zinc finger-containing protein 1	7596	gi|342187367|sp|Q8R151.3|ZNFX1_MOUSERecName: Full=NFX1-type zinc finger-containing protein 1	Q8R151	0	52	648.277	1255	657
GnigEST_23194_Length=3838	mycb2_human ame: full=probable e3 ubiquitin-protein ligase mycbp2 ame: full=myc-binding protein 2 ame: full=pam highwire rpm-1 protein ame: full=protein associated with myc	3838	gi|124077986|sp|O75592.3|MYCB2_HUMANRecName: Full=Probable E3 ubiquitin-protein ligase MYCBP2; AltName: Full=Myc-binding protein 2; AltName: Full=Pam/highwire/rpm-1 protein; AltName: Full=Protein associated with Myc	O75592	0	70	1280	1213	856
GnigEST_23207_Length=12131	pgbm_human ame: full=basement membrane-specific heparan sulfate proteoglycan core protein short=hspg ame: full=perlecan short=plc contains: ame: full=endorepellin contains: ame: full=lg3 peptide flags: precursor	12131	gi|317373536|sp|P98160.4|PGBM_HUMANRecName: Full=Basement membrane-specific heparan sulfate proteoglycan core protein; Short=HSPG; AltName: Full=Perlecan; Short=PLC; Contains: RecName: Full=Endorepellin; Contains: RecName: Full=LG3 peptide; Flags: Precursor	P98160	0	43	1098.96	2685	1159
GnigEST_2321_Length=2941	copg_caeel ame: full=probable coatomer subunit gamma ame: full=gamma-coat protein short=gamma-cop	2941	gi|2492685|sp|Q22498.1|COPG_CAEELRecName: Full=Probable coatomer subunit gamma; AltName: Full=Gamma-coat protein; Short=Gamma-COP	Q22498	0	67	739.184	901	605
GnigEST_23242_Length=5566	myo5a_human ame: full=unconventional myosin-va ame: full=dilute myosin heavy non-muscle ame: full=myosin heavy chain 12 ame: full=myosin-12 ame: full=myoxin	5566	gi|296439234|sp|Q9Y4I1.2|MYO5A_HUMANRecName: Full=Unconventional myosin-Va; AltName: Full=Dilute myosin heavy chain, non-muscle; AltName: Full=Myosin heavy chain 12; AltName: Full=Myosin-12; AltName: Full=Myoxin	Q9Y4I1	0	58	736.873	1205	702
GnigEST_2328_Length=3758	zswm5_human ame: full=zinc finger swim domain-containing protein 5	3758	gi|41018482|sp|Q9P217.2|ZSWM5_HUMANRecName: Full=Zinc finger SWIM domain-containing protein 5	Q9P217	0	80	639.417	491	397
GnigEST_23295_Length=5968	madd_drome ame: full=map kinase-activating death domain protein ame: full=rab3 guanyl-nucleotide exchange factor	5968	gi|74871594|sp|Q9VXY2.1|MADD_DROMERecName: Full=MAP kinase-activating death domain protein; AltName: Full=Rab3 guanyl-nucleotide exchange factor	Q9VXY2	0	65	824.313	982	644
GnigEST_2330_Length=2489	xpo4_xenla ame: full=exportin-4	2489	gi|118573217|sp|Q499Y0.1|XPO4_XENLARecName: Full=Exportin-4	Q499Y0	0	63	634.795	809	516
GnigEST_23300_Length=2128	pyrg_drops ame: full=ctp synthase ame: full=ctp synthetase ame: full=utp--ammonia ligase	2128	gi|221222477|sp|Q2M197.2|PYRG_DROPSRecName: Full=CTP synthase; AltName: Full=CTP synthetase; AltName: Full=UTP--ammonia ligase	Q2M197	0	80	767.303	618	499
GnigEST_2343_Length=1834	edem2_human ame: full=er degradation-enhancing alpha-mannosidase-like 2 flags: precursor	1834	gi|17368685|sp|Q9BV94.2|EDEM2_HUMANRecName: Full=ER degradation-enhancing alpha-mannosidase-like 2; Flags: Precursor	Q9BV94	0	78	645.195	469	369
GnigEST_23453_Length=4939	at8a1_mouse ame: full=probable phospholipid-transporting atpase ia ame: full=atpase class i type 8a member 1 ame: full=chromaffin granule atpase ii	4939	gi|8134322|sp|P70704.1|AT8A1_MOUSERecName: Full=Probable phospholipid-transporting ATPase IA; AltName: Full=ATPase class I type 8A member 1; AltName: Full=Chromaffin granule ATPase II	P70704	0	75	1218.76	1053	792
GnigEST_235_Length=3868	ipo7_mouse ame: full=importin-7 short=imp7 ame: full=ran-binding protein 7 short= 7	3868	gi|45476977|sp|Q9EPL8.2|IPO7_MOUSERecName: Full=Importin-7; Short=Imp7; AltName: Full=Ran-binding protein 7; Short=RanBP7	Q9EPL8	0	74	1174.84	1055	783
GnigEST_23527_Length=3985	nav2_human ame: full=neuron navigator 2 ame: full=helicase apc down-regulated 1 ame: full=pore membrane and or filament-interacting-like protein 2 ame: full=retinoic acid inducible in neuroblastoma 1 ame: full=steerin-2 ame: full=unc-53 homolog 2 short=unc53h2	3985	gi|308153582|sp|Q8IVL1.3|NAV2_HUMANRecName: Full=Neuron navigator 2; AltName: Full=Helicase APC down-regulated 1; AltName: Full=Pore membrane and/or filament-interacting-like protein 2; AltName: Full=Retinoic acid inducible in neuroblastoma 1; AltName: Full=Steerin-2; AltName: Full=Unc-53 homolog 2; Short=unc53H2	Q8IVL1	0	67	700.664	841	570
GnigEST_2353_Length=6164	gcy3e_drome ame: full=guanylate cyclase 32e flags: precursor	6164	gi|33302603|sp|Q07553.4|GCY3E_DROMERecName: Full=Guanylate cyclase 32E; Flags: Precursor	Q07553	0	53	546.199	958	516
GnigEST_23563_Length=3134	sr140_ponab ame: full=u2 snrnp-associated surp motif-containing protein ame: full=140 kda ser arg-rich domain protein ame: full=u2-associated protein sr140	3134	gi|75070608|sp|Q5R7X2.1|SR140_PONABRecName: Full=U2 snRNP-associated SURP motif-containing protein; AltName: Full=140 kDa Ser/Arg-rich domain protein; AltName: Full=U2-associated protein SR140	Q5R7X2	0	68	608.601	746	510
GnigEST_23567_Length=2386	cac1d_drome ame: full=voltage-dependent calcium channel type d subunit alpha-1 short= a1d	2386	gi|32172454|sp|Q24270.2|CAC1D_DROMERecName: Full=Voltage-dependent calcium channel type D subunit alpha-1; Short=DmCa1D	Q24270	0	87	1070.46	700	612
GnigEST_23584_Length=2957	gba2_mouse ame: full=non-lysosomal glucosylceramidase short=nlgase ame: full=beta-glucocerebrosidase 2 short=beta-glucosidase 2 ame: full=glucosylceramidase 2	2957	gi|143018443|sp|Q69ZF3.2|GBA2_MOUSERecName: Full=Non-lysosomal glucosylceramidase; Short=NLGase; AltName: Full=Beta-glucocerebrosidase 2; Short=Beta-glucosidase 2; AltName: Full=Glucosylceramidase 2	Q69ZF3	0	60	683.33	836	509
GnigEST_2359_Length=8821	dom_drome ame: full=helicase domino	8821	gi|160380691|sp|Q9NDJ2.2|DOM_DROMERecName: Full=Helicase domino	Q9NDJ2	0	66	682.945	824	551
GnigEST_23597_Length=1869	cisy1_aedae ame: full=probable citrate synthase mitochondrial flags: precursor	1869	gi|122095223|sp|Q17GM7.1|CISY1_AEDAERecName: Full=Probable citrate synthase 1, mitochondrial; Flags: Precursor	Q17GM7	0	93	762.681	421	395
GnigEST_236_Length=3880	at133_human ame: full=probable cation-transporting atpase 13a3 ame: full=atpase family homolog up-regulated in senescence cells 1	3880	gi|223590262|sp|Q9H7F0.4|AT133_HUMANRecName: Full=Probable cation-transporting ATPase 13A3; AltName: Full=ATPase family homolog up-regulated in senescence cells 1	Q9H7F0	0	60	795.038	1207	725
GnigEST_2360_Length=6652	ubr1_drome ame: full=e3 ubiquitin-protein ligase ubr1 ame: full=n-recognin ame: full=ubiquitin-protein ligase e3-alpha	6652	gi|73622070|sp|Q9VX91.2|UBR1_DROMERecName: Full=E3 ubiquitin-protein ligase UBR1; AltName: Full=N-recognin; AltName: Full=Ubiquitin-protein ligase E3-alpha	Q9VX91	0	60	932.939	1272	775
GnigEST_2362_Length=4916	abl_drome ame: full=tyrosine-protein kinase abl ame: full=d-ash ame: full=protein abelson	4916	gi|62512130|sp|P00522.3|ABL_DROMERecName: Full=Tyrosine-protein kinase Abl; AltName: Full=D-ash; AltName: Full=Protein abelson	P00522	0	54	968.378	1350	739
GnigEST_2366_Length=5511	galt9_drome ame: full= polypeptide n-acetylgalactosaminyltransferase 9 short=pp- ase 9 ame: full=protein-udp acetylgalactosaminyltransferase 9 ame: full=udp- c:polypeptide n-acetylgalactosaminyltransferase 9	5511	gi|51316018|sp|Q8MRC9.2|GALT9_DROMERecName: Full=Putative polypeptide N-acetylgalactosaminyltransferase 9; Short=pp-GaNTase 9; AltName: Full=Protein-UDP acetylgalactosaminyltransferase 9; AltName: Full=UDP-GalNAc:polypeptide N-acetylgalactosaminyltransferase 9	Q8MRC9	0	83	778.859	503	419
GnigEST_2368_Length=6590	hmct_bommo ame: full=hemocytin ame: full=humoral lectin flags: precursor	6590	gi|1346296|sp|P98092.1|HMCT_BOMMORecName: Full=Hemocytin; AltName: Full=Humoral lectin; Flags: Precursor	P98092	0	53	464.151	632	339
GnigEST_23715_Length=1657	al7a1_human ame: full=alpha-aminoadipic semialdehyde dehydrogenase short=alpha-aasa dehydrogenase ame: full=aldehyde dehydrogenase family 7 member a1 ame: full=antiquitin-1 ame: full=betaine aldehyde dehydrogenase ame: full=delta1-piperideine-6-carboxylate dehydrogenase short=p6c dehydrogenase flags: precursor	1657	gi|294862544|sp|P49419.5|AL7A1_HUMANRecName: Full=Alpha-aminoadipic semialdehyde dehydrogenase; Short=Alpha-AASA dehydrogenase; AltName: Full=Aldehyde dehydrogenase family 7 member A1; AltName: Full=Antiquitin-1; AltName: Full=Betaine aldehyde dehydrogenase; AltName: Full=Delta1-piperideine-6-carboxylate dehydrogenase; Short=P6c dehydrogenase; Flags: Precursor	P49419	0	80	692.96	498	402
GnigEST_2377_Length=4359	ipo5_human ame: full=importin-5 short=imp5 ame: full=importin subunit beta-3 ame: full=karyopherin beta-3 ame: full=ran-binding protein 5 short= 5	4359	gi|4033763|sp|O00410.4|IPO5_HUMANRecName: Full=Importin-5; Short=Imp5; AltName: Full=Importin subunit beta-3; AltName: Full=Karyopherin beta-3; AltName: Full=Ran-binding protein 5; Short=RanBP5	O00410	0	74	1193.72	1091	811
GnigEST_2383_Length=2536	taf2_drome ame: full=transcription initiation factor tfiid subunit 2 ame: full=transcription initiation factor tfiid 150 kda subunit short=taf 150 short=tafii-150 short=tafii150	2536	gi|27924002|sp|Q24325.2|TAF2_DROMERecName: Full=Transcription initiation factor TFIID subunit 2; AltName: Full=Transcription initiation factor TFIID 150 kDa subunit; Short=TAF(II)150; Short=TAFII-150; Short=TAFII150	Q24325	0	82	782.326	571	471
GnigEST_23860_Length=3389	sympk_mouse ame: full=symplekin	3389	gi|71153569|sp|Q80X82.1|SYMPK_MOUSERecName: Full=Symplekin	Q80X82	0	63	700.664	923	590
GnigEST_23875_Length=6388	htr5b_xentr ame: full=heat repeat-containing protein 5b	6388	gi|162416018|sp|A1A5F2.1|HTR5B_XENTRRecName: Full=HEAT repeat-containing protein 5B	A1A5F2	0	79	895.575	775	615
GnigEST_2395_Length=5105	mrp1_chick ame: full=multidrug resistance-associated protein 1 ame: full=atp-binding cassette sub-family c member 1 ame: full=leukotriene c transporter short=ltc4 transporter	5105	gi|82231164|sp|Q5F364.1|MRP1_CHICKRecName: Full=Multidrug resistance-associated protein 1; AltName: Full=ATP-binding cassette sub-family C member 1; AltName: Full=Leukotriene C(4) transporter; Short=LTC4 transporter	Q5F364	0	70	697.967	714	500
GnigEST_23959_Length=3579	cul1_mouse ame: full=cullin-1 short=cul-1	3579	gi|13124104|sp|Q9WTX6.1|CUL1_MOUSERecName: Full=Cullin-1; Short=CUL-1	Q9WTX6	0	86	851.277	572	497
GnigEST_24009_Length=2145	btbd3_mouse ame: full=btb poz domain-containing protein 3	2145	gi|20137287|sp|P58545.1|BTBD3_MOUSERecName: Full=BTB/POZ domain-containing protein 3	P58545	0	84	645.966	424	360
GnigEST_24032_Length=3203	ddx46_human ame: full=probable atp-dependent rna helicase ddx46 ame: full=dead box protein 46 ame: full=prp5 homolog	3203	gi|116241326|sp|Q7L014.2|DDX46_HUMANRecName: Full=Probable ATP-dependent RNA helicase DDX46; AltName: Full=DEAD box protein 46; AltName: Full=PRP5 homolog	Q7L014	0	79	748.043	629	503
GnigEST_24064_Length=3172	at132_mouse ame: full=probable cation-transporting atpase 13a2	3172	gi|341940584|sp|Q9CTG6.3|AT132_MOUSERecName: Full=Probable cation-transporting ATPase 13A2	Q9CTG6	0	57	397.897	578	334
GnigEST_24070_Length=2777	clcn3_mouse ame: full=h(+) cl(-) exchange transporter 3 ame: full=chloride channel protein 3 short= -3 ame: full=chloride transporter -3	2777	gi|226693514|sp|P51791.2|CLCN3_MOUSERecName: Full=H(+)/Cl(-) exchange transporter 3; AltName: Full=Chloride channel protein 3; Short=ClC-3; AltName: Full=Chloride transporter ClC-3	P51791	0	77	829.706	778	601
GnigEST_24073_Length=5052	myo7a_aedae ame: full=myosin-viia ame: full=protein crinkled	5052	gi|122095550|sp|Q17LW0.1|MYO7A_AEDAERecName: Full=Myosin-VIIa; AltName: Full=Protein crinkled	Q17LW0	0	63	589.726	721	458
GnigEST_24081_Length=2674	dhx15_ponab ame: full= pre-mrna-splicing factor atp-dependent rna helicase dhx15 ame: full=deah box protein 15	2674	gi|148887367|sp|Q5RAZ4.2|DHX15_PONABRecName: Full=Putative pre-mRNA-splicing factor ATP-dependent RNA helicase DHX15; AltName: Full=DEAH box protein 15	Q5RAZ4	0	90	1151.73	697	631
GnigEST_24093_Length=2813	dhtk1_drome ame: full=probable 2-oxoglutarate dehydrogenase e1 component dhktd1 mitochondrial flags: precursor	2813	gi|74867960|sp|Q9VA02.2|DHTK1_DROMERecName: Full=Probable 2-oxoglutarate dehydrogenase E1 component DHKTD1 homolog, mitochondrial; Flags: Precursor	Q9VA02	0	69	886.715	834	580
GnigEST_24095_Length=2387	prpa3_drome ame: full=phenoloxidase subunit a3 short=po a3 ame: full=processed phenoloxidase a3 short=pro-phenoloxidase a3 flags: precursor	2387	gi|59798477|sp|Q9V521.1|PRPA3_DROMERecName: Full=Phenoloxidase subunit A3; Short=PO A3; AltName: Full=Processed phenoloxidase A3; Short=Pro-phenoloxidase A3; Flags: Precursor	Q9V521	0	75	672.544	547	415
GnigEST_24104_Length=3452	elp3_drome ame: full=probable elongator complex protein 3	3452	gi|74870482|sp|Q9VQZ6.1|ELP3_DROMERecName: Full=Probable elongator complex protein 3	Q9VQZ6	0	94	932.169	515	489
GnigEST_24113_Length=3017	ndst_drome ame: full=bifunctional heparan sulfate n-deacetylase n-sulfotransferase ame: full=glucosaminyl n-deacetylase n-sulfotransferase ame: full=sulfateless includes: ame: full=heparan sulfate n-deacetylase includes: ame: full=heparan sulfate n-sulfotransferase	3017	gi|67461214|sp|Q9V3L1.1|NDST_DROMERecName: Full=Bifunctional heparan sulfate N-deacetylase/N-sulfotransferase; AltName: Full=Glucosaminyl N-deacetylase/N-sulfotransferase; AltName: Full=Sulfateless; Includes: RecName: Full=Heparan sulfate N-deacetylase; Includes: RecName: Full=Heparan sulfate N-sulfotransferase	Q9V3L1	0	82	1040.41	748	615
GnigEST_24141_Length=3899	nkcl_manse ame: full=bumetanide-sensitive sodium- -chloride cotransporter ame: full=na-k-cl symporter	3899	gi|2500792|sp|Q25479.1|NKCL_MANSERecName: Full=Bumetanide-sensitive sodium-(potassium)-chloride cotransporter; AltName: Full=Na-K-CL symporter	Q25479	0	66	860.136	1019	679
GnigEST_2418_Length=2471	dhsa_danre ame: full=succinate dehydrogenase flavoprotein mitochondrial ame: full=flavoprotein subunit of complex ii short=fp flags: precursor	2471	gi|205831554|sp|Q7ZVF3.2|DHSA_DANRERecName: Full=Succinate dehydrogenase [ubiquinone] flavoprotein subunit, mitochondrial; AltName: Full=Flavoprotein subunit of complex II; Short=Fp; Flags: Precursor	Q7ZVF3	0	88	1021.92	648	571
GnigEST_24204_Length=2390	stan_drome ame: full=protocadherin-like wing polarity protein stan ame: full=protein flamingo ame: full=protein starry night flags: precursor	2390	gi|226694203|sp|Q9V5N8.4|STAN_DROMERecName: Full=Protocadherin-like wing polarity protein stan; AltName: Full=Protein flamingo; AltName: Full=Protein starry night; Flags: Precursor	Q9V5N8	0	79	779.63	603	482
GnigEST_24259_Length=2319	abce1_human ame: full=atp-binding cassette sub-family e member 1 ame: full=2 -5 -oligoadenylate-binding protein ame: full= 68 ame: full=rnase l inhibitor ame: full=ribonuclease 4 inhibitor short=rns4i	2319	gi|47117664|sp|P61221.1|ABCE1_HUMANRecName: Full=ATP-binding cassette sub-family E member 1; AltName: Full=2'-5'-oligoadenylate-binding protein; AltName: Full=HuHP68; AltName: Full=RNase L inhibitor; AltName: Full=Ribonuclease 4 inhibitor; Short=RNS4I >gi|47117665|sp|P61222.1|ABCE1_MOUSE RecName: Full=ATP-binding cassette sub-family E member 1; AltName: Full=RNase L inhibitor; AltName: Full=Ribon…	P61221	0	91	972.615	578	529
GnigEST_24263_Length=8635	hecd1_mouse ame: full=e3 ubiquitin-protein ligase hectd1 ame: full=hect domain-containing protein 1 ame: full=protein open mind	8635	gi|302425231|sp|Q69ZR2.2|HECD1_MOUSERecName: Full=E3 ubiquitin-protein ligase HECTD1; AltName: Full=HECT domain-containing protein 1; AltName: Full=Protein open mind	Q69ZR2	0	79	1118.61	872	690
GnigEST_24265_Length=3272	ine_drome ame: full=sodium- and chloride-dependent gaba transporter ine ame: full=protein inebriated ame: full=protein receptor oscillation a	3272	gi|74948405|sp|Q9VR07.1|INE_DROMERecName: Full=Sodium- and chloride-dependent GABA transporter ine; AltName: Full=Protein inebriated; AltName: Full=Protein receptor oscillation A	Q9VR07	0	66	645.58	710	475
GnigEST_24269_Length=4146	if2p_human ame: full=eukaryotic translation initiation factor 5b short=eif-5b ame: full=translation initiation factor if-2	4146	gi|269849752|sp|O60841.4|IF2P_HUMANRecName: Full=Eukaryotic translation initiation factor 5B; Short=eIF-5B; AltName: Full=Translation initiation factor IF-2	O60841	0	84	884.019	624	526
GnigEST_243_Length=4568	vinc_drome ame: full=vinculin	4568	gi|50401320|sp|O46037.1|VINC_DROMERecName: Full=Vinculin	O46037	0	78	919.457	754	593
GnigEST_24310_Length=2211	sae2a_xenla ame: full=sumo-activating enzyme subunit 2-a ame: full=ubiquitin-like 1-activating enzyme e1b-a	2211	gi|82181015|sp|Q642Q1.1|SAE2A_XENLARecName: Full=SUMO-activating enzyme subunit 2-A; AltName: Full=Ubiquitin-like 1-activating enzyme E1B-A	Q642Q1	0	72	637.876	644	464
GnigEST_2433_Length=4058	pk3cd_human ame: full=phosphatidylinositol -bisphosphate 3-kinase catalytic subunit delta isoform short=pi3-kinase subunit delta short=pi3k-delta short=pi3kdelta short= ns-3-kinase subunit delta ame: full=phosphatidylinositol -bisphosphate 3-kinase 110 kda catalytic subunit delta short= ns-3-kinase subunit p110-delta short=p110delta	4058	gi|67477424|sp|O00329.2|PK3CD_HUMANRecName: Full=Phosphatidylinositol 4,5-bisphosphate 3-kinase catalytic subunit delta isoform; Short=PI3-kinase subunit delta; Short=PI3K-delta; Short=PI3Kdelta; Short=PtdIns-3-kinase subunit delta; AltName: Full=Phosphatidylinositol 4,5-bisphosphate 3-kinase 110 kDa catalytic subunit delta; Short=PtdIns-3-kinase subunit p110-delta; Short=p110delta	O00329	0	64	816.224	988	633
GnigEST_24394_Length=7211	glt1_schpo ame: full= glutamate synthase ame: full=nadph-gogat	7211	gi|46395959|sp|Q9C102.1|GLT1_SCHPORecName: Full=Putative glutamate synthase [NADPH]; AltName: Full=NADPH-GOGAT	Q9C102	0	67	2083.15	2109	1430
GnigEST_24414_Length=3206	norq_pardp ame: full=protein	3206	gi|205831273|sp|A3KMH1.2|K0564_HUMANRecName: Full=Uncharacterized protein KIAA0564; Flags: Precursor	A3KMH1	0	68	960.288	1066	728
GnigEST_2442_Length=6219	dip2_drome ame: full=disco-interacting protein 2	6219	gi|32699627|sp|Q9W0S9.2|DIP2_DROMERecName: Full=Disco-interacting protein 2	Q9W0S9	0	77	1980.68	1602	1244
GnigEST_2445_Length=7451	sdk_drome ame: full=protein sidekick flags: precursor	7451	gi|90183176|sp|O97394.2|SDK_DROMERecName: Full=Protein sidekick; Flags: Precursor	O97394	0	79	2899	2181	1729
GnigEST_24492_Length=3472	kpci_mouse ame: full=protein kinase c iota type ame: full=atypical protein kinase c-lambda iota short=apkc-lambda iota ame: full=npkc-iota	3472	gi|239938878|sp|Q62074.3|KPCI_MOUSERecName: Full=Protein kinase C iota type; AltName: Full=Atypical protein kinase C-lambda/iota; Short=aPKC-lambda/iota; AltName: Full=nPKC-iota	Q62074	0	78	671.774	502	394
GnigEST_2452_Length=2638	npl4_drome ame: full=nuclear protein localization protein 4 homolog	2638	gi|74868217|sp|Q9VBP9.3|NPL4_DROMERecName: Full=Nuclear protein localization protein 4 homolog	Q9VBP9	0	70	678.322	614	433
GnigEST_24542_Length=1714	dhe3_drome ame: full=glutamate mitochondrial short=gdh flags: precursor	1714	gi|12644316|sp|P54385.2|DHE3_DROMERecName: Full=Glutamate dehydrogenase, mitochondrial; Short=GDH; Flags: Precursor	P54385	0	88	864.374	547	482
GnigEST_24543_Length=3539	marh6_human ame: full=e3 ubiquitin-protein ligase march6 ame: full=doa10 homolog ame: full=membrane-associated ring finger protein 6 ame: full=membrane-associated ring-ch protein vi short=march-vi ame: full=protein teb-4 ame: full=ring finger protein 176	3539	gi|125951898|sp|O60337.2|MARH6_HUMANRecName: Full=E3 ubiquitin-protein ligase MARCH6; AltName: Full=Doa10 homolog; AltName: Full=Membrane-associated RING finger protein 6; AltName: Full=Membrane-associated RING-CH protein VI; Short=MARCH-VI; AltName: Full=Protein TEB-4; AltName: Full=RING finger protein 176	O60337	0	78	677.937	652	509
GnigEST_24545_Length=3845	ddb1_chick ame: full=dna damage-binding protein 1 ame: full=ddb p127 subunit ame: full=damage-specific dna-binding protein 1 ame: full=uv-damaged dna-binding factor	3845	gi|82098863|sp|Q805F9.1|DDB1_CHICKRecName: Full=DNA damage-binding protein 1; AltName: Full=DDB p127 subunit; AltName: Full=Damage-specific DNA-binding protein 1; AltName: Full=UV-damaged DNA-binding factor	Q805F9	0	83	1363.59	985	823
GnigEST_24546_Length=7569	prp8_mouse ame: full=pre-mrna-processing-splicing factor 8 ame: full=splicing factor prp8	7569	gi|269849633|sp|Q99PV0.2|PRP8_MOUSERecName: Full=Pre-mRNA-processing-splicing factor 8; AltName: Full=Splicing factor Prp8	Q99PV0	0	97	4354.28	2314	2255
GnigEST_246_Length=7346	notch_drome ame: full=neurogenic locus notch protein contains: ame: full=processed neurogenic locus notch protein flags: precursor	7346	gi|17380387|sp|P07207.3|NOTCH_DROMERecName: Full=Neurogenic locus Notch protein; Contains: RecName: Full=Processed neurogenic locus Notch protein; Flags: Precursor	P07207	0	72	3013.02	2343	1708
GnigEST_24645_Length=2205	vath_drome ame: full=v-type proton atpase subunit h short=v-atpase subunit h ame: full=vacuolar proton pump subunit h ame: full=vacuolar proton pump subunit sfd	2205	gi|47606794|sp|Q9V3J1.2|VATH_DROMERecName: Full=V-type proton ATPase subunit H; Short=V-ATPase subunit H; AltName: Full=Vacuolar proton pump subunit H; AltName: Full=Vacuolar proton pump subunit SFD	Q9V3J1	0	85	686.797	466	399
GnigEST_24646_Length=1732	vps4a_mouse ame: full=vacuolar protein sorting-associated protein 4a	1732	gi|62511217|sp|Q8VEJ9.1|VPS4A_MOUSERecName: Full=Vacuolar protein sorting-associated protein 4A >gi|81911893|sp|Q793F9.1|VPS4A_RAT RecName: Full=Vacuolar protein sorting-associated protein 4A	Q8VEJ9	0	90	653.67	433	390
GnigEST_24649_Length=2687	fur1c_drome ame: full=furin-like protease isoform 1-crr short=furin-1 ame: full=kex2-like endoprotease 1 ame: full=dklip-1 flags: precursor	2687	gi|20141079|sp|P30430.2|FUR1C_DROMERecName: Full=Furin-like protease 1, isoform 1-CRR; Short=Furin-1; AltName: Full=Kex2-like endoprotease 1; AltName: Full=dKLIP-1; Flags: Precursor	P30430	0	67	812.372	757	512
GnigEST_24667_Length=2319	fas1_scham ame: full=fasciclin-1 ame: full=fasciclin i short=fas i short=fcn flags: precursor	2319	gi|119882|sp|P10675.1|FAS1_SCHAMRecName: Full=Fasciclin-1; AltName: Full=Fasciclin I; Short=FAS I; Short=FCN; Flags: Precursor	P10675	0	76	783.867	642	494
GnigEST_2467_Length=4674	ap3d1_human ame: full=ap-3 complex subunit delta-1 ame: full=ap-3 complex subunit delta ame: full=adapter-related protein complex 3 subunit delta-1 ame: full=delta-adaptin	4674	gi|20137255|sp|O14617.1|AP3D1_HUMANRecName: Full=AP-3 complex subunit delta-1; AltName: Full=AP-3 complex subunit delta; AltName: Full=Adapter-related protein complex 3 subunit delta-1; AltName: Full=Delta-adaptin	O14617	0	83	966.452	732	609
GnigEST_24673_Length=2645	fbxw7_drome ame: full=f-box wd repeat-containing protein 7 ame: full=f-box and wd-40 domain-containing protein 7 ame: full=protein archipelago	2645	gi|60390224|sp|Q9VZF4.1|FBXW7_DROMERecName: Full=F-box/WD repeat-containing protein 7; AltName: Full=F-box and WD-40 domain-containing protein 7; AltName: Full=Protein archipelago	Q9VZF4	0	90	793.497	485	441
GnigEST_247_Length=2579	crn_drome ame: full=protein crooked neck	2579	gi|17380353|sp|P17886.2|CRN_DROMERecName: Full=Protein crooked neck	P17886	0	88	1028.85	674	598
GnigEST_2470_Length=4913	mrp1_human ame: full=multidrug resistance-associated protein 1 ame: full=atp-binding cassette sub-family c member 1 ame: full=leukotriene c transporter short=ltc4 transporter	4913	gi|296439301|sp|P33527.3|MRP1_HUMANRecName: Full=Multidrug resistance-associated protein 1; AltName: Full=ATP-binding cassette sub-family C member 1; AltName: Full=Leukotriene C(4) transporter; Short=LTC4 transporter	P33527	0	68	627.861	727	495
GnigEST_2472_Length=3867	comp_human ame: full=cartilage oligomeric matrix protein short=comp ame: full=thrombospondin-5 short=tsp5 flags: precursor	3867	gi|209572601|sp|P49747.2|COMP_HUMANRecName: Full=Cartilage oligomeric matrix protein; Short=COMP; AltName: Full=Thrombospondin-5; Short=TSP5; Flags: Precursor	P49747	0	72	760.755	660	478
GnigEST_24732_Length=1708	tbb4_xenla ame: full=tubulin beta-4 chain	1708	gi|401166|sp|P30883.1|TBB4_XENLARecName: Full=Tubulin beta-4 chain	P30883	0	97	673.7	362	352
GnigEST_24735_Length=1700	dhe3_drome ame: full=glutamate mitochondrial short=gdh flags: precursor	1700	gi|12644316|sp|P54385.2|DHE3_DROMERecName: Full=Glutamate dehydrogenase, mitochondrial; Short=GDH; Flags: Precursor	P54385	0	89	886.715	547	487
GnigEST_24740_Length=2150	pico_drome ame: full= inorganic phosphate cotransporter	2150	gi|29428061|sp|Q9V7S5.1|PICO_DROMERecName: Full=Putative inorganic phosphate cotransporter	Q9V7S5	0	77	647.892	480	373
GnigEST_24741_Length=2077	tcpb_bovin ame: full=t-complex protein 1 subunit beta short=tcp-1-beta ame: full=cct-beta	2077	gi|115305838|sp|Q3ZBH0.3|TCPB_BOVINRecName: Full=T-complex protein 1 subunit beta; Short=TCP-1-beta; AltName: Full=CCT-beta	Q3ZBH0	0	87	751.895	532	463
GnigEST_24742_Length=6635	crb_drome ame: full=protein crumbs ame: full=95f flags: precursor	6635	gi|68067441|sp|P10040.3|CRB_DROMERecName: Full=Protein crumbs; AltName: Full=95F; Flags: Precursor	P10040	0	58	1718.36	1922	1123
GnigEST_24744_Length=2018	fumh_danre ame: full=fumarate mitochondrial short=fumarase flags: precursor	2018	gi|39931358|sp|Q7SX99.1|FUMH_DANRERecName: Full=Fumarate hydratase, mitochondrial; Short=Fumarase; Flags: Precursor	Q7SX99	0	88	680.633	471	416
GnigEST_2478_Length=2930	mcm4_drome ame: full=dna replication licensing factor mcm4 ame: full=protein disc proliferation abnormal	2930	gi|17380470|sp|Q26454.2|MCM4_DROMERecName: Full=DNA replication licensing factor MCM4; AltName: Full=Protein disc proliferation abnormal	Q26454	0	84	1188.33	826	699
GnigEST_2480_Length=1865	atpb_drome ame: full=atp synthase subunit mitochondrial flags: precursor	1865	gi|47606749|sp|Q05825.3|ATPB_DROMERecName: Full=ATP synthase subunit beta, mitochondrial; Flags: Precursor	Q05825	0	97	821.231	459	449
GnigEST_24824_Length=2147	cpsf3_bovin ame: full=cleavage and polyadenylation specificity factor subunit 3 ame: full=cleavage and polyadenylation specificity factor 73 kda subunit short=cpsf 73 kda subunit ame: full=mrna 3 -end-processing endonuclease cpsf-73	2147	gi|18202362|sp|P79101.1|CPSF3_BOVINRecName: Full=Cleavage and polyadenylation specificity factor subunit 3; AltName: Full=Cleavage and polyadenylation specificity factor 73 kDa subunit; Short=CPSF 73 kDa subunit; AltName: Full=mRNA 3'-end-processing endonuclease CPSF-73	P79101	0	83	978.778	672	561
GnigEST_24825_Length=2897	sardh_rat ame: full=sarcosine mitochondrial short= flags: precursor	2897	gi|52000744|sp|Q64380.2|SARDH_RATRecName: Full=Sarcosine dehydrogenase, mitochondrial; Short=SarDH; Flags: Precursor	Q64380	0	70	923.694	871	611
GnigEST_24908_Length=2988	erf1_drome ame: full=eukaryotic peptide chain release factor subunit 1 short=eukaryotic release factor 1 short=erf1	2988	gi|33860158|sp|Q9VPH7.2|ERF1_DROMERecName: Full=Eukaryotic peptide chain release factor subunit 1; Short=Eukaryotic release factor 1; Short=eRF1	Q9VPH7	0	97	809.675	430	418
GnigEST_250_Length=4857	ano7_human ame: full=anoctamin-7 ame: full=dresden transmembrane protein of the prostate short=d-tmpp ame: full=ipca-5 ame: full=new gene expressed in prostate ame: full=prostate cancer-associated protein 5 ame: full=transmembrane protein 16g	4857	gi|334302764|sp|Q6IWH7.2|ANO7_HUMANRecName: Full=Anoctamin-7; AltName: Full=Dresden transmembrane protein of the prostate; Short=D-TMPP; AltName: Full=IPCA-5; AltName: Full=New gene expressed in prostate; AltName: Full=Prostate cancer-associated protein 5; AltName: Full=Transmembrane protein 16G	Q6IWH7	0	69	572.778	619	431
GnigEST_2511_Length=1998	hsp68_drome ame: full=heat shock protein 68	1998	gi|13124306|sp|O97125.1|HSP68_DROMERecName: Full=Heat shock protein 68	O97125	0	88	969.148	635	565
GnigEST_2512_Length=2744	mcm8_human ame: full=dna replication licensing factor mcm8 ame: full=minichromosome maintenance 8	2744	gi|27805609|sp|Q9UJA3.2|MCM8_HUMANRecName: Full=DNA replication licensing factor MCM8; AltName: Full=Minichromosome maintenance 8	Q9UJA3	0	70	789.26	765	543
GnigEST_2513_Length=3121	nol6_xentr ame: full=nucleolar protein 6	3121	gi|62900664|sp|Q5M7P5.1|NOL6_XENTRRecName: Full=Nucleolar protein 6	Q5M7P5	0	57	636.336	1050	605
GnigEST_2514_Length=3867	smc2_xenla ame: full=structural maintenance of chromosomes protein 2 short=smc protein 2 short=smc-2 ame: full=chromosome assembly protein xcap-e ame: full=chromosome-associated protein e	3867	gi|1722856|sp|P50533.1|SMC2_XENLARecName: Full=Structural maintenance of chromosomes protein 2; Short=SMC protein 2; Short=SMC-2; AltName: Full=Chromosome assembly protein XCAP-E; AltName: Full=Chromosome-associated protein E	P50533	0	70	1014.99	1175	825
GnigEST_2517_Length=3763	sing_drome ame: full=protein singed	3763	gi|2498913|sp|Q24524.1|SING_DROMERecName: Full=Protein singed	Q24524	0	81	731.48	515	421
GnigEST_2518_Length=3242	wdr59_chick ame: full=wd repeat-containing protein 59	3242	gi|82233894|sp|Q5ZLG9.1|WDR59_CHICKRecName: Full=WD repeat-containing protein 59	Q5ZLG9	0	58	672.159	978	572
GnigEST_252_Length=14207	dyhc_drome ame: full=dynein heavy cytoplasmic ame: full=dynein heavy cytosolic short=dyhc	14207	gi|56405335|sp|P37276.2|DYHC_DROMERecName: Full=Dynein heavy chain, cytoplasmic; AltName: Full=Dynein heavy chain, cytosolic; Short=DYHC	P37276	0	88	7302.6	4642	4108
GnigEST_25238_Length=4225	tanc2_human ame: full=protein tanc2 ame: full=tetratricopeptide ankyrin repeat and coiled-coil domain-containing protein 2	4225	gi|189029946|sp|Q9HCD6.3|TANC2_HUMANRecName: Full=Protein TANC2; AltName: Full=Tetratricopeptide repeat, ankyrin repeat and coiled-coil domain-containing protein 2	Q9HCD6	0	63	863.988	1076	679
GnigEST_2528_Length=10135	cbp_human ame: full=creb-binding protein	10135	gi|116241283|sp|Q92793.3|CBP_HUMANRecName: Full=CREB-binding protein	Q92793	0	71	1219.53	1111	791
GnigEST_2533_Length=7623	acac_chick ame: full=acetyl- carboxylase short=acc includes: ame: full=biotin carboxylase	7623	gi|116669|sp|P11029.1|ACAC_CHICKRecName: Full=Acetyl-CoA carboxylase; Short=ACC; Includes: RecName: Full=Biotin carboxylase	P11029	0	77	2927.89	2349	1815
GnigEST_25345_Length=2115	trxr1_drome ame: full=thioredoxin reductase mitochondrial short= -1 flags: precursor	2115	gi|27924001|sp|P91938.2|TRXR1_DROMERecName: Full=Thioredoxin reductase 1, mitochondrial; Short=TrxR-1; Flags: Precursor	P91938	0	82	662.529	489	403
GnigEST_2539_Length=6253	ckap5_human ame: full=cytoskeleton-associated protein 5 ame: full=colonic and hepatic tumor overexpressed gene protein short=ch-tog	6253	gi|212276513|sp|Q14008.3|CKAP5_HUMANRecName: Full=Cytoskeleton-associated protein 5; AltName: Full=Colonic and hepatic tumor overexpressed gene protein; Short=Ch-TOG	Q14008	0	53	819.305	1550	831
GnigEST_254_Length=1749	dhe3_drome ame: full=glutamate mitochondrial short=gdh flags: precursor	1749	gi|12644316|sp|P54385.2|DHE3_DROMERecName: Full=Glutamate dehydrogenase, mitochondrial; Short=GDH; Flags: Precursor	P54385	0	90	927.546	546	495
GnigEST_25434_Length=2822	reck_human ame: full=reversion-inducing cysteine-rich protein with kazal motifs short=hreck ame: full=suppressor of tumorigenicity 15 protein flags: precursor	2822	gi|20178043|sp|O95980.1|RECK_HUMANRecName: Full=Reversion-inducing cysteine-rich protein with Kazal motifs; Short=hRECK; AltName: Full=Suppressor of tumorigenicity 15 protein; Flags: Precursor	O95980	0	60	473.781	556	334
GnigEST_25436_Length=3010	dlg1_drome ame: full=disks large 1 tumor suppressor protein	3010	gi|51704269|sp|P31007.2|DLG1_DROMERecName: Full=Disks large 1 tumor suppressor protein	P31007	0	77	964.911	811	627
GnigEST_2544_Length=4518	nemf_drome ame: full=nuclear export mediator factor nemf homolog ame: full=protein caliban	4518	gi|332319785|sp|Q9VBX1.2|NEMF_DROMERecName: Full=Nuclear export mediator factor NEMF homolog; AltName: Full=Protein Caliban	Q9VBX1	0	68	856.284	1029	701
GnigEST_25440_Length=3437	mmsa_anoga ame: full=probable methylmalonate-semialdehyde dehydrogenase flags: precursor	3437	gi|74803744|sp|Q7QC84.2|MMSA_ANOGARecName: Full=Probable methylmalonate-semialdehyde dehydrogenase [acylating], mitochondrial; Short=MMSDH; Short=Malonate-semialdehyde dehydrogenase [acylating]; Flags: Precursor	Q7QC84	0	88	766.533	499	440
GnigEST_25455_Length=3135	dock9_mouse ame: full=dedicator of cytokinesis protein 9 ame: full=cdc42 guanine nucleotide exchange factor zizimin-1	3135	gi|32469704|sp|Q8BIK4.2|DOCK9_MOUSERecName: Full=Dedicator of cytokinesis protein 9; AltName: Full=Cdc42 guanine nucleotide exchange factor zizimin-1	Q8BIK4	0	63	780.4	987	631
GnigEST_2551_Length=5828	helz_danre ame: full=probable helicase with zinc finger domain	5828	gi|82185991|sp|Q6NYU2.1|HELZ_DANRERecName: Full=Probable helicase with zinc finger domain	Q6NYU2	0	72	1007.28	993	718
GnigEST_2553_Length=6214	s12a4_human ame: full=solute carrier family 12 member 4 ame: full=electroneutral potassium-chloride cotransporter 1 ame: full=erythroid k-cl cotransporter 1 short=hkcc1	6214	gi|27151691|sp|Q9UP95.2|S12A4_HUMANRecName: Full=Solute carrier family 12 member 4; AltName: Full=Electroneutral potassium-chloride cotransporter 1; AltName: Full=Erythroid K-Cl cotransporter 1; Short=hKCC1	Q9UP95	0	74	783.097	721	536
GnigEST_25536_Length=3078	abcb6_xentr ame: full=atp-binding cassette sub-family b member mitochondrial	3078	gi|119361072|sp|Q08D64.1|ABCB6_XENTRRecName: Full=ATP-binding cassette sub-family B member 6, mitochondrial	Q08D64	0	69	749.584	822	572
GnigEST_25555_Length=2830	tmtc3_drome ame: full=transmembrane and tpr repeat-containing protein cg4050	2830	gi|122129653|sp|Q7K4B6.1|TMTC3_DROMERecName: Full=Transmembrane and TPR repeat-containing protein CG4050	Q7K4B6	0	74	849.351	804	599
GnigEST_25558_Length=2938	maox_colli ame: full=nadp-dependent malic enzyme short=nadp-me	2938	gi|729986|sp|P40927.1|MAOX_COLLIRecName: Full=NADP-dependent malic enzyme; Short=NADP-ME	P40927	0	76	696.041	557	426
GnigEST_25592_Length=2300	kapc_drome ame: full=camp-dependent protein kinase catalytic subunit short=pka c	2300	gi|125215|sp|P12370.3|KAPC_DROMERecName: Full=cAMP-dependent protein kinase catalytic subunit; Short=PKA C	P12370	0	98	655.596	350	343
GnigEST_25611_Length=12985	sptn5_human ame: full=spectrin beta brain 4 ame: full=bspecv ame: full=beta-v spectrin ame: full= non-erythroid beta chain 4	12985	gi|17369320|sp|Q9NRC6.1|SPTN5_HUMANRecName: Full=Spectrin beta chain, brain 4; AltName: Full=BSPECV; AltName: Full=Beta-V spectrin; AltName: Full=Spectrin, non-erythroid beta chain 4	Q9NRC6	0	53	1320.84	2672	1435
GnigEST_25621_Length=2313	man2_drome ame: full=alpha-mannosidase 2 ame: full=golgi alpha-mannosidase ii short=aman ii short=man ii ame: full=mannosyl-oligosaccharide - -alpha-mannosidase	2313	gi|32130434|sp|Q24451.2|MAN2_DROMERecName: Full=Alpha-mannosidase 2; AltName: Full=Golgi alpha-mannosidase II; Short=AMan II; Short=Man II; AltName: Full=Mannosyl-oligosaccharide 1,3-1,6-alpha-mannosidase	Q24451	0	64	538.88	609	394
GnigEST_25625_Length=2526	synj1_rat ame: full=synaptojanin-1 ame: full=synaptic inositol -trisphosphate 5-phosphatase 1	2526	gi|97537309|sp|Q62910.3|SYNJ1_RATRecName: Full=Synaptojanin-1; AltName: Full=Synaptic inositol 1,4,5-trisphosphate 5-phosphatase 1	Q62910	0	77	518.079	433	337
GnigEST_2566_Length=2766	cdc5l_bovin ame: full=cell division cycle 5-like protein short=cdc5-like protein	2766	gi|115503791|sp|Q2KJC1.1|CDC5L_BOVINRecName: Full=Cell division cycle 5-like protein; Short=Cdc5-like protein	Q2KJC1	0	79	870.537	788	629
GnigEST_25704_Length=2316	gsk3b_xenla ame: full=glycogen synthase kinase-3 beta short=gsk-3 beta ame: full=xgsk-3 protein	2316	gi|82245668|sp|Q91757.1|GSK3B_XENLARecName: Full=Glycogen synthase kinase-3 beta; Short=GSK-3 beta; AltName: Full=Xgsk-3 protein	Q91757	0	89	641.343	383	342
GnigEST_25705_Length=10362	dmxl2_human ame: full= -like protein 2 ame: full=rabconnectin-3	10362	gi|296434481|sp|Q8TDJ6.2|DMXL2_HUMANRecName: Full=DmX-like protein 2; AltName: Full=Rabconnectin-3	Q8TDJ6	0	54	1964.12	3447	1889
GnigEST_25731_Length=2496	top3b_drome ame: full=dna topoisomerase 3-beta ame: full=dna topoisomerase iii beta	2496	gi|14286175|sp|O96651.2|TOP3B_DROMERecName: Full=DNA topoisomerase 3-beta; AltName: Full=DNA topoisomerase III beta	O96651	0	79	596.275	435	346
GnigEST_25741_Length=2334	stan_drome ame: full=protocadherin-like wing polarity protein stan ame: full=protein flamingo ame: full=protein starry night flags: precursor	2334	gi|226694203|sp|Q9V5N8.4|STAN_DROMERecName: Full=Protocadherin-like wing polarity protein stan; AltName: Full=Protein flamingo; AltName: Full=Protein starry night; Flags: Precursor	Q9V5N8	0	86	505.368	328	283
GnigEST_25750_Length=2937	ppck_drome ame: full=phosphoenolpyruvate carboxykinase short=pepck ame: full=phosphoenolpyruvate carboxylase	2937	gi|12644153|sp|P20007.2|PPCK_DROMERecName: Full=Phosphoenolpyruvate carboxykinase [GTP]; Short=PEPCK; AltName: Full=Phosphoenolpyruvate carboxylase	P20007	0	80	860.907	617	497
GnigEST_25760_Length=2745	wdr3_human ame: full=wd repeat-containing protein 3	2745	gi|12230773|sp|Q9UNX4.1|WDR3_HUMANRecName: Full=WD repeat-containing protein 3	Q9UNX4	0	65	495.352	661	435
GnigEST_25788_Length=2176	u5s1_chick ame: full=116 kda u5 small nuclear ribonucleoprotein component ame: full=elongation factor tu gtp-binding domain protein 2 ame: full=u5 snrnp-specific 116 kda short=u5-116 kda	2176	gi|82231213|sp|Q5F3X4.1|U5S1_CHICKRecName: Full=116 kDa U5 small nuclear ribonucleoprotein component; AltName: Full=Elongation factor Tu GTP-binding domain protein 2; AltName: Full=U5 snRNP-specific protein, 116 kDa; Short=U5-116 kDa	Q5F3X4	0	79	956.822	715	570
GnigEST_25833_Length=2862	ppck_drome ame: full=phosphoenolpyruvate carboxykinase short=pepck ame: full=phosphoenolpyruvate carboxylase	2862	gi|12644153|sp|P20007.2|PPCK_DROMERecName: Full=Phosphoenolpyruvate carboxykinase [GTP]; Short=PEPCK; AltName: Full=Phosphoenolpyruvate carboxylase	P20007	0	81	771.926	540	442
GnigEST_25835_Length=1864	ehd3_human ame: full=eh domain-containing protein 3 ame: full=past homolog 3	1864	gi|300669636|sp|Q9NZN3.2|EHD3_HUMANRecName: Full=EH domain-containing protein 3; AltName: Full=PAST homolog 3	Q9NZN3	0	82	667.922	468	386
GnigEST_25849_Length=11493	chd7_chick ame: full=chromodomain-helicase-dna-binding protein 7 short=chd-7 ame: full=atp-dependent helicase chd7	11493	gi|123883232|sp|Q06A37.1|CHD7_CHICKRecName: Full=Chromodomain-helicase-DNA-binding protein 7; Short=CHD-7; AltName: Full=ATP-dependent helicase CHD7	Q06A37	0	63	1413.67	1659	1060
GnigEST_2586_Length=3980	nomo1_mouse ame: full=nodal modulator 1 flags: precursor	3980	gi|81884765|sp|Q6GQT9.1|NOMO1_MOUSERecName: Full=Nodal modulator 1; Flags: Precursor	Q6GQT9	0	54	696.427	1242	681
GnigEST_2587_Length=2520	mcca_human ame: full=methylcrotonoyl- carboxylase subunit mitochondrial short=mccase subunit alpha ame: full=3-methylcrotonyl- carboxylase 1 ame: full=3-methylcrotonyl- carboxylase biotin-containing subunit ame: full=3-methylcrotonyl- :carbon dioxide ligase subunit alpha flags: precursor	2520	gi|108861983|sp|Q96RQ3.3|MCCA_HUMANRecName: Full=Methylcrotonoyl-CoA carboxylase subunit alpha, mitochondrial; Short=MCCase subunit alpha; AltName: Full=3-methylcrotonyl-CoA carboxylase 1; AltName: Full=3-methylcrotonyl-CoA carboxylase biotin-containing subunit; AltName: Full=3-methylcrotonyl-CoA:carbon dioxide ligase subunit alpha; Flags: Precursor	Q96RQ3	0	72	662.914	719	519
GnigEST_25890_Length=3091	hip1_mouse ame: full=huntingtin-interacting protein 1 short=hip-1 ame: full=huntingtin-interacting protein i short=hip-i	3091	gi|221272021|sp|Q8VD75.2|HIP1_MOUSERecName: Full=Huntingtin-interacting protein 1; Short=HIP-1; AltName: Full=Huntingtin-interacting protein I; Short=HIP-I	Q8VD75	0	60	642.114	975	591
GnigEST_25913_Length=11070	aplp_locmi ame: full=apolipophorins contains: ame: full=apolipophorin-2 ame: full=apolipophorin ii ame: full=apolp-2 contains: ame: full=apolipophorin-1 ame: full=apolipophorin i ame: full=apolp-1 flags: precursor	11070	gi|152031559|sp|Q9U943.2|APLP_LOCMIRecName: Full=Apolipophorins; Contains: RecName: Full=Apolipophorin-2; AltName: Full=Apolipophorin II; AltName: Full=apoLp-2; Contains: RecName: Full=Apolipophorin-1; AltName: Full=Apolipophorin I; AltName: Full=apoLp-1; Flags: Precursor	Q9U943	0	56	917.916	1567	880
GnigEST_25919_Length=2852	src64_drome ame: full=tyrosine-protein kinase src64b short=dsrc64	2852	gi|14286176|sp|P00528.3|SRC64_DROMERecName: Full=Tyrosine-protein kinase Src64B; Short=Dsrc64	P00528	0	87	799.66	498	438
GnigEST_25921_Length=3351	osbl9_mouse ame: full=oxysterol-binding protein 9 short=orp-9 short=osbp-related protein 9	3351	gi|224493155|sp|A2A8Z1.1|OSBL9_MOUSERecName: Full=Oxysterol-binding protein-related protein 9; Short=ORP-9; Short=OSBP-related protein 9	A2A8Z1	0	64	700.664	773	498
GnigEST_25925_Length=2526	cmc_drome ame: full=calcium-binding mitochondrial carrier protein aralar1	2526	gi|13124102|sp|Q9VA73.1|CMC_DROMERecName: Full=Calcium-binding mitochondrial carrier protein Aralar1	Q9VA73	0	80	883.634	668	541
GnigEST_2594_Length=5152	top2_bommo ame: full=dna topoisomerase 2 ame: full=dna topoisomerase ii short=topoii	5152	gi|6094494|sp|O16140.1|TOP2_BOMMORecName: Full=DNA topoisomerase 2; AltName: Full=DNA topoisomerase II; Short=TOPOII	O16140	0	80	1690.63	1275	1032
GnigEST_2596_Length=2269	klhl5_human ame: full=kelch-like protein 5	2269	gi|37999955|sp|Q96PQ7.3|KLHL5_HUMANRecName: Full=Kelch-like protein 5	Q96PQ7	0	82	750.355	551	454
GnigEST_25970_Length=3567	vldlr_rabit ame: full=very low-density lipoprotein receptor short=vldl receptor short=vldl-r flags: precursor	3567	gi|547843|sp|P35953.1|VLDLR_RABITRecName: Full=Very low-density lipoprotein receptor; Short=VLDL receptor; Short=VLDL-R; Flags: Precursor	P35953	0	60	706.827	851	519
GnigEST_25979_Length=4362	mark2_rat ame: full=serine threonine-protein kinase mark2 ame: full=elkl motif kinase 1 short=emk-1 ame: full=map microtubule affinity-regulating kinase 2	4362	gi|62510708|sp|O08679.1|MARK2_RATRecName: Full=Serine/threonine-protein kinase MARK2; AltName: Full=ELKL motif kinase 1; Short=EMK-1; AltName: Full=MAP/microtubule affinity-regulating kinase 2	O08679	0	65	728.398	769	503
GnigEST_25987_Length=3034	ki10a_drome ame: full=kinesin-like protein klp10a ame: full=kinesin-like protein at cytological position 10a	3034	gi|41688591|sp|Q960Z0.1|KI10A_DROMERecName: Full=Kinesin-like protein Klp10A; AltName: Full=Kinesin-like protein at cytological position 10A	Q960Z0	0	74	667.537	562	416
GnigEST_26003_Length=1544	nduv1_pantr ame: full=nadh dehydrogenase flavoprotein mitochondrial ame: full=complex i-51kd short=ci-51kd ame: full=nadh-ubiquinone oxidoreductase 51 kda subunit flags: precursor	1544	gi|115502494|sp|Q0MQI6.1|NDUV1_PANTRRecName: Full=NADH dehydrogenase [ubiquinone] flavoprotein 1, mitochondrial; AltName: Full=Complex I-51kD; Short=CI-51kD; AltName: Full=NADH-ubiquinone oxidoreductase 51 kDa subunit; Flags: Precursor	Q0MQI6	0	93	698.738	379	355
GnigEST_26006_Length=2060	5ntc_xenla ame: full=cytosolic purine 5 -nucleotidase ame: full=cytosolic 5 -nucleotidase ii	2060	gi|82183698|sp|Q6DKB0.1|5NTC_XENLARecName: Full=Cytosolic purine 5'-nucleotidase; AltName: Full=Cytosolic 5'-nucleotidase II	Q6DKB0	0	78	672.544	545	426
GnigEST_2604_Length=3906	anr50_human ame: full=ankyrin repeat domain-containing protein 50	3906	gi|254763437|sp|Q9ULJ7.4|ANR50_HUMANRecName: Full=Ankyrin repeat domain-containing protein 50	Q9ULJ7	0	71	909.442	859	615
GnigEST_26090_Length=14324	lrp2_rat ame: full=low-density lipoprotein receptor-related protein 2 short=lrp-2 ame: full=glycoprotein 330 short=gp330 ame: full=megalin flags: precursor	14324	gi|1708867|sp|P98158.1|LRP2_RATRecName: Full=Low-density lipoprotein receptor-related protein 2; Short=LRP-2; AltName: Full=Glycoprotein 330; Short=gp330; AltName: Full=Megalin; Flags: Precursor	P98158	0	56	3439.05	4872	2733
GnigEST_26095_Length=6521	crb_drome ame: full=protein crumbs ame: full=95f flags: precursor	6521	gi|68067441|sp|P10040.3|CRB_DROMERecName: Full=Protein crumbs; AltName: Full=95F; Flags: Precursor	P10040	0	60	1216.45	1304	795
GnigEST_26143_Length=11553	chd7_chick ame: full=chromodomain-helicase-dna-binding protein 7 short=chd-7 ame: full=atp-dependent helicase chd7	11553	gi|123883232|sp|Q06A37.1|CHD7_CHICKRecName: Full=Chromodomain-helicase-DNA-binding protein 7; Short=CHD-7; AltName: Full=ATP-dependent helicase CHD7	Q06A37	0	63	1409.82	1693	1068
GnigEST_2616_Length=3891	tbcd_mouse ame: full=tubulin-specific chaperone d ame: full=beta-tubulin cofactor d ame: full=tubulin-folding cofactor d	3891	gi|81875711|sp|Q8BYA0.1|TBCD_MOUSERecName: Full=Tubulin-specific chaperone D; AltName: Full=Beta-tubulin cofactor D; AltName: Full=Tubulin-folding cofactor D	Q8BYA0	0	59	610.142	930	550
GnigEST_26178_Length=2959	smad4_rat ame: full=mothers against decapentaplegic homolog 4 short=mad homolog 4 short=mothers against dpp homolog 4 ame: full=smad family member 4 short=smad 4 short=smad4	2959	gi|13959528|sp|O70437.1|SMAD4_RATRecName: Full=Mothers against decapentaplegic homolog 4; Short=MAD homolog 4; Short=Mothers against DPP homolog 4; AltName: Full=SMAD family member 4; Short=SMAD 4; Short=Smad4	O70437	0	69	670.233	612	425
GnigEST_26182_Length=4533	herc2_mouse ame: full=e3 ubiquitin-protein ligase herc2 ame: full=hect domain and rcc1-like domain-containing protein 2	4533	gi|341941077|sp|Q4U2R1.3|HERC2_MOUSERecName: Full=E3 ubiquitin-protein ligase HERC2; AltName: Full=HECT domain and RCC1-like domain-containing protein 2	Q4U2R1	0	82	655.21	447	368
GnigEST_2622_Length=2436	sem1a_drome ame: full=semaphorin-1a ame: full=semaphorin-i short=sema i flags: precursor	2436	gi|45645191|sp|Q24322.2|SEM1A_DROMERecName: Full=Semaphorin-1A; AltName: Full=Semaphorin-I; Short=Sema I; Flags: Precursor	Q24322	0	74	926.776	790	587
GnigEST_2625_Length=4715	tt21b_human ame: full=tetratricopeptide repeat protein 21b short=tpr repeat protein 21b	4715	gi|313104038|sp|Q7Z4L5.2|TT21B_HUMANRecName: Full=Tetratricopeptide repeat protein 21B; Short=TPR repeat protein 21B	Q7Z4L5	0	51	640.573	1346	695
GnigEST_26253_Length=11858	dmxl1_human ame: full= -like protein 1 short=x-like 1 protein	11858	gi|296439372|sp|Q9Y485.3|DMXL1_HUMANRecName: Full=DmX-like protein 1; Short=X-like 1 protein	Q9Y485	0	50	810.446	1483	748
GnigEST_26254_Length=7916	piez2_mouse ame: full=piezo-type mechanosensitive ion channel component 2 ame: full=protein fam38b	7916	gi|317373265|sp|Q8CD54.2|PIEZ2_MOUSERecName: Full=Piezo-type mechanosensitive ion channel component 2; AltName: Full=Protein FAM38B	Q8CD54	0	49	684.1	1548	759
GnigEST_2630_Length=3080	msh2_human ame: full=dna mismatch repair protein msh2 short=hmsh2 ame: full= protein homolog 2	3080	gi|1171032|sp|P43246.1|MSH2_HUMANRecName: Full=DNA mismatch repair protein Msh2; Short=hMSH2; AltName: Full=MutS protein homolog 2	P43246	0	69	843.958	933	646
GnigEST_26316_Length=2197	ima4_mouse ame: full=importin subunit alpha-4 ame: full=importin alpha q1 short=qip1 ame: full=karyopherin subunit alpha-4	2197	gi|3122276|sp|O35343.1|IMA4_MOUSERecName: Full=Importin subunit alpha-4; AltName: Full=Importin alpha Q1; Short=Qip1; AltName: Full=Karyopherin subunit alpha-4	O35343	0	86	758.444	511	444
GnigEST_26319_Length=3536	my61f_drome ame: full=myosin-ib short=mib ame: full=brush border myosin ib short=bbmib	3536	gi|41019509|sp|Q23979.3|MY61F_DROMERecName: Full=Myosin-IB; Short=MIB; AltName: Full=Brush border myosin IB; Short=BBMIB	Q23979	0	73	1124	1035	760
GnigEST_26324_Length=3508	epha5_human ame: full=ephrin type-a receptor 5 ame: full=brain-specific kinase ame: full=eph homology kinase 1 short=ehk-1 ame: full=eph-like kinase 7 short=ek7 short=hek7 flags: precursor	3508	gi|259016353|sp|P54756.3|EPHA5_HUMANRecName: Full=Ephrin type-A receptor 5; AltName: Full=Brain-specific kinase; AltName: Full=EPH homology kinase 1; Short=EHK-1; AltName: Full=EPH-like kinase 7; Short=EK7; Short=hEK7; Flags: Precursor	P54756	0	61	830.091	1008	620
GnigEST_26333_Length=3887	cya1_drome ame: full=ca(2+) calmodulin-responsive adenylate cyclase ame: full=atp pyrophosphate-lyase ame: full=protein rutabaga	3887	gi|68067621|sp|P32870.2|CYA1_DROMERecName: Full=Ca(2+)/calmodulin-responsive adenylate cyclase; AltName: Full=ATP pyrophosphate-lyase; AltName: Full=Protein rutabaga	P32870	0	75	1032.32	948	711
GnigEST_26360_Length=3596	at133_mouse ame: full=probable cation-transporting atpase 13a3	3596	gi|81910337|sp|Q5XF89.1|AT133_MOUSERecName: Full=Probable cation-transporting ATPase 13A3	Q5XF89	0	57	667.152	1042	599
GnigEST_26363_Length=2531	kgp24_drome ame: full=cgmp-dependent protein isozyme 2 forms cd4 t1 t3a t3b short=cgk ame: full=foraging protein	2531	gi|59799777|sp|Q03043.3|KGP24_DROMERecName: Full=cGMP-dependent protein kinase, isozyme 2 forms cD4/T1/T3A/T3B; Short=cGK; AltName: Full=Foraging protein	Q03043	0	84	1049.65	712	600
GnigEST_26369_Length=1297	tba1_drome ame: full=tubulin alpha-1 chain	1297	gi|135396|sp|P06603.1|TBA1_DROMERecName: Full=Tubulin alpha-1 chain	P06603	0	99	716.842	367	366
GnigEST_26386_Length=3186	at2c1_mouse ame: full=calcium-transporting atpase type 2c member 1 short=atpase 2c1 ame: full=atp-dependent ca(2+) pump pmr1	3186	gi|341940250|sp|Q80XR2.2|AT2C1_MOUSERecName: Full=Calcium-transporting ATPase type 2C member 1; Short=ATPase 2C1; AltName: Full=ATP-dependent Ca(2+) pump PMR1	Q80XR2	0	78	1047.34	901	707
GnigEST_2639_Length=3042	annu_scham ame: full=annulin ame: full=protein-glutamine gamma-glutamyltransferase ame: full=transglutaminase	3042	gi|1703311|sp|P52183.1|ANNU_SCHAMRecName: Full=Annulin; AltName: Full=Protein-glutamine gamma-glutamyltransferase; AltName: Full=Transglutaminase	P52183	0	81	999.964	710	580
GnigEST_26404_Length=1870	6pgd_human ame: full=6-phosphogluconate decarboxylating	1870	gi|20981679|sp|P52209.3|6PGD_HUMANRecName: Full=6-phosphogluconate dehydrogenase, decarboxylating	P52209	0	86	712.22	481	414
GnigEST_26419_Length=3679	e75_chofu ame: full=ecdysone-inducible protein e75 ame: full=nuclear receptor subfamily 1 group d member 3	3679	gi|6015044|sp|O01639.1|E75_CHOFURecName: Full=Ecdysone-inducible protein E75; AltName: Full=Nuclear receptor subfamily 1 group D member 3	O01639	0	68	655.21	695	477
GnigEST_26425_Length=3312	sk2l2_human ame: full=superkiller viralicidic activity 2-like 2 ame: full=atp-dependent helicase skiv2l2	3312	gi|71153172|sp|P42285.3|SK2L2_HUMANRecName: Full=Superkiller viralicidic activity 2-like 2; AltName: Full=ATP-dependent helicase SKIV2L2	P42285	0	79	1179.85	966	768
GnigEST_26466_Length=4332	herc2_human ame: full=e3 ubiquitin-protein ligase herc2 ame: full=hect domain and rcc1-like domain-containing protein 2	4332	gi|308153453|sp|O95714.2|HERC2_HUMANRecName: Full=E3 ubiquitin-protein ligase HERC2; AltName: Full=HECT domain and RCC1-like domain-containing protein 2	O95714	0	64	1221.07	1470	955
GnigEST_2647_Length=3293	s12a9_danre ame: full=solute carrier family 12 member 9	3293	gi|187611452|sp|A2BFP5.1|S12A9_DANRERecName: Full=Solute carrier family 12 member 9	A2BFP5	0	64	735.717	930	597
GnigEST_26474_Length=4732	cstn1_drome ame: full=calsyntenin-1 ame: full=cadherin-102f flags: precursor	4732	gi|27923758|sp|Q9V498.2|CSTN1_DROMERecName: Full=Calsyntenin-1; AltName: Full=Cadherin-102F; Flags: Precursor	Q9V498	0	60	739.954	922	555
GnigEST_2648_Length=3254	nkcl_manse ame: full=bumetanide-sensitive sodium- -chloride cotransporter ame: full=na-k-cl symporter	3254	gi|2500792|sp|Q25479.1|NKCL_MANSERecName: Full=Bumetanide-sensitive sodium-(potassium)-chloride cotransporter; AltName: Full=Na-K-CL symporter	Q25479	0	73	1138.64	1052	768
GnigEST_26504_Length=11200	titin_drome ame: full=titin ame: full=d-titin ame: full=kettin	11200	gi|172045934|sp|Q9I7U4.3|TITIN_DROMERecName: Full=Titin; AltName: Full=D-Titin; AltName: Full=Kettin	Q9I7U4	0	63	1768.44	2183	1389
GnigEST_26509_Length=4701	atc1_drome ame: full=calcium-transporting atpase sarcoplasmic endoplasmic reticulum type ame: full=calcium atpase at 60a ame: full=calcium pump	4701	gi|12644163|sp|P22700.2|ATC1_DROMERecName: Full=Calcium-transporting ATPase sarcoplasmic/endoplasmic reticulum type; AltName: Full=Calcium ATPase at 60A; AltName: Full=Calcium pump	P22700	0	94	1728.38	993	942
GnigEST_2651_Length=2662	ddx42_chick ame: full=atp-dependent rna helicase ddx42 ame: full=dead box protein 42	2662	gi|82194905|sp|Q5F485.1|DDX42_CHICKRecName: Full=ATP-dependent RNA helicase DDX42; AltName: Full=DEAD box protein 42	Q5F485	0	75	783.097	654	494
GnigEST_2653_Length=2379	acsl1_mouse ame: full=long-chain-fatty-acid-- ligase 1 ame: full=long-chain acyl- synthetase 1 short=lacs 1	2379	gi|338817850|sp|P41216.2|ACSL1_MOUSERecName: Full=Long-chain-fatty-acid--CoA ligase 1; AltName: Full=Long-chain acyl-CoA synthetase 1; Short=LACS 1	P41216	0	67	642.884	657	443
GnigEST_26546_Length=3109	hmdh_crigr ame: full=3-hydroxy-3-methylglutaryl-coenzyme a reductase short=hmg- reductase	3109	gi|123341|sp|P00347.1|HMDH_CRIGRRecName: Full=3-hydroxy-3-methylglutaryl-coenzyme A reductase; Short=HMG-CoA reductase	P00347	0	67	837.41	915	618
GnigEST_2655_Length=3646	dcaf1_drome ame: full=ddb1- and cul4-associated factor-like 1 ame: full=vprbp-like protein	3646	gi|74872358|sp|Q9W2F2.2|DCAF1_DROMERecName: Full=DDB1- and CUL4-associated factor-like 1; AltName: Full=VPRBP-like protein	Q9W2F2	0	68	878.241	988	674
GnigEST_26586_Length=8009	sptcb_drome ame: full=spectrin beta chain	8009	gi|14286182|sp|Q00963.2|SPTCB_DROMERecName: Full=Spectrin beta chain	Q00963	0	83	3261.09	2355	1974
GnigEST_2659_Length=2037	tcpa_drome ame: full=t-complex protein 1 subunit alpha short=tcp-1-alpha ame: full=cct-alpha	2037	gi|13959710|sp|P12613.2|TCPA_DROMERecName: Full=T-complex protein 1 subunit alpha; Short=TCP-1-alpha; AltName: Full=CCT-alpha	P12613	0	90	867.07	555	502
GnigEST_26594_Length=1665	tba_torma ame: full=tubulin alpha chain ame: full=alpha t6	1665	gi|549052|sp|P36220.1|TBA_TORMARecName: Full=Tubulin alpha chain; AltName: Full=Alpha T6	P36220	0	85	642.499	449	383
GnigEST_26600_Length=2653	ks6aa_chick ame: full=ribosomal protein s6 kinase 2 alpha ame: full=map kinase-activated protein kinase 1 short=mapk-activated protein kinase 1 short=mapkap kinase 1 short=mapkapk-1 ame: full=ribosomal protein s6 kinase ii alpha short=s6kii-alpha ame: full=p90-rsk	2653	gi|125692|sp|P18652.1|KS6AA_CHICKRecName: Full=Ribosomal protein S6 kinase 2 alpha; AltName: Full=MAP kinase-activated protein kinase 1; Short=MAPK-activated protein kinase 1; Short=MAPKAP kinase 1; Short=MAPKAPK-1; AltName: Full=Ribosomal protein S6 kinase II alpha; Short=S6KII-alpha; AltName: Full=p90-RSK	P18652	0	81	988.023	690	565
GnigEST_26619_Length=3653	pum_drome ame: full=maternal protein pumilio	3653	gi|34978383|sp|P25822.2|PUM_DROMERecName: Full=Maternal protein pumilio	P25822	0	62	662.144	708	445
GnigEST_26635_Length=3844	mysa_drome ame: full=myosin heavy muscle	3844	gi|110825729|sp|P05661.4|MYSA_DROMERecName: Full=Myosin heavy chain, muscle	P05661	0	86	1611.28	1222	1057
GnigEST_26644_Length=4289	notch_drome ame: full=neurogenic locus notch protein contains: ame: full=processed neurogenic locus notch protein flags: precursor	4289	gi|17380387|sp|P07207.3|NOTCH_DROMERecName: Full=Neurogenic locus Notch protein; Contains: RecName: Full=Processed neurogenic locus Notch protein; Flags: Precursor	P07207	0	82	1194.49	681	563
GnigEST_26645_Length=5981	titin_drome ame: full=titin ame: full=d-titin ame: full=kettin	5981	gi|172045934|sp|Q9I7U4.3|TITIN_DROMERecName: Full=Titin; AltName: Full=D-Titin; AltName: Full=Kettin	Q9I7U4	0	67	1730.3	1912	1284
GnigEST_2667_Length=3102	smc3_mouse ame: full=structural maintenance of chromosomes protein 3 short=smc protein 3 short=smc-3 ame: full=basement membrane-associated chondroitin proteoglycan short=bamacan ame: full=chondroitin sulfate proteoglycan 6 ame: full=chromosome segregation protein ame: full=mad member-interacting protein 1	3102	gi|29336931|sp|Q9CW03.2|SMC3_MOUSERecName: Full=Structural maintenance of chromosomes protein 3; Short=SMC protein 3; Short=SMC-3; AltName: Full=Basement membrane-associated chondroitin proteoglycan; Short=Bamacan; AltName: Full=Chondroitin sulfate proteoglycan 6; AltName: Full=Chromosome segregation protein SmcD; AltName: Full=Mad member-interacting protein 1	Q9CW03	0	69	810.061	866	600
GnigEST_26677_Length=3899	ap1g1_mouse ame: full=ap-1 complex subunit gamma-1 ame: full=adapter-related protein complex 1 subunit gamma-1 ame: full=adaptor protein complex ap-1 subunit gamma-1 ame: full=clathrin assembly protein complex 1 gamma-1 large chain ame: full=gamma-adaptin ame: full=gamma1-adaptin ame: full=golgi adaptor ha1 ap1 adaptin subunit gamma-1	3899	gi|113349|sp|P22892.3|AP1G1_MOUSERecName: Full=AP-1 complex subunit gamma-1; AltName: Full=Adapter-related protein complex 1 subunit gamma-1; AltName: Full=Adaptor protein complex AP-1 subunit gamma-1; AltName: Full=Clathrin assembly protein complex 1 gamma-1 large chain; AltName: Full=Gamma-adaptin; AltName: Full=Gamma1-adaptin; AltName: Full=Golgi adaptor HA1/AP1 adaptin subunit gamma-1	P22892	0	74	902.894	845	626
GnigEST_26693_Length=3446	g6pi_droya ame: full=glucose-6-phosphate isomerase short=gpi ame: full=phosphoglucose isomerase short=pgi ame: full=phosphohexose isomerase short=phi	3446	gi|1730180|sp|P52031.1|G6PI_DROYARecName: Full=Glucose-6-phosphate isomerase; Short=GPI; AltName: Full=Phosphoglucose isomerase; Short=PGI; AltName: Full=Phosphohexose isomerase; Short=PHI	P52031	0	84	842.803	553	466
GnigEST_26697_Length=1933	atpa_drome ame: full=atp synthase subunit mitochondrial ame: full=protein bellwether flags: precursor	1933	gi|5921205|sp|P35381.2|ATPA_DROMERecName: Full=ATP synthase subunit alpha, mitochondrial; AltName: Full=Protein bellwether; Flags: Precursor	P35381	0	90	776.548	466	424
GnigEST_26698_Length=1604	act1_drome ame: full=actin-5c flags: precursor	1604	gi|12644115|sp|P10987.4|ACT1_DROMERecName: Full=Actin-5C; Flags: Precursor >gi|67462097|sp|P84184.1|ACT3B_HELAM RecName: Full=Actin-A3b, cytoplasmic; Flags: Precursor >gi|67462098|sp|P84185.1|ACT5C_ANOGA RecName: Full=Actin-5C; AltName: Full=Actin-1D, cytoplasmic; Flags: Precursor >gi|67462113|sp|P84183.1|ACT4_BOMMO RecName: Full=Actin, cytoplasmic A4; Flags: Precursor	P10987	0	98	736.873	376	370
GnigEST_26699_Length=2335	dyin_drome ame: full=cytoplasmic dynein 1 intermediate chain short=dh ic ame: full=dynein intermediate cytosolic ame: full=protein short wing	2335	gi|32470613|sp|Q24246.3|DYIN_DROMERecName: Full=Cytoplasmic dynein 1 intermediate chain; Short=DH IC; AltName: Full=Dynein intermediate chain, cytosolic; AltName: Full=Protein short wing	Q24246	0	75	782.711	621	471
GnigEST_26703_Length=2985	glgb_mouse ame: full= -alpha-glucan-branching enzyme ame: full=brancher enzyme ame: full=glycogen-branching enzyme	2985	gi|78100136|sp|Q9D6Y9.1|GLGB_MOUSERecName: Full=1,4-alpha-glucan-branching enzyme; AltName: Full=Brancher enzyme; AltName: Full=Glycogen-branching enzyme	Q9D6Y9	0	77	934.48	690	536
GnigEST_26713_Length=2008	cp4c1_bladi ame: full=cytochrome p450 4c1 ame: full=cypivc1	2008	gi|231885|sp|P29981.1|CP4C1_BLADIRecName: Full=Cytochrome P450 4C1; AltName: Full=CYPIVC1	P29981	0	82	649.818	484	399
GnigEST_26715_Length=3040	dyn_drome ame: full=dynamin ame: full=protein shibire ame: full=ddyn	3040	gi|33302264|sp|P27619.2|DYN_DROMERecName: Full=Dynamin; AltName: Full=Protein shibire; AltName: Full=dDyn	P27619	0	87	1192.56	788	689
GnigEST_26738_Length=3510	l259_drome ame: full=probable multidrug resistance-associated protein lethal 03659 ame: full=wunen region a protein	3510	gi|33112350|sp|P91660.3|L259_DROMERecName: Full=Probable multidrug resistance-associated protein lethal(2)03659; AltName: Full=Wunen region A protein	P91660	0	62	613.609	816	508
GnigEST_26743_Length=9090	sorl_rabit ame: full=sortilin-related receptor ame: full=low-density lipoprotein receptor relative with 11 ligand-binding repeats short=ldlr relative with 11 ligand-binding repeats short=lr11 ame: full= -1 ame: full=sorting receptor containing ldlr class a repeats short= flags: precursor	9090	gi|8928392|sp|Q95209.1|SORL_RABITRecName: Full=Sortilin-related receptor; AltName: Full=Low-density lipoprotein receptor relative with 11 ligand-binding repeats; Short=LDLR relative with 11 ligand-binding repeats; Short=LR11; AltName: Full=SorLA-1; AltName: Full=Sorting protein-related receptor containing LDLR class A repeats; Short=SorLA; Flags: Precursor	Q95209	0	48	976.467	2198	1060
GnigEST_2678_Length=2262	trap1_mouse ame: full=heat shock protein 75 mitochondrial short=hsp 75 ame: full=tnfr-associated protein 1 ame: full=tumor necrosis factor type 1 receptor-associated protein short=trap-1 flags: precursor	2262	gi|17865622|sp|Q9CQN1.1|TRAP1_MOUSERecName: Full=Heat shock protein 75 kDa, mitochondrial; Short=HSP 75; AltName: Full=TNFR-associated protein 1; AltName: Full=Tumor necrosis factor type 1 receptor-associated protein; Short=TRAP-1; Flags: Precursor	Q9CQN1	0	74	724.546	655	485
GnigEST_26784_Length=2643	mysa_drome ame: full=myosin heavy muscle	2643	gi|110825729|sp|P05661.4|MYSA_DROMERecName: Full=Myosin heavy chain, muscle	P05661	0	95	798.89	561	538
GnigEST_26788_Length=4428	vp13d_human ame: full=vacuolar protein sorting-associated protein 13d	4428	gi|74756617|sp|Q5THJ4.1|VP13D_HUMANRecName: Full=Vacuolar protein sorting-associated protein 13D	Q5THJ4	0	56	973.77	1502	853
GnigEST_2679_Length=4457	ago2_human ame: full=protein argonaute-2 short=argonaute2 short=hago2 ame: full=eukaryotic translation initiation factor 2c 2 short=eif-2c 2 short=eif2c 2 ame: full=paz piwi domain protein short=ppd ame: full=protein slicer	4457	gi|229463006|sp|Q9UKV8.3|AGO2_HUMANRecName: Full=Protein argonaute-2; Short=Argonaute2; Short=hAgo2; AltName: Full=Eukaryotic translation initiation factor 2C 2; Short=eIF-2C 2; Short=eIF2C 2; AltName: Full=PAZ Piwi domain protein; Short=PPD; AltName: Full=Protein slicer	Q9UKV8	0	84	1285.78	854	721
GnigEST_26819_Length=10179	fas_chick ame: full=fatty acid synthase includes: ame: full= hydrolase	10179	gi|1345958|sp|P12276.5|FAS_CHICKRecName: Full=Fatty acid synthase; Includes: RecName: Full=[Acyl-carrier-protein] S-acetyltransferase; Includes: RecName: Full=[Acyl-carrier-protein] S-malonyltransferase; Includes: RecName: Full=3-oxoacyl-[acyl-carrier-protein] synthase; Includes: RecName: Full=3-oxoacyl-[acyl-carrier-protein] reductase; Includes: RecName: Full=3-hydroxypalmitoyl-[acyl-carrier-pro…	P12276	0	69	1172.15	1141	792
GnigEST_26827_Length=2795	ef2_bommo ame: full=translation elongation factor 2 short=ef-2	2795	gi|122096234|sp|Q1HPK6.1|EF2_BOMMORecName: Full=Translation elongation factor 2; Short=EF-2	Q1HPK6	0	95	1493.02	818	782
GnigEST_26840_Length=3035	kpyk_drome ame: full=pyruvate kinase short=pk	3035	gi|27923979|sp|O62619.2|KPYK_DROMERecName: Full=Pyruvate kinase; Short=PK	O62619	0	80	679.478	540	437
GnigEST_26854_Length=5334	mrp1_chick ame: full=multidrug resistance-associated protein 1 ame: full=atp-binding cassette sub-family c member 1 ame: full=leukotriene c transporter short=ltc4 transporter	5334	gi|82231164|sp|Q5F364.1|MRP1_CHICKRecName: Full=Multidrug resistance-associated protein 1; AltName: Full=ATP-binding cassette sub-family C member 1; AltName: Full=Leukotriene C(4) transporter; Short=LTC4 transporter	Q5F364	0	63	862.062	1023	654
GnigEST_26864_Length=2106	galt2_drome ame: full=polypeptide n-acetylgalactosaminyltransferase 2 short=pp- ase 2 ame: full=protein-udp acetylgalactosaminyltransferase 2 ame: full=udp- c:polypeptide n-acetylgalactosaminyltransferase 2	2106	gi|51315875|sp|Q6WV19.2|GALT2_DROMERecName: Full=Polypeptide N-acetylgalactosaminyltransferase 2; Short=pp-GaNTase 2; AltName: Full=Protein-UDP acetylgalactosaminyltransferase 2; AltName: Full=UDP-GalNAc:polypeptide N-acetylgalactosaminyltransferase 2	Q6WV19	0	81	721.85	486	398
GnigEST_26873_Length=5676	at2b3_human ame: full=plasma membrane calcium-transporting atpase 3 short=pmca3 ame: full=plasma membrane calcium atpase isoform 3 ame: full=plasma membrane calcium pump isoform 3	5676	gi|116241261|sp|Q16720.3|AT2B3_HUMANRecName: Full=Plasma membrane calcium-transporting ATPase 3; Short=PMCA3; AltName: Full=Plasma membrane calcium ATPase isoform 3; AltName: Full=Plasma membrane calcium pump isoform 3	Q16720	0	76	1346.64	1136	872
GnigEST_26893_Length=10397	aplp_locmi ame: full=apolipophorins contains: ame: full=apolipophorin-2 ame: full=apolipophorin ii ame: full=apolp-2 contains: ame: full=apolipophorin-1 ame: full=apolipophorin i ame: full=apolp-1 flags: precursor	10397	gi|152031559|sp|Q9U943.2|APLP_LOCMIRecName: Full=Apolipophorins; Contains: RecName: Full=Apolipophorin-2; AltName: Full=Apolipophorin II; AltName: Full=apoLp-2; Contains: RecName: Full=Apolipophorin-1; AltName: Full=Apolipophorin I; AltName: Full=apoLp-1; Flags: Precursor	Q9U943	0	52	1039.64	2026	1070
GnigEST_26915_Length=3512	ine_drome ame: full=sodium- and chloride-dependent gaba transporter ine ame: full=protein inebriated ame: full=protein receptor oscillation a	3512	gi|74948405|sp|Q9VR07.1|INE_DROMERecName: Full=Sodium- and chloride-dependent GABA transporter ine; AltName: Full=Protein inebriated; AltName: Full=Protein receptor oscillation A	Q9VR07	0	74	717.227	655	486
GnigEST_2693_Length=4099	pura_aedae ame: full=adenylosuccinate synthetase short=ampsase short= ame: full=imp--aspartate ligase	4099	gi|122118348|sp|Q17G75.1|PURA_AEDAERecName: Full=Adenylosuccinate synthetase; Short=AMPSase; Short=AdSS; AltName: Full=IMP--aspartate ligase	Q17G75	0	86	664.84	422	366
GnigEST_26972_Length=4659	hsp68_drome ame: full=heat shock protein 68	4659	gi|13124306|sp|O97125.1|HSP68_DROMERecName: Full=Heat shock protein 68	O97125	0	94	1009.59	607	572
GnigEST_26989_Length=3484	edem3_human ame: full=er degradation-enhancing alpha-mannosidase-like 3 flags: precursor	3484	gi|166897965|sp|Q9BZQ6.2|EDEM3_HUMANRecName: Full=ER degradation-enhancing alpha-mannosidase-like 3; Flags: Precursor	Q9BZQ6	0	70	776.163	786	557
GnigEST_27051_Length=2119	dgk2_drome ame: full=eye-specific diacylglycerol kinase short=dag kinase 2 short=dgk 2 short=diglyceride kinase 2 ame: full=retinal degeneration a protein	2119	gi|68067747|sp|Q09103.2|DGK2_DROMERecName: Full=Eye-specific diacylglycerol kinase; Short=DAG kinase 2; Short=DGK 2; Short=Diglyceride kinase 2; AltName: Full=Retinal degeneration A protein	Q09103	0	75	850.121	704	528
GnigEST_27075_Length=2443	nlk_bovin ame: full=serine threonine-protein kinase nlk ame: full=nemo-like kinase	2443	gi|353678162|sp|E1BMN8.2|NLK_BOVINRecName: Full=Serine/threonine-protein kinase NLK; AltName: Full=Nemo-like kinase	E1BMN8	0	86	651.358	418	361
GnigEST_271_Length=2626	idhc_micme ame: full=isocitrate dehydrogenase cytoplasmic short=idh ame: full=cytosolic nadp-isocitrate dehydrogenase ame: full=idp ame: full=nadp(+)-specific icdh ame: full=oxalosuccinate decarboxylase	2626	gi|6647567|sp|Q9Z2K9.1|IDHC_MICMERecName: Full=Isocitrate dehydrogenase [NADP] cytoplasmic; Short=IDH; AltName: Full=Cytosolic NADP-isocitrate dehydrogenase; AltName: Full=IDP; AltName: Full=NADP(+)-specific ICDH; AltName: Full=Oxalosuccinate decarboxylase	Q9Z2K9	0	90	674.855	407	368
GnigEST_27102_Length=1950	akt1_drome ame: full=rac serine threonine-protein kinase short=dakt short=drac-pk short=dakt1 ame: full=akt ame: full=protein kinase b short=pkb	1950	gi|75016125|sp|Q8INB9.3|AKT1_DROMERecName: Full=RAC serine/threonine-protein kinase; Short=DAkt; Short=DRAC-PK; Short=Dakt1; AltName: Full=Akt; AltName: Full=Protein kinase B; Short=PKB	Q8INB9	0	82	729.939	525	432
GnigEST_2714_Length=4250	trpl_drome ame: full=transient-receptor-potential-like protein	4250	gi|25453459|sp|P48994.2|TRPL_DROMERecName: Full=Transient-receptor-potential-like protein	P48994	0	78	1014.6	924	725
GnigEST_2716_Length=3525	at11b_human ame: full=probable phospholipid-transporting atpase if ame: full=atpase ir ame: full=atpase class vi type 11b	3525	gi|30316395|sp|Q9Y2G3.2|AT11B_HUMANRecName: Full=Probable phospholipid-transporting ATPase IF; AltName: Full=ATPase IR; AltName: Full=ATPase class VI type 11B	Q9Y2G3	0	60	753.051	1099	670
GnigEST_2720_Length=3350	exoc2_drome ame: full=exocyst complex component 2 ame: full=exocyst complex component sec5	3350	gi|24638223|sp|Q9VQQ9.1|EXOC2_DROMERecName: Full=Exocyst complex component 2; AltName: Full=Exocyst complex component Sec5	Q9VQQ9	0	63	760.37	908	574
GnigEST_2727_Length=6446	ash1l_human ame: full=histone-lysine n-methyltransferase ash1l ame: full=ash1-like protein short=huash1 ame: full=absent small and homeotic disks protein 1 homolog ame: full=lysine n-methyltransferase 2h	6446	gi|117949323|sp|Q9NR48.2|ASH1L_HUMANRecName: Full=Histone-lysine N-methyltransferase ASH1L; AltName: Full=ASH1-like protein; Short=huASH1; AltName: Full=Absent small and homeotic disks protein 1 homolog; AltName: Full=Lysine N-methyltransferase 2H	Q9NR48	0	62	648.662	742	464
GnigEST_2757_Length=5716	atad2_human ame: full=atpase family aaa domain-containing protein 2 ame: full=aaa nuclear coregulator cancer-associated protein short=ancca	5716	gi|74762365|sp|Q6PL18.1|ATAD2_HUMANRecName: Full=ATPase family AAA domain-containing protein 2; AltName: Full=AAA nuclear coregulator cancer-associated protein; Short=ANCCA	Q6PL18	0	57	655.21	1014	579
GnigEST_2759_Length=4636	mrp5_human ame: full=multidrug resistance-associated protein 5 ame: full=atp-binding cassette sub-family c member 5 ame: full=multi-specific organic anion transporter c short=moat-c ame: full=smrp ame: full=pabc11	4636	gi|8928547|sp|O15440.2|MRP5_HUMANRecName: Full=Multidrug resistance-associated protein 5; AltName: Full=ATP-binding cassette sub-family C member 5; AltName: Full=Multi-specific organic anion transporter C; Short=MOAT-C; AltName: Full=SMRP; AltName: Full=pABC11	O15440	0	62	1028.47	1379	865
GnigEST_27621_Length=2778	echa_human ame: full=trifunctional enzyme subunit mitochondrial ame: full=78 kda gastrin-binding protein ame: full=tp-alpha includes: ame: full=long-chain enoyl- hydratase includes: ame: full=long chain 3-hydroxyacyl- dehydrogenase flags: precursor	2778	gi|20141376|sp|P40939.2|ECHA_HUMANRecName: Full=Trifunctional enzyme subunit alpha, mitochondrial; AltName: Full=78 kDa gastrin-binding protein; AltName: Full=TP-alpha; Includes: RecName: Full=Long-chain enoyl-CoA hydratase; Includes: RecName: Full=Long chain 3-hydroxyacyl-CoA dehydrogenase; Flags: Precursor	P40939	0	75	816.994	773	582
GnigEST_277_Length=4418	tanc2_human ame: full=protein tanc2 ame: full=tetratricopeptide ankyrin repeat and coiled-coil domain-containing protein 2	4418	gi|189029946|sp|Q9HCD6.3|TANC2_HUMANRecName: Full=Protein TANC2; AltName: Full=Tetratricopeptide repeat, ankyrin repeat and coiled-coil domain-containing protein 2	Q9HCD6	0	66	650.973	730	486
GnigEST_2776_Length=3390	hsp7c_drome ame: full=heat shock 70 kda protein cognate 3 ame: full=78 kda glucose-regulated protein homolog ame: full=grp 78 ame: full=heat shock protein cognate 72 flags: precursor	3390	gi|55584057|sp|P29844.2|HSP7C_DROMERecName: Full=Heat shock 70 kDa protein cognate 3; AltName: Full=78 kDa glucose-regulated protein homolog; AltName: Full=GRP 78; AltName: Full=Heat shock protein cognate 72; Flags: Precursor	P29844	0	96	1040.02	634	611
GnigEST_2777_Length=2889	sylm_mouse ame: full=probable leucine--trna mitochondrial ame: full=leucyl-trna synthetase short= flags: precursor	2889	gi|48428659|sp|Q8VDC0.1|SYLM_MOUSERecName: Full=Probable leucine--tRNA ligase, mitochondrial; AltName: Full=Leucyl-tRNA synthetase; Short=LeuRS; Flags: Precursor	Q8VDC0	0	60	639.032	806	491
GnigEST_2778_Length=4527	gbf1_crigr ame: full=golgi-specific brefeldin a-resistance guanine nucleotide exchange factor 1 short=bfa-resistant gef 1	4527	gi|13124265|sp|Q9R1D7.1|GBF1_CRIGRRecName: Full=Golgi-specific brefeldin A-resistance guanine nucleotide exchange factor 1; Short=BFA-resistant GEF 1	Q9R1D7	0	71	1017.68	1033	738
GnigEST_278_Length=2384	2aba_drome ame: full=protein phosphatase pp2a 55 kda regulatory subunit short=pr55 ame: full=protein phosphatase pp2a regulatory subunit b ame: full=protein twins	2384	gi|543716|sp|P36872.1|2ABA_DROMERecName: Full=Protein phosphatase PP2A 55 kDa regulatory subunit; Short=PR55; AltName: Full=Protein phosphatase PP2A regulatory subunit B; AltName: Full=Protein twins	P36872	0	90	798.119	476	432
GnigEST_27931_Length=3737	can7_mouse ame: full=calpain-7 ame: full= homolog short=	3737	gi|33112238|sp|Q9R1S8.1|CAN7_MOUSERecName: Full=Calpain-7; AltName: Full=PalB homolog; Short=PalBH	Q9R1S8	0	65	814.683	828	544
GnigEST_28043_Length=1903	syfb_drome ame: full=probable phenylalanine--trna ligase beta subunit ame: full=phenylalanyl-trna synthetase beta subunit short=	1903	gi|12230002|sp|Q9VCA5.1|SYFB_DROMERecName: Full=Probable phenylalanine--tRNA ligase beta subunit; AltName: Full=Phenylalanyl-tRNA synthetase beta subunit; Short=PheRS	Q9VCA5	0	78	741.11	593	467
GnigEST_2826_Length=3183	ap1b1_mouse ame: full=ap-1 complex subunit beta-1 ame: full=adapter-related protein complex 1 subunit beta-1 ame: full=adaptor protein complex ap-1 subunit beta-1 ame: full=beta-1-adaptin ame: full=beta-adaptin 1 ame: full=clathrin assembly protein complex 1 beta large chain ame: full=golgi adaptor ha1 ap1 adaptin beta subunit	3183	gi|341940229|sp|O35643.2|AP1B1_MOUSERecName: Full=AP-1 complex subunit beta-1; AltName: Full=Adapter-related protein complex 1 subunit beta-1; AltName: Full=Adaptor protein complex AP-1 subunit beta-1; AltName: Full=Beta-1-adaptin; AltName: Full=Beta-adaptin 1; AltName: Full=Clathrin assembly protein complex 1 beta large chain; AltName: Full=Golgi adaptor HA1/AP1 adaptin beta subunit	O35643	0	84	1312.36	944	799
GnigEST_2831_Length=2987	xylt_drops ame: full=xylosyltransferase oxt ame: full=peptide o-xylosyltransferase	2987	gi|71164815|sp|Q5QQ53.1|XYLT_DROPSRecName: Full=Xylosyltransferase oxt; AltName: Full=Peptide O-xylosyltransferase	Q5QQ53	0	61	796.579	952	588
GnigEST_2843_Length=2577	syk_crigr ame: full=lysine--trna ligase ame: full=lysyl-trna synthetase short=	2577	gi|586059|sp|P37879.1|SYK_CRIGRRecName: Full=Lysine--tRNA ligase; AltName: Full=Lysyl-tRNA synthetase; Short=LysRS	P37879	0	84	785.408	504	427
GnigEST_2852_Length=2798	uso1_human ame: full=general vesicular transport factor p115 ame: full=protein uso1 homolog ame: full=transcytosis-associated protein short=tap ame: full=vesicle-docking protein	2798	gi|143743108|sp|O60763.2|USO1_HUMANRecName: Full=General vesicular transport factor p115; AltName: Full=Protein USO1 homolog; AltName: Full=Transcytosis-associated protein; Short=TAP; AltName: Full=Vesicle-docking protein	O60763	0	69	738.028	822	569
GnigEST_2873_Length=4385	ptc_drome ame: full=protein patched ame: full=hedgehog receptor	4385	gi|17380531|sp|P18502.2|PTC_DROMERecName: Full=Protein patched; AltName: Full=Hedgehog receptor	P18502	0	73	663.3	588	435
GnigEST_2874_Length=3926	dhx37_human ame: full=probable atp-dependent rna helicase dhx37 ame: full=deah box protein 37	3926	gi|38257651|sp|Q8IY37.1|DHX37_HUMANRecName: Full=Probable ATP-dependent RNA helicase DHX37; AltName: Full=DEAH box protein 37	Q8IY37	0	67	902.508	942	638
GnigEST_2878_Length=4693	rdgb_drome ame: full=protein retinal degeneration b ame: full=probable calcium transporter rdgb	4693	gi|68845820|sp|P43125.2|RDGB_DROMERecName: Full=Protein retinal degeneration B; AltName: Full=Probable calcium transporter rdgB	P43125	0	73	1420.22	1248	914
GnigEST_2885_Length=3851	wdfy3_mouse ame: full=wd repeat and fyve domain-containing protein 3 ame: full=beach wd repeat and fyve domain-containing protein 1 short=bwf1	3851	gi|81911628|sp|Q6VNB8.1|WDFY3_MOUSERecName: Full=WD repeat and FYVE domain-containing protein 3; AltName: Full=Beach domain, WD repeat and FYVE domain-containing protein 1; Short=BWF1	Q6VNB8	0	69	1160.98	1166	808
GnigEST_2887_Length=4657	mrp1_chick ame: full=multidrug resistance-associated protein 1 ame: full=atp-binding cassette sub-family c member 1 ame: full=leukotriene c transporter short=ltc4 transporter	4657	gi|82231164|sp|Q5F364.1|MRP1_CHICKRecName: Full=Multidrug resistance-associated protein 1; AltName: Full=ATP-binding cassette sub-family C member 1; AltName: Full=Leukotriene C(4) transporter; Short=LTC4 transporter	Q5F364	0	69	664.84	725	501
GnigEST_2891_Length=4711	tll1_human ame: full=tolloid-like protein 1 flags: precursor	4711	gi|74762106|sp|O43897.1|TLL1_HUMANRecName: Full=Tolloid-like protein 1; Flags: Precursor	O43897	0	73	1073.54	876	641
GnigEST_2897_Length=2429	adas_drome ame: full=alkyldihydroxyacetonephosphate synthase short=alkyl-dhap synthase ame: full=alkylglycerone-phosphate synthase	2429	gi|8927994|sp|Q9V778.1|ADAS_DROMERecName: Full=Alkyldihydroxyacetonephosphate synthase; Short=Alkyl-DHAP synthase; AltName: Full=Alkylglycerone-phosphate synthase	Q9V778	0	74	712.99	577	432
GnigEST_2900_Length=2631	grou_drome ame: full=protein groucho ame: full=enhancer of split m9 10 protein short=e m9 10	2631	gi|122065196|sp|P16371.3|GROU_DROMERecName: Full=Protein groucho; AltName: Full=Enhancer of split m9/10 protein; Short=E(spl)m9/10	P16371	0	77	909.057	753	586
GnigEST_2908_Length=4692	tm9s3_mouse ame: full=transmembrane 9 superfamily member 3 flags: precursor	4692	gi|13878807|sp|Q9ET30.1|TM9S3_MOUSERecName: Full=Transmembrane 9 superfamily member 3; Flags: Precursor	Q9ET30	0	89	894.419	575	515
GnigEST_291_Length=5957	ank2_mouse ame: full=ankyrin-2 short=ank-2 ame: full=brain ankyrin	5957	gi|223634791|sp|Q8C8R3.2|ANK2_MOUSERecName: Full=Ankyrin-2; Short=ANK-2; AltName: Full=Brain ankyrin	Q8C8R3	0	75	1613.59	1441	1081
GnigEST_2913_Length=5785	wdr1_drome ame: full=actin-interacting protein 1 short=aip1 ame: full=protein flare	5785	gi|12230779|sp|Q9VU68.1|WDR1_DROMERecName: Full=Actin-interacting protein 1; Short=AIP1; AltName: Full=Protein flare	Q9VU68	0	84	909.827	602	509
GnigEST_2916_Length=3608	prod_drome ame: full=proline dehydrogenase mitochondrial ame: full=proline oxidase ame: full=protein sluggish-a flags: precursor	3608	gi|73920742|sp|Q04499.2|PROD_DROMERecName: Full=Proline dehydrogenase 1, mitochondrial; AltName: Full=Proline oxidase; AltName: Full=Protein sluggish-A; Flags: Precursor	Q04499	0	81	790.03	588	481
GnigEST_2921_Length=6682	myo7a_aedae ame: full=myosin-viia ame: full=protein crinkled	6682	gi|122095550|sp|Q17LW0.1|MYO7A_AEDAERecName: Full=Myosin-VIIa; AltName: Full=Protein crinkled	Q17LW0	0	64	985.712	1187	764
GnigEST_2925_Length=2492	tm9s4_mouse ame: full=transmembrane 9 superfamily member 4 flags: precursor	2492	gi|81873757|sp|Q8BH24.1|TM9S4_MOUSERecName: Full=Transmembrane 9 superfamily member 4; Flags: Precursor	Q8BH24	0	77	750.355	626	487
GnigEST_2926_Length=2787	acon_mouse ame: full=aconitate mitochondrial short=aconitase ame: full=citrate hydro-lyase flags: precursor	2787	gi|60391212|sp|Q99KI0.1|ACON_MOUSERecName: Full=Aconitate hydratase, mitochondrial; Short=Aconitase; AltName: Full=Citrate hydro-lyase; Flags: Precursor	Q99KI0	0	85	1178.31	761	652
GnigEST_2938_Length=4586	slit_drome ame: full=protein slit short=dslit contains: ame: full=protein slit n-product contains: ame: full=protein slit c-product flags: precursor	4586	gi|33302576|sp|P24014.2|SLIT_DROMERecName: Full=Protein slit; Short=dSlit; Contains: RecName: Full=Protein slit N-product; Contains: RecName: Full=Protein slit C-product; Flags: Precursor	P24014	0	84	646.351	399	336
GnigEST_2944_Length=3155	ma2b1_mouse ame: full=lysosomal alpha-mannosidase short=laman ame: full=lysosomal acid alpha-mannosidase ame: full=mannosidase alpha class 2b member 1 ame: full=mannosidase alpha-b flags: precursor	3155	gi|341941139|sp|O09159.4|MA2B1_MOUSERecName: Full=Lysosomal alpha-mannosidase; Short=Laman; AltName: Full=Lysosomal acid alpha-mannosidase; AltName: Full=Mannosidase alpha class 2B member 1; AltName: Full=Mannosidase alpha-B; Flags: Precursor	O09159	0	62	840.491	982	616
GnigEST_2949_Length=4447	nntm_bovin ame: full=nad mitochondrial ame: full=nicotinamide nucleotide transhydrogenase ame: full=pyridine nucleotide transhydrogenase flags: precursor	4447	gi|172045566|sp|P11024.3|NNTM_BOVINRecName: Full=NAD(P) transhydrogenase, mitochondrial; AltName: Full=Nicotinamide nucleotide transhydrogenase; AltName: Full=Pyridine nucleotide transhydrogenase; Flags: Precursor	P11024	0	78	1212.98	1058	828
GnigEST_2950_Length=2742	dhe3_drome ame: full=glutamate mitochondrial short=gdh flags: precursor	2742	gi|12644316|sp|P54385.2|DHE3_DROMERecName: Full=Glutamate dehydrogenase, mitochondrial; Short=GDH; Flags: Precursor	P54385	0	88	913.679	562	499
GnigEST_29524_Length=2867	pur1_drome ame: full=amidophosphoribosyltransferase short=atase ame: full=glutamine phosphoribosylpyrophosphate amidotransferase short=gpat flags: precursor	2867	gi|76800651|sp|Q27601.2|PUR1_DROMERecName: Full=Amidophosphoribosyltransferase; Short=ATase; AltName: Full=Glutamine phosphoribosylpyrophosphate amidotransferase; Short=GPAT; Flags: Precursor	Q27601	0	83	731.865	506	421
GnigEST_2955_Length=3529	wdr19_mouse ame: full=wd repeat-containing protein 19	3529	gi|94730677|sp|Q3UGF1.1|WDR19_MOUSERecName: Full=WD repeat-containing protein 19	Q3UGF1	0	70	667.152	674	472
GnigEST_2963_Length=7414	tor_drome ame: full=target of rapamycin	7414	gi|74869525|sp|Q9VK45.1|TOR_DROMERecName: Full=Target of rapamycin	Q9VK45	0	76	2440.23	2058	1574
GnigEST_2965_Length=4239	spt16_drome ame: full=fact complex subunit spt16 ame: full=facilitates chromatin transcription complex subunit spt16 ame: full=dspt16	4239	gi|74930313|sp|Q8IRG6.2|SPT16_DROMERecName: Full=FACT complex subunit spt16; AltName: Full=Facilitates chromatin transcription complex subunit SPT16; AltName: Full=dSPT16	Q8IRG6	0	82	1308.51	995	818
GnigEST_2968_Length=3906	abtb2_mouse ame: full=ankyrin repeat and btb poz domain-containing protein 2	3906	gi|71153191|sp|Q7TQI7.1|ABTB2_MOUSERecName: Full=Ankyrin repeat and BTB/POZ domain-containing protein 2	Q7TQI7	0	63	414.461	559	355
GnigEST_2969_Length=10961	fur2_drome ame: full=furin-like protease 2 short=furin-2 flags: precursor	10961	gi|25453439|sp|P30432.2|FUR2_DROMERecName: Full=Furin-like protease 2; Short=Furin-2; Flags: Precursor	P30432	0	77	1546.18	1041	807
GnigEST_2975_Length=1628	dyh7_rat ame: full=dynein heavy chain axonemal ame: full=axonemal beta dynein heavy chain 7 ame: full=axonemal dynein heavy chain b ame: full=ciliary dynein heavy chain 7 ame: full=dynein-like protein 7	1628	gi|166922145|sp|Q63170.2|DYH7_RATRecName: Full=Dynein heavy chain 7, axonemal; AltName: Full=Axonemal beta dynein heavy chain 7; AltName: Full=Axonemal dynein heavy chain b; AltName: Full=Ciliary dynein heavy chain 7; AltName: Full=Dynein-like protein 7	Q63170	0	77	712.22	514	400
GnigEST_2993_Length=6528	mdn1_human ame: full=midasin ame: full=midas-containing protein	6528	gi|24212017|sp|Q9NU22.2|MDN1_HUMANRecName: Full=Midasin; AltName: Full=MIDAS-containing protein	Q9NU22	0	67	1343.18	1422	961
GnigEST_3_Length=5576	ats9_human ame: full=a disintegrin and metalloproteinase with thrombospondin motifs 9 short=adam-ts 9 short=adam-ts9 short=adamts-9 flags: precursor	5576	gi|212276516|sp|Q9P2N4.4|ATS9_HUMANRecName: Full=A disintegrin and metalloproteinase with thrombospondin motifs 9; Short=ADAM-TS 9; Short=ADAM-TS9; Short=ADAMTS-9; Flags: Precursor	Q9P2N4	0	55	1111.67	1426	785
GnigEST_30_Length=7392	sorl_rabit ame: full=sortilin-related receptor ame: full=low-density lipoprotein receptor relative with 11 ligand-binding repeats short=ldlr relative with 11 ligand-binding repeats short=lr11 ame: full= -1 ame: full=sorting receptor containing ldlr class a repeats short= flags: precursor	7392	gi|8928392|sp|Q95209.1|SORL_RABITRecName: Full=Sortilin-related receptor; AltName: Full=Low-density lipoprotein receptor relative with 11 ligand-binding repeats; Short=LDLR relative with 11 ligand-binding repeats; Short=LR11; AltName: Full=SorLA-1; AltName: Full=Sorting protein-related receptor containing LDLR class A repeats; Short=SorLA; Flags: Precursor	Q95209	0	48	980.319	2198	1060
GnigEST_3007_Length=2762	ndus1_rat ame: full=nadh-ubiquinone oxidoreductase 75 kda mitochondrial flags: precursor	2762	gi|81884209|sp|Q66HF1.1|NDUS1_RATRecName: Full=NADH-ubiquinone oxidoreductase 75 kDa subunit, mitochondrial; Flags: Precursor	Q66HF1	0	82	990.334	726	600
GnigEST_3014_Length=2113	vps52_canfa ame: full=vacuolar protein sorting-associated protein 52 homolog	2113	gi|75042795|sp|Q5TJF0.1|VPS52_CANFARecName: Full=Vacuolar protein sorting-associated protein 52 homolog	Q5TJF0	0	77	706.442	667	515
GnigEST_3023_Length=4304	duox_drome ame: full=dual oxidase	4304	gi|380865378|sp|Q9VQH2.2|DUOX_DROMERecName: Full=Dual oxidase	Q9VQH2	0	86	2051.17	1326	1144
GnigEST_3025_Length=2313	cl16a_mouse ame: full=protein clec16a	2313	gi|125950484|sp|Q80U30.2|CL16A_MOUSERecName: Full=Protein CLEC16A	Q80U30	0	70	707.983	738	519
GnigEST_3027_Length=3634	nbea_drome ame: full=neurobeachin ame: full=a-kinase anchor protein 550 short=akap 550 ame: full=protein rugose ame: full=dakap550	3634	gi|353526323|sp|Q9W4E2.3|NBEA_DROMERecName: Full=Neurobeachin; AltName: Full=A-kinase anchor protein 550; Short=AKAP 550; AltName: Full=Protein rugose; AltName: Full=dAKAP550	Q9W4E2	0	88	1085.48	679	602
GnigEST_303_Length=10333	K1109_MOUSERecName: Full=Uncharacterized protein KIAA1109; AltName: Full=Fragile site-associated protein homolog	10333	gi|341941129|sp|A2AAE1.4|K1109_MOUSERecName: Full=Uncharacterized protein KIAA1109; AltName: Full=Fragile site-associated protein homolog	A2AAE1	0	52	676.781	1550	814
GnigEST_3042_Length=2337	ada17_drome ame: full=adam 17-like protease flags: precursor	2337	gi|47117671|sp|Q9VAC5.2|ADA17_DROMERecName: Full=ADAM 17-like protease; Flags: Precursor	Q9VAC5	0	83	1098.58	701	587
GnigEST_3043_Length=3691	pkn2_danre ame: full=serine threonine-protein kinase n2 ame: full=pkn gamma ame: full=protein kinase c-like 2 ame: full=protein-kinase c-related kinase 2	3691	gi|374110743|sp|A7MBL8.1|PKN2_DANRERecName: Full=Serine/threonine-protein kinase N2; AltName: Full=PKN gamma; AltName: Full=Protein kinase C-like 2; AltName: Full=Protein-kinase C-related kinase 2	A7MBL8	0	64	777.704	899	581
GnigEST_3045_Length=3980	hdac6_mouse ame: full=histone deacetylase 6 short=hd6 ame: full=histone deacetylase mhda2	3980	gi|341941079|sp|Q9Z2V5.3|HDAC6_MOUSERecName: Full=Histone deacetylase 6; Short=HD6; AltName: Full=Histone deacetylase mHDA2	Q9Z2V5	0	61	677.167	799	488
GnigEST_3047_Length=2740	pabpa_xenla ame: full=polyadenylate-binding protein 1-a short=pabp-1-a short=poly -binding protein 1-a short=xpabp1-a ame: full=cytoplasmic poly -binding protein 1-a	2740	gi|94730404|sp|P20965.3|PABPA_XENLARecName: Full=Polyadenylate-binding protein 1-A; Short=PABP-1-A; Short=Poly(A)-binding protein 1-A; Short=xPABP1-A; AltName: Full=Cytoplasmic poly(A)-binding protein 1-A	P20965	0	75	743.806	622	469
GnigEST_3050_Length=6074	psme4_human ame: full=proteasome activator complex subunit 4 ame: full=proteasome activator pa200	6074	gi|134034993|sp|Q14997.2|PSME4_HUMANRecName: Full=Proteasome activator complex subunit 4; AltName: Full=Proteasome activator PA200	Q14997	0	59	1008.44	1482	883
GnigEST_3056_Length=4566	top1_human ame: full=dna topoisomerase 1 ame: full=dna topoisomerase i	4566	gi|12644118|sp|P11387.2|TOP1_HUMANRecName: Full=DNA topoisomerase 1; AltName: Full=DNA topoisomerase I	P11387	0	83	784.252	554	464
GnigEST_3060_Length=3541	ap3b2_human ame: full=ap-3 complex subunit beta-2 ame: full=adapter-related protein complex 3 subunit beta-2 ame: full=adaptor protein complex ap-3 subunit beta-2 ame: full=beta-3b-adaptin ame: full=clathrin assembly protein complex 3 beta-2 large chain ame: full=neuron-specific vesicle coat protein beta-nap	3541	gi|18202497|sp|Q13367.2|AP3B2_HUMANRecName: Full=AP-3 complex subunit beta-2; AltName: Full=Adapter-related protein complex 3 subunit beta-2; AltName: Full=Adaptor protein complex AP-3 subunit beta-2; AltName: Full=Beta-3B-adaptin; AltName: Full=Clathrin assembly protein complex 3 beta-2 large chain; AltName: Full=Neuron-specific vesicle coat protein beta-NAP	Q13367	0	76	745.347	719	553
GnigEST_3065_Length=6750	my18a_human ame: full=unconventional myosin-xviiia ame: full=molecule associated with jak3 n-terminus short=majn ame: full=myosin containing a pdz domain	6750	gi|33301318|sp|Q92614.3|MY18A_HUMANRecName: Full=Unconventional myosin-XVIIIa; AltName: Full=Molecule associated with JAK3 N-terminus; Short=MAJN; AltName: Full=Myosin containing a PDZ domain	Q92614	0	60	953.355	1567	952
GnigEST_3068_Length=2352	aldh2_ponab ame: full=aldehyde mitochondrial ame: full=aldh class 2 ame: full=aldh-e2 flags: precursor	2352	gi|75062034|sp|Q5RF00.1|ALDH2_PONABRecName: Full=Aldehyde dehydrogenase, mitochondrial; AltName: Full=ALDH class 2; AltName: Full=ALDH-E2; Flags: Precursor	Q5RF00	0	83	671.774	468	390
GnigEST_3069_Length=4156	ric1_drome ame: full=protein ric1 homolog	4156	gi|75026217|sp|Q9V3C5.1|RIC1_DROMERecName: Full=Protein RIC1 homolog	Q9V3C5	0	63	896.345	1084	683
GnigEST_307_Length=2315	xpr1_human ame: full=xenotropic and polytropic retrovirus receptor 1 ame: full=protein syg1 homolog ame: full=xenotropic and polytropic murine leukemia virus receptor x3 short=x-receptor	2315	gi|74753221|sp|Q9UBH6.1|XPR1_HUMANRecName: Full=Xenotropic and polytropic retrovirus receptor 1; AltName: Full=Protein SYG1 homolog; AltName: Full=Xenotropic and polytropic murine leukemia virus receptor X3; Short=X-receptor	Q9UBH6	0	73	595.119	517	380
GnigEST_3073_Length=2850	pi3r4_rat ame: full=phosphoinositide 3-kinase regulatory subunit 4 short=pi3-kinase regulatory subunit 4	2850	gi|83288384|sp|P0C0R5.2|PI3R4_RATRecName: Full=Phosphoinositide 3-kinase regulatory subunit 4; Short=PI3-kinase regulatory subunit 4	P0C0R5	0	59	507.679	771	457
GnigEST_3075_Length=4198	odo1_xenla ame: full=2-oxoglutarate mitochondrial ame: full=2-oxoglutarate dehydrogenase complex component e1 short=ogdc-e1 ame: full=alpha-ketoglutarate dehydrogenase flags: precursor	4198	gi|82186507|sp|Q6P6Z8.1|ODO1_XENLARecName: Full=2-oxoglutarate dehydrogenase, mitochondrial; AltName: Full=2-oxoglutarate dehydrogenase complex component E1; Short=OGDC-E1; AltName: Full=Alpha-ketoglutarate dehydrogenase; Flags: Precursor	Q6P6Z8	0	78	1298.11	1013	794
GnigEST_3081_Length=12623	herc1_human ame: full=probable e3 ubiquitin-protein ligase herc1 ame: full=hect domain and rcc1-like domain-containing protein 1 ame: full=p532 ame: full=p619	12623	gi|296434522|sp|Q15751.2|HERC1_HUMANRecName: Full=Probable E3 ubiquitin-protein ligase HERC1; AltName: Full=HECT domain and RCC1-like domain-containing protein 1; AltName: Full=p532; AltName: Full=p619	Q15751	0	65	1597.41	1764	1160
GnigEST_3087_Length=2583	gtpb1_bovin ame: full=gtp-binding protein 1	2583	gi|152032498|sp|Q58DC5.2|GTPB1_BOVINRecName: Full=GTP-binding protein 1	Q58DC5	0	82	691.034	539	446
GnigEST_3089_Length=4812	at8a1_mouse ame: full=probable phospholipid-transporting atpase ia ame: full=atpase class i type 8a member 1 ame: full=chromaffin granule atpase ii	4812	gi|8134322|sp|P70704.1|AT8A1_MOUSERecName: Full=Probable phospholipid-transporting ATPase IA; AltName: Full=ATPase class I type 8A member 1; AltName: Full=Chromaffin granule ATPase II	P70704	0	74	1259.2	1121	831
GnigEST_310_Length=13973	pgbm_human ame: full=basement membrane-specific heparan sulfate proteoglycan core protein short=hspg ame: full=perlecan short=plc contains: ame: full=endorepellin contains: ame: full=lg3 peptide flags: precursor	13973	gi|317373536|sp|P98160.4|PGBM_HUMANRecName: Full=Basement membrane-specific heparan sulfate proteoglycan core protein; Short=HSPG; AltName: Full=Perlecan; Short=PLC; Contains: RecName: Full=Endorepellin; Contains: RecName: Full=LG3 peptide; Flags: Precursor	P98160	0	43	1061.6	2726	1173
GnigEST_3115_Length=3272	vpp1_mouse ame: full=v-type proton atpase 116 kda subunit a isoform 1 short=v-atpase 116 kda isoform a1 ame: full=clathrin-coated vesicle synaptic vesicle proton pump 116 kda subunit ame: full=vacuolar adenosine triphosphatase subunit ac116 ame: full=vacuolar proton pump subunit 1 ame: full=vacuolar proton translocating atpase 116 kda subunit a isoform 1	3272	gi|342187144|sp|Q9Z1G4.3|VPP1_MOUSERecName: Full=V-type proton ATPase 116 kDa subunit a isoform 1; Short=V-ATPase 116 kDa isoform a1; AltName: Full=Clathrin-coated vesicle/synaptic vesicle proton pump 116 kDa subunit; AltName: Full=Vacuolar adenosine triphosphatase subunit Ac116; AltName: Full=Vacuolar proton pump subunit 1; AltName: Full=Vacuolar proton translocating ATPase 116 kDa subunit a iso…	Q9Z1G4	0	76	1024.23	844	649
GnigEST_3116_Length=5648	cade_drome ame: full=de-cadherin ame: full=protein shotgun flags: precursor	5648	gi|13124007|sp|Q24298.2|CADE_DROMERecName: Full=DE-cadherin; AltName: Full=Protein shotgun; Flags: Precursor	Q24298	0	69	1429.46	1446	1008
GnigEST_3134_Length=2998	nedd4_mouse ame: full=e3 ubiquitin-protein ligase nedd4 ame: full=neural precursor cell expressed developmentally down-regulated protein 4 short=nedd-4	2998	gi|32172436|sp|P46935.3|NEDD4_MOUSERecName: Full=E3 ubiquitin-protein ligase NEDD4; AltName: Full=Neural precursor cell expressed developmentally down-regulated protein 4; Short=NEDD-4	P46935	0	64	713.761	745	478
GnigEST_3179_Length=5444	gek_drome ame: full=serine threonine-protein kinase genghis khan	5444	gi|75027826|sp|Q9W1B0.1|GEK_DROMERecName: Full=Serine/threonine-protein kinase Genghis Khan	Q9W1B0	0	69	1523.45	1665	1154
GnigEST_3180_Length=2516	dpog1_drome ame: full=dna polymerase subunit gamma- mitochondrial ame: full=mitochondrial dna polymerase catalytic subunit short=protein tamas flags: precursor	2516	gi|27923967|sp|Q27607.2|DPOG1_DROMERecName: Full=DNA polymerase subunit gamma-1, mitochondrial; AltName: Full=Mitochondrial DNA polymerase catalytic subunit; Short=Protein tamas; Flags: Precursor	Q27607	0	63	444.506	509	325
GnigEST_3182_Length=4083	anpra_human ame: full=atrial natriuretic peptide receptor 1 ame: full=atrial natriuretic peptide receptor type a short=anp-a short=anpr-a short=npr-a ame: full=guanylate cyclase a short=gc-a flags: precursor	4083	gi|113912|sp|P16066.1|ANPRA_HUMANRecName: Full=Atrial natriuretic peptide receptor 1; AltName: Full=Atrial natriuretic peptide receptor type A; Short=ANP-A; Short=ANPR-A; Short=NPR-A; AltName: Full=Guanylate cyclase A; Short=GC-A; Flags: Precursor	P16066	0	67	830.861	890	605
GnigEST_3183_Length=7790	pi4ka_human ame: full=phosphatidylinositol 4-kinase alpha short=pi4-kinase alpha short=pi4k-alpha short= ns-4-kinase alpha	7790	gi|218512114|sp|P42356.3|PI4KA_HUMANRecName: Full=Phosphatidylinositol 4-kinase alpha; Short=PI4-kinase alpha; Short=PI4K-alpha; Short=PtdIns-4-kinase alpha	P42356	0	72	1203.35	1130	814
GnigEST_3186_Length=6668	ry44_drome ame: full=ryanodine receptor 44f	6668	gi|33112444|sp|Q24498.3|RY44_DROMERecName: Full=Ryanodine receptor 44F	Q24498	0	86	3270.72	2198	1891
GnigEST_3188_Length=4494	if140_human ame: full=intraflagellar transport protein 140 homolog ame: full=wd and tetratricopeptide repeats protein 2	4494	gi|74761083|sp|Q96RY7.1|IF140_HUMANRecName: Full=Intraflagellar transport protein 140 homolog; AltName: Full=WD and tetratricopeptide repeats protein 2	Q96RY7	0	56	801.201	1253	705
GnigEST_3189_Length=5337	cskp_drome ame: full=peripheral plasma membrane protein cask short=dcask ame: full=calcium calmodulin-dependent protein kinase short=caki short=camguk	5337	gi|34223738|sp|Q24210.4|CSKP_DROMERecName: Full=Peripheral plasma membrane protein CASK; Short=dCASK; AltName: Full=Calcium/calmodulin-dependent protein kinase; Short=CAKI; Short=Camguk	Q24210	0	82	1235.32	914	752
GnigEST_319_Length=2480	f91a1_human ame: full=protein fam91a1	2480	gi|212276508|sp|Q658Y4.3|F91A1_HUMANRecName: Full=Protein FAM91A1	Q658Y4	0	73	743.421	660	484
GnigEST_3190_Length=4390	acoc_chick ame: full=cytoplasmic aconitate hydratase short=aconitase ame: full=citrate hydro-lyase ame: full=iron-responsive element-binding protein 1 short=ire-bp 1	4390	gi|2492644|sp|Q90875.1|ACOC_CHICKRecName: Full=Cytoplasmic aconitate hydratase; Short=Aconitase; AltName: Full=Citrate hydro-lyase; AltName: Full=Iron-responsive element-binding protein 1; Short=IRE-BP 1	Q90875	0	81	1217.6	888	725
GnigEST_3200_Length=4726	sf3b3_danre ame: full=splicing factor 3b subunit 3	4726	gi|123888555|sp|Q1LVE8.1|SF3B3_DANRERecName: Full=Splicing factor 3B subunit 3	Q1LVE8	0	89	1912.89	1218	1094
GnigEST_3204_Length=4540	dock1_mouse ame: full=dedicator of cytokinesis protein 1 ame: full=180 kda protein downstream of crk short=dock180	4540	gi|122065168|sp|Q8BUR4.3|DOCK1_MOUSERecName: Full=Dedicator of cytokinesis protein 1; AltName: Full=180 kDa protein downstream of CRK; Short=DOCK180	Q8BUR4	0	60	1073.54	1431	859
GnigEST_3205_Length=4588	flii_drome ame: full=protein flightless-1 ame: full=flightless-i	4588	gi|12643735|sp|Q24020.1|FLII_DROMERecName: Full=Protein flightless-1; AltName: Full=Flightless-I	Q24020	0	80	1672.14	1258	1017
GnigEST_3208_Length=7068	lar_drome ame: full=tyrosine-protein phosphatase lar ame: full=protein-tyrosine-phosphate phosphohydrolase ame: full=dlar flags: precursor	7068	gi|73920223|sp|P16621.2|LAR_DROMERecName: Full=Tyrosine-protein phosphatase Lar; AltName: Full=Protein-tyrosine-phosphate phosphohydrolase; AltName: Full=dLAR; Flags: Precursor	P16621	0	87	1756.11	1141	997
GnigEST_3209_Length=5023	vldlr_rabit ame: full=very low-density lipoprotein receptor short=vldl receptor short=vldl-r flags: precursor	5023	gi|547843|sp|P35953.1|VLDLR_RABITRecName: Full=Very low-density lipoprotein receptor; Short=VLDL receptor; Short=VLDL-R; Flags: Precursor	P35953	0	60	579.711	727	440
GnigEST_3210_Length=7981	mica3_human ame: full=protein-methionine sulfoxide oxidase mical3 ame: full=molecule interacting with protein 3 short=mical-3	7981	gi|300669653|sp|Q7RTP6.2|MICA3_HUMANRecName: Full=Protein-methionine sulfoxide oxidase MICAL3; AltName: Full=Molecule interacting with CasL protein 3; Short=MICAL-3	Q7RTP6	0	74	792.727	672	499
GnigEST_3211_Length=4777	syic_mouse ame: full=isoleucine--trna cytoplasmic ame: full=isoleucyl-trna synthetase short=irs short=	4777	gi|341942086|sp|Q8BU30.2|SYIC_MOUSERecName: Full=Isoleucine--tRNA ligase, cytoplasmic; AltName: Full=Isoleucyl-tRNA synthetase; Short=IRS; Short=IleRS	Q8BU30	0	78	1472.22	1125	886
GnigEST_3213_Length=2694	smuf2_danre ame: full=e3 ubiquitin-protein ligase smurf2 ame: full=smad ubiquitination regulatory factor 2 ame: full=smad-specific e3 ubiquitin-protein ligase 2	2694	gi|218547424|sp|A9JRZ0.1|SMUF2_DANRERecName: Full=E3 ubiquitin-protein ligase SMURF2; AltName: Full=SMAD ubiquitination regulatory factor 2; AltName: Full=SMAD-specific E3 ubiquitin-protein ligase 2	A9JRZ0	0	71	812.372	740	532
GnigEST_323_Length=3539	strum_human ame: full=wash complex subunit strumpellin	3539	gi|2495719|sp|Q12768.1|STRUM_HUMANRecName: Full=WASH complex subunit strumpellin	Q12768	0	76	1285.4	1133	864
GnigEST_3234_Length=2773	mlp2_drome ame: full=muscle lim protein mlp84b	2773	gi|2497676|sp|Q24400.1|MLP2_DROMERecName: Full=Muscle LIM protein Mlp84B	Q24400	0	81	693.345	495	402
GnigEST_3236_Length=6619	tripc_human ame: full=probable e3 ubiquitin-protein ligase trip12 ame: full=thyroid receptor-interacting protein 12 short=tr-interacting protein 12 short=trip-12	6619	gi|2499839|sp|Q14669.1|TRIPC_HUMANRecName: Full=Probable E3 ubiquitin-protein ligase TRIP12; AltName: Full=Thyroid receptor-interacting protein 12; Short=TR-interacting protein 12; Short=TRIP-12	Q14669	0	70	973	966	677
GnigEST_3242_Length=4981	abca3_mouse ame: full=atp-binding cassette sub-family a member 3	4981	gi|338817896|sp|Q8R420.3|ABCA3_MOUSERecName: Full=ATP-binding cassette sub-family A member 3	Q8R420	0	49	671.389	1719	843
GnigEST_3247_Length=5526	trpcg_drome ame: full=transient receptor potential cation channel trpm	5526	gi|190410958|sp|A8DYE2.1|TRPCG_DROMERecName: Full=Transient receptor potential cation channel trpm	A8DYE2	0	82	1685.62	1271	1047
GnigEST_3251_Length=1383	rl402_trycr ame: full=ubiquitin-60s ribosomal protein l40 contains: ame: full=ubiquitin contains: ame: full=60s ribosomal protein l40 flags: precursor	1383	gi|302595808|sp|P0CH27.1|RL402_TRYCRRecName: Full=Ubiquitin-60S ribosomal protein L40; Contains: RecName: Full=Ubiquitin; Contains: RecName: Full=60S ribosomal protein L40; Flags: Precursor	P0CH27	0	95	640.958	356	339
GnigEST_3261_Length=3714	trio_danre ame: full=triple functional domain protein	3714	gi|123917562|sp|Q1LUA6.1|TRIO_DANRERecName: Full=Triple functional domain protein	Q1LUA6	0	68	1102.43	1184	808
GnigEST_3262_Length=5080	y1004_drome ame: full=extracellular domains-containing protein cg31004 flags: precursor	5080	gi|122065794|sp|Q0KHY3.1|Y1004_DROMERecName: Full=Extracellular domains-containing protein CG31004; Flags: Precursor	Q0KHY3	0	71	1274.61	1074	773
GnigEST_3266_Length=4096	acly_mouse ame: full=atp-citrate synthase ame: full=atp-citrate (pro-s-)-lyase ame: full=citrate cleavage enzyme	4096	gi|21263374|sp|Q91V92.1|ACLY_MOUSERecName: Full=ATP-citrate synthase; AltName: Full=ATP-citrate (pro-S-)-lyase; AltName: Full=Citrate cleavage enzyme	Q91V92	0	83	1519.6	1087	903
GnigEST_3270_Length=6764	mysn_drome ame: full=myosin heavy non-muscle ame: full=myosin ii ame: full=non-muscle mhc ame: full=zipper protein	6764	gi|51338816|sp|Q99323.2|MYSN_DROMERecName: Full=Myosin heavy chain, non-muscle; AltName: Full=Myosin II; AltName: Full=Non-muscle MHC; AltName: Full=Zipper protein	Q99323	0	87	2442.15	1961	1721
GnigEST_3281_Length=1890	guf1_aedae ame: full=translation factor guf1 mitochondrial ame: full=elongation factor 4 homolog short=ef-4 ame: full=gtpase guf1 homolog ame: full=ribosomal back-translocase flags: precursor	1890	gi|122091806|sp|Q0IFX5.1|GUF1_AEDAERecName: Full=Translation factor GUF1 homolog, mitochondrial; AltName: Full=Elongation factor 4 homolog; Short=EF-4; AltName: Full=GTPase GUF1 homolog; AltName: Full=Ribosomal back-translocase; Flags: Precursor	Q0IFX5	0	77	637.876	519	400
GnigEST_3285_Length=8319	usp9x_human ame: full=probable ubiquitin carboxyl-terminal hydrolase faf-x ame: full=deubiquitinating enzyme faf-x ame: full=fat facets in mammals short=hfam ame: full=fat facets x-linked ame: full=ubiquitin thioesterase faf-x ame: full=ubiquitin-specific protease x chromosome ame: full=ubiquitin-specific-processing protease faf-x	8319	gi|317373496|sp|Q93008.3|USP9X_HUMANRecName: Full=Probable ubiquitin carboxyl-terminal hydrolase FAF-X; AltName: Full=Deubiquitinating enzyme FAF-X; AltName: Full=Fat facets in mammals; Short=hFAM; AltName: Full=Fat facets protein-related, X-linked; AltName: Full=Ubiquitin thioesterase FAF-X; AltName: Full=Ubiquitin-specific protease 9, X chromosome; AltName: Full=Ubiquitin-specific-processing pr…	Q93008	0	74	2716.8	2502	1868
GnigEST_3287_Length=8094	ten3_danre ame: full=teneurin-3 short=ten-3 ame: full=protein odd oz ten-m homolog 3 ame: full=tenascin-m3 short=ten-m3	8094	gi|82120398|sp|Q9W7R4.1|TEN3_DANRERecName: Full=Teneurin-3; Short=Ten-3; AltName: Full=Protein Odd Oz/ten-m homolog 3; AltName: Full=Tenascin-M3; Short=Ten-m3	Q9W7R4	0	51	655.596	1492	770
GnigEST_3288_Length=5083	jip3_mouse ame: full=c-jun-amino-terminal kinase-interacting protein 3 short=jip-3 short=jnk-interacting protein 3 ame: full=jnk map kinase scaffold protein 3 ame: full=jnk sapk-associated protein 1 short=jsap1 ame: full=mitogen-activated protein kinase 8-interacting protein 3 ame: full=sunday driver 2	5083	gi|25453060|sp|Q9ESN9.1|JIP3_MOUSERecName: Full=C-Jun-amino-terminal kinase-interacting protein 3; Short=JIP-3; Short=JNK-interacting protein 3; AltName: Full=JNK MAP kinase scaffold protein 3; AltName: Full=JNK/SAPK-associated protein 1; Short=JSAP1; AltName: Full=Mitogen-activated protein kinase 8-interacting protein 3; AltName: Full=Sunday driver 2	Q9ESN9	0	56	842.417	1342	754
GnigEST_3294_Length=4734	ino80_drome ame: full= dna helicase ino80 short=dino80	4734	gi|75026769|sp|Q9VDY1.2|INO80_DROMERecName: Full=Putative DNA helicase Ino80; Short=dINO80	Q9VDY1	0	72	1253.81	1078	784
GnigEST_3295_Length=7789	itpr_drome ame: full=inositol -trisphosphate receptor ame: full= 3 receptor short=ip3r short= 3r	7789	gi|44888998|sp|P29993.3|ITPR_DROMERecName: Full=Inositol 1,4,5-trisphosphate receptor; AltName: Full=InsP3 receptor; Short=IP3R; Short=InsP3R	P29993	0	77	2414.42	1967	1528
GnigEST_3318_Length=11785	lama_drome ame: full=laminin subunit alpha ame: full=laminin a chain flags: precursor	11785	gi|67466782|sp|Q00174.2|LAMA_DROMERecName: Full=Laminin subunit alpha; AltName: Full=Laminin A chain; Flags: Precursor	Q00174	0	60	3081.58	3746	2251
GnigEST_332_Length=2380	galt5_drome ame: full=polypeptide n-acetylgalactosaminyltransferase 5 short=pp- ase 5 ame: full=protein-udp acetylgalactosaminyltransferase 5 ame: full=udp- c:polypeptide n-acetylgalactosaminyltransferase 5	2380	gi|51315874|sp|Q6WV17.2|GALT5_DROMERecName: Full=Polypeptide N-acetylgalactosaminyltransferase 5; Short=pp-GaNTase 5; AltName: Full=Protein-UDP acetylgalactosaminyltransferase 5; AltName: Full=UDP-GalNAc:polypeptide N-acetylgalactosaminyltransferase 5	Q6WV17	0	77	866.3	641	499
GnigEST_3322_Length=7074	patj_drome ame: full=patj homolog	7074	gi|42559535|sp|Q9NB04.2|PATJ_DROMERecName: Full=Patj homolog	Q9NB04	0	64	644.425	782	501
GnigEST_3326_Length=2466	eno_drome ame: full=enolase ame: full=2-phospho-d-glycerate hydro-lyase ame: full=2-phosphoglycerate dehydratase	2466	gi|68067447|sp|P15007.2|ENO_DROMERecName: Full=Enolase; AltName: Full=2-phospho-D-glycerate hydro-lyase; AltName: Full=2-phosphoglycerate dehydratase	P15007	0	84	728.398	481	408
GnigEST_333_Length=3255	aass_bovin ame: full=alpha-aminoadipic semialdehyde mitochondrial ame: full=lkr sdh includes: ame: full=lysine ketoglutarate reductase short=lkr short=lor includes: ame: full=saccharopine dehydrogenase short=sdh flags: precursor	3255	gi|166198272|sp|A8E657.1|AASS_BOVINRecName: Full=Alpha-aminoadipic semialdehyde synthase, mitochondrial; AltName: Full=LKR/SDH; Includes: RecName: Full=Lysine ketoglutarate reductase; Short=LKR; Short=LOR; Includes: RecName: Full=Saccharopine dehydrogenase; Short=SDH; Flags: Precursor	A8E657	0	71	928.317	925	658
GnigEST_3340_Length=7611	kd3aa_xenla ame: full=lysine-specific demethylase 3a-a ame: full= domain-containing histone demethylation protein 2a ame: full=jumonji domain-containing protein 1a-a	7611	gi|82185121|sp|Q6IRB8.1|KD3AA_XENLARecName: Full=Lysine-specific demethylase 3A-A; AltName: Full=JmjC domain-containing histone demethylation protein 2A; AltName: Full=Jumonji domain-containing protein 1A-A	Q6IRB8	0	58	660.218	871	513
GnigEST_3345_Length=3442	mysp1_drome ame: full= long form	3442	gi|547973|sp|P35415.1|MYSP1_DROMERecName: Full=Paramyosin, long form	P35415	0	87	994.571	847	741
GnigEST_3353_Length=6095	rpa1_drome ame: full=dna-directed rna polymerase i subunit rpa1 short=rna polymerase i subunit a1 ame: full=dna-directed rna polymerase i largest subunit ame: full=dna-directed rna polymerase i subunit a	6095	gi|56405368|sp|P91875.2|RPA1_DROMERecName: Full=DNA-directed RNA polymerase I subunit RPA1; Short=RNA polymerase I subunit A1; AltName: Full=DNA-directed RNA polymerase I largest subunit; AltName: Full=DNA-directed RNA polymerase I subunit A	P91875	0	69	1259.97	1333	925
GnigEST_3383_Length=11512	aplp_locmi ame: full=apolipophorins contains: ame: full=apolipophorin-2 ame: full=apolipophorin ii ame: full=apolp-2 contains: ame: full=apolipophorin-1 ame: full=apolipophorin i ame: full=apolp-1 flags: precursor	11512	gi|152031559|sp|Q9U943.2|APLP_LOCMIRecName: Full=Apolipophorins; Contains: RecName: Full=Apolipophorin-2; AltName: Full=Apolipophorin II; AltName: Full=apoLp-2; Contains: RecName: Full=Apolipophorin-1; AltName: Full=Apolipophorin I; AltName: Full=apoLp-1; Flags: Precursor	Q9U943	0	51	1595.1	3413	1753
GnigEST_339_Length=2803	lyag_rat ame: full=lysosomal alpha-glucosidase ame: full=acid maltase flags: precursor	2803	gi|81885339|sp|Q6P7A9.1|LYAG_RATRecName: Full=Lysosomal alpha-glucosidase; AltName: Full=Acid maltase; Flags: Precursor	Q6P7A9	0	59	497.278	576	344
GnigEST_3393_Length=10511	smg1_mouse ame: full=serine threonine-protein kinase smg1 short=smg-1	10511	gi|341942119|sp|Q8BKX6.3|SMG1_MOUSERecName: Full=Serine/threonine-protein kinase SMG1; Short=SMG-1	Q8BKX6	0	54	994.186	1648	900
GnigEST_3394_Length=15730	dyst_mouse ame: full=dystonin ame: full=bullous pemphigoid antigen 1 short=bpa ame: full=dystonia musculorum protein ame: full=hemidesmosomal plaque protein ame: full=microtubule actin cross-linking factor 2	15730	gi|30315937|sp|Q91ZU6.1|DYST_MOUSERecName: Full=Dystonin; AltName: Full=Bullous pemphigoid antigen 1; Short=BPA; AltName: Full=Dystonia musculorum protein; AltName: Full=Hemidesmosomal plaque protein; AltName: Full=Microtubule actin cross-linking factor 2	Q91ZU6	0	60	1018.84	1385	837
GnigEST_3400_Length=9734	trrap_mouse ame: full=transformation transcription domain-associated protein ame: full=tra1 homolog	9734	gi|38605208|sp|Q80YV3.2|TRRAP_MOUSERecName: Full=Transformation/transcription domain-associated protein; AltName: Full=Tra1 homolog	Q80YV3	0	78	1832.77	1490	1168
GnigEST_3402_Length=6826	djc13_human ame: full= homolog subfamily c member 13 ame: full=required for receptor-mediated endocytosis 8 short=rme-8	6826	gi|311033497|sp|O75165.5|DJC13_HUMANRecName: Full=DnaJ homolog subfamily C member 13; AltName: Full=Required for receptor-mediated endocytosis 8; Short=RME-8	O75165	0	70	1825.06	1799	1264
GnigEST_3404_Length=4639	rpom_mouse ame: full=dna-directed rna mitochondrial short= flags: precursor	4639	gi|50401559|sp|Q8BKF1.1|RPOM_MOUSERecName: Full=DNA-directed RNA polymerase, mitochondrial; Short=MtRPOL; Flags: Precursor	Q8BKF1	0	58	735.332	1059	615
GnigEST_3406_Length=7037	fat3_rat ame: full=protocadherin fat 3 ame: full=fat tumor suppressor homolog 3 flags: precursor	7037	gi|81867062|sp|Q8R508.1|FAT3_RATRecName: Full=Protocadherin Fat 3; AltName: Full=FAT tumor suppressor homolog 3; Flags: Precursor	Q8R508	0	57	660.218	989	569
GnigEST_3411_Length=5420	piwi_drome ame: full=protein piwi	5420	gi|33112431|sp|Q9VKM1.1|PIWI_DROMERecName: Full=Protein piwi	Q9VKM1	0	65	683.715	785	512
GnigEST_3420_Length=4426	stag1_mouse ame: full=cohesin subunit sa-1 ame: full=scc3 homolog 1 ame: full=stromal antigen 1	4426	gi|341942104|sp|Q9D3E6.3|STAG1_MOUSERecName: Full=Cohesin subunit SA-1; AltName: Full=SCC3 homolog 1; AltName: Full=Stromal antigen 1	Q9D3E6	0	71	986.867	1023	730
GnigEST_3437_Length=3337	nelfb_drome ame: full=negative elongation factor b	3337	gi|38372398|sp|Q9Y113.1|NELFB_DROMERecName: Full=Negative elongation factor B	Q9Y113	0	85	475.707	331	283
GnigEST_344_Length=5078	dip2_drome ame: full=disco-interacting protein 2	5078	gi|32699627|sp|Q9W0S9.2|DIP2_DROMERecName: Full=Disco-interacting protein 2	Q9W0S9	0	80	1934.46	1453	1171
GnigEST_3442_Length=3361	s12a2_mouse ame: full=solute carrier family 12 member 2 ame: full=basolateral na-k-cl symporter ame: full=bumetanide-sensitive sodium- -chloride cotransporter 1	3361	gi|341941994|sp|P55012.2|S12A2_MOUSERecName: Full=Solute carrier family 12 member 2; AltName: Full=Basolateral Na-K-Cl symporter; AltName: Full=Bumetanide-sensitive sodium-(potassium)-chloride cotransporter 1	P55012	0	63	888.641	1068	681
GnigEST_346_Length=4690	cstn1_drome ame: full=calsyntenin-1 ame: full=cadherin-102f flags: precursor	4690	gi|27923758|sp|Q9V498.2|CSTN1_DROMERecName: Full=Calsyntenin-1; AltName: Full=Cadherin-102F; Flags: Precursor	Q9V498	0	60	739.954	922	555
GnigEST_3468_Length=2727	acbg2_xenla ame: full=long-chain-fatty-acid-- ligase acsbg2 ame: full=acyl- synthetase bubblegum family member 2	2727	gi|82209800|sp|Q7ZYC4.1|ACBG2_XENLARecName: Full=Long-chain-fatty-acid--CoA ligase ACSBG2; AltName: Full=Acyl-CoA synthetase bubblegum family member 2	Q7ZYC4	0	67	660.218	682	458
GnigEST_3477_Length=2851	acbg2_xenla ame: full=long-chain-fatty-acid-- ligase acsbg2 ame: full=acyl- synthetase bubblegum family member 2	2851	gi|82209800|sp|Q7ZYC4.1|ACBG2_XENLARecName: Full=Long-chain-fatty-acid--CoA ligase ACSBG2; AltName: Full=Acyl-CoA synthetase bubblegum family member 2	Q7ZYC4	0	70	676.011	652	458
GnigEST_34777_Length=5096	atc1_drome ame: full=calcium-transporting atpase sarcoplasmic endoplasmic reticulum type ame: full=calcium atpase at 60a ame: full=calcium pump	5096	gi|12644163|sp|P22700.2|ATC1_DROMERecName: Full=Calcium-transporting ATPase sarcoplasmic/endoplasmic reticulum type; AltName: Full=Calcium ATPase at 60A; AltName: Full=Calcium pump	P22700	0	94	1728.38	993	942
GnigEST_34778_Length=5081	atc1_drome ame: full=calcium-transporting atpase sarcoplasmic endoplasmic reticulum type ame: full=calcium atpase at 60a ame: full=calcium pump	5081	gi|12644163|sp|P22700.2|ATC1_DROMERecName: Full=Calcium-transporting ATPase sarcoplasmic/endoplasmic reticulum type; AltName: Full=Calcium ATPase at 60A; AltName: Full=Calcium pump	P22700	0	94	1724.52	993	941
GnigEST_34780_Length=1489	act2_bommo ame: full= muscle-type a2 flags: precursor	1489	gi|113231|sp|P07837.1|ACT2_BOMMORecName: Full=Actin, muscle-type A2; Flags: Precursor	P07837	0	98	401.749	212	209
GnigEST_34781_Length=1930	act1_drome ame: full=actin-5c flags: precursor	1930	gi|12644115|sp|P10987.4|ACT1_DROMERecName: Full=Actin-5C; Flags: Precursor >gi|67462097|sp|P84184.1|ACT3B_HELAM RecName: Full=Actin-A3b, cytoplasmic; Flags: Precursor >gi|67462098|sp|P84185.1|ACT5C_ANOGA RecName: Full=Actin-5C; AltName: Full=Actin-1D, cytoplasmic; Flags: Precursor >gi|67462113|sp|P84183.1|ACT4_BOMMO RecName: Full=Actin, cytoplasmic A4; Flags: Precursor	P10987	0	100	535.028	268	268
GnigEST_34782_Length=1681	actc_xenla ame: full= alpha cardiac muscle 1 ame: full=actin alpha 1 ame: full=alpha-cardiac actin flags: precursor	1681	gi|113228|sp|P04751.1|ACTC_XENLARecName: Full=Actin, alpha cardiac muscle 1; AltName: Full=Actin alpha 1; AltName: Full=Alpha-cardiac actin; Flags: Precursor	P04751	0	96	398.667	209	201
GnigEST_34784_Length=1857	act4_artsx ame: full= clone 403 flags: precursor	1857	gi|113255|sp|P18603.1|ACT4_ARTSXRecName: Full=Actin, clone 403; Flags: Precursor	P18603	0	100	755.362	376	376
GnigEST_34793_Length=2302	ef2_drome ame: full=elongation factor 2 short=ef-2	2302	gi|17380352|sp|P13060.4|EF2_DROMERecName: Full=Elongation factor 2; Short=EF-2	P13060	0	94	1211.05	694	653
GnigEST_34800_Length=5864	mysa_drome ame: full=myosin heavy muscle	5864	gi|110825729|sp|P05661.4|MYSA_DROMERecName: Full=Myosin heavy chain, muscle	P05661	0	86	2055.8	1643	1425
GnigEST_34811_Length=6836	vit2_peram ame: full=vitellogenin-2 short=vg-2 flags: precursor	6836	gi|48428677|sp|Q9BPS0.1|VIT2_PERAMRecName: Full=Vitellogenin-2; Short=Vg-2; Flags: Precursor	Q9BPS0	0	53	589.341	1176	629
GnigEST_34813_Length=6140	vit_antgr ame: full=vitellogenin contains: ame: full=yp47 contains: ame: full=yp160 flags: precursor	6140	gi|3123007|sp|Q05808.1|VIT_ANTGRRecName: Full=Vitellogenin; Contains: RecName: Full=YP47; Contains: RecName: Full=YP160; Flags: Precursor	Q05808	0	52	496.508	932	491
GnigEST_349_Length=7687	trrap_mouse ame: full=transformation transcription domain-associated protein ame: full=tra1 homolog	7687	gi|38605208|sp|Q80YV3.2|TRRAP_MOUSERecName: Full=Transformation/transcription domain-associated protein; AltName: Full=Tra1 homolog	Q80YV3	0	75	1495.33	1298	982
GnigEST_34912_Length=2121	hsp7d_manse ame: full=heat shock 70 kda protein cognate 4 short=hsc 70-4	2121	gi|12585261|sp|Q9U639.1|HSP7D_MANSERecName: Full=Heat shock 70 kDa protein cognate 4; Short=Hsc 70-4	Q9U639	0	97	719.924	425	415
GnigEST_34923_Length=2290	ef1a2_drome ame: full=elongation factor 1-alpha 2 short=ef-1-alpha-2	2290	gi|45644942|sp|P05303.2|EF1A2_DROMERecName: Full=Elongation factor 1-alpha 2; Short=EF-1-alpha-2	P05303	0	98	604.749	310	305
GnigEST_34925_Length=11230	aplp_locmi ame: full=apolipophorins contains: ame: full=apolipophorin-2 ame: full=apolipophorin ii ame: full=apolp-2 contains: ame: full=apolipophorin-1 ame: full=apolipophorin i ame: full=apolp-1 flags: precursor	11230	gi|152031559|sp|Q9U943.2|APLP_LOCMIRecName: Full=Apolipophorins; Contains: RecName: Full=Apolipophorin-2; AltName: Full=Apolipophorin II; AltName: Full=apoLp-2; Contains: RecName: Full=Apolipophorin-1; AltName: Full=Apolipophorin I; AltName: Full=apoLp-1; Flags: Precursor	Q9U943	0	51	1586.24	3359	1723
GnigEST_34930_Length=2317	hsp68_drome ame: full=heat shock protein 68	2317	gi|13124306|sp|O97125.1|HSP68_DROMERecName: Full=Heat shock protein 68	O97125	0	93	1014.6	617	577
GnigEST_3497_Length=6779	mrp1_human ame: full=multidrug resistance-associated protein 1 ame: full=atp-binding cassette sub-family c member 1 ame: full=leukotriene c transporter short=ltc4 transporter	6779	gi|296439301|sp|P33527.3|MRP1_HUMANRecName: Full=Multidrug resistance-associated protein 1; AltName: Full=ATP-binding cassette sub-family C member 1; AltName: Full=Leukotriene C(4) transporter; Short=LTC4 transporter	P33527	0	71	1208.74	1207	866
GnigEST_34978_Length=2968	vata_aedal ame: full=v-type proton atpase catalytic subunit a short=v-atpase subunit a ame: full=v-atpase 69 kda subunit ame: full=vacuolar proton pump subunit alpha	2968	gi|122002537|sp|Q2TJ56.1|VATA_AEDALRecName: Full=V-type proton ATPase catalytic subunit A; Short=V-ATPase subunit A; AltName: Full=V-ATPase 69 kDa subunit; AltName: Full=Vacuolar proton pump subunit alpha >gi|145559538|sp|O16109.2|VATA_AEDAE RecName: Full=V-type proton ATPase catalytic subunit A; Short=V-ATPase subunit A; AltName: Full=V-ATPase 69 kDa subunit; AltName: Full=Vacuolar proton pump s…	Q2TJ56	0	98	817.379	435	427
GnigEST_350_Length=1944	sps1_drome ame: full= water dikinase ame: full=protein patufet ame: full=selenium donor protein ame: full=selenophosphate synthase ame: full=d	1944	gi|6174978|sp|O18373.1|SPS1_DROMERecName: Full=Selenide, water dikinase; AltName: Full=Protein patufet; AltName: Full=Selenium donor protein; AltName: Full=Selenophosphate synthase; AltName: Full=dSelD	O18373	0	92	679.478	394	364
GnigEST_35015_Length=1125	ubc_rat ame: full=polyubiquitin-c contains: ame: full=ubiquitin contains: ame: full=ubiquitin-related flags: precursor	1125	gi|81872124|sp|Q63429.1|UBC_RATRecName: Full=Polyubiquitin-C; Contains: RecName: Full=Ubiquitin; Contains: RecName: Full=Ubiquitin-related; Flags: Precursor	Q63429	0	100	400.593	205	205
GnigEST_35016_Length=1563	ubiq1_caeel ame: full=polyubiquitin-a contains: ame: full=ubiquitin contains: ame: full=ubiquitin-related flags: precursor	1563	gi|302595957|sp|P0CG71.1|UBIQ1_CAEELRecName: Full=Polyubiquitin-A; Contains: RecName: Full=Ubiquitin; Contains: RecName: Full=Ubiquitin-related; Flags: Precursor	P0CG71	0	98	721.079	379	374
GnigEST_35033_Length=3030	odo1_xenla ame: full=2-oxoglutarate mitochondrial ame: full=2-oxoglutarate dehydrogenase complex component e1 short=ogdc-e1 ame: full=alpha-ketoglutarate dehydrogenase flags: precursor	3030	gi|82186507|sp|Q6P6Z8.1|ODO1_XENLARecName: Full=2-oxoglutarate dehydrogenase, mitochondrial; AltName: Full=2-oxoglutarate dehydrogenase complex component E1; Short=OGDC-E1; AltName: Full=Alpha-ketoglutarate dehydrogenase; Flags: Precursor	Q6P6Z8	0	80	1080.86	804	644
GnigEST_3504_Length=3827	dhb4_human ame: full=peroxisomal multifunctional enzyme type 2 short=mfe-2 ame: full=17-beta-hydroxysteroid dehydrogenase 4 short=17-beta-hsd 4 ame: full=d-bifunctional protein short=dbp ame: full=multifunctional protein 2 short=mpf-2 contains: ame: full= -hydroxyacyl- dehydrogenase contains: ame: full=enoyl- hydratase 2 ame: full=3- - -alpha-trihydroxy-5-beta-cholest-24-enoyl- hydratase	3827	gi|1706396|sp|P51659.3|DHB4_HUMANRecName: Full=Peroxisomal multifunctional enzyme type 2; Short=MFE-2; AltName: Full=17-beta-hydroxysteroid dehydrogenase 4; Short=17-beta-HSD 4; AltName: Full=D-bifunctional protein; Short=DBP; AltName: Full=Multifunctional protein 2; Short=MPF-2; Contains: RecName: Full=(3R)-hydroxyacyl-CoA dehydrogenase; Contains: RecName: Full=Enoyl-CoA hydratase 2; AltName: Fu…	P51659	0	69	701.434	739	517
GnigEST_3508_Length=4594	at8a1_mouse ame: full=probable phospholipid-transporting atpase ia ame: full=atpase class i type 8a member 1 ame: full=chromaffin granule atpase ii	4594	gi|8134322|sp|P70704.1|AT8A1_MOUSERecName: Full=Probable phospholipid-transporting ATPase IA; AltName: Full=ATPase class I type 8A member 1; AltName: Full=Chromaffin granule ATPase II	P70704	0	75	1218.76	1053	792
GnigEST_3510_Length=2451	zn729_human ame: full=zinc finger protein 729	2451	gi|187671941|sp|A6NN14.3|ZN729_HUMANRecName: Full=Zinc finger protein 729	A6NN14	0	62	603.594	549	341
GnigEST_35100_Length=5193	gpdm_bovin ame: full=glycerol-3-phosphate mitochondrial short=gpd-m short=gpdh-m flags: precursor	5193	gi|218526424|sp|A6QLU1.1|GPDM_BOVINRecName: Full=Glycerol-3-phosphate dehydrogenase, mitochondrial; Short=GPD-M; Short=GPDH-M; Flags: Precursor	A6QLU1	0	76	823.543	721	550
GnigEST_35101_Length=4755	gpdm_bovin ame: full=glycerol-3-phosphate mitochondrial short=gpd-m short=gpdh-m flags: precursor	4755	gi|218526424|sp|A6QLU1.1|GPDM_BOVINRecName: Full=Glycerol-3-phosphate dehydrogenase, mitochondrial; Short=GPD-M; Short=GPDH-M; Flags: Precursor	A6QLU1	0	76	462.225	405	311
GnigEST_35113_Length=2487	arrh_locmi ame: full=arrestin homolog	2487	gi|416656|sp|P32122.1|ARRH_LOCMIRecName: Full=Arrestin homolog	P32122	0	93	656.366	381	358
GnigEST_35114_Length=2406	arrh_locmi ame: full=arrestin homolog	2406	gi|416656|sp|P32122.1|ARRH_LOCMIRecName: Full=Arrestin homolog	P32122	0	94	670.618	394	371
GnigEST_352_Length=10562	lrp1_human ame: full=prolow-density lipoprotein receptor-related protein 1 short=lrp-1 ame: full=alpha-2-macroglobulin receptor short=a2mr ame: full=apolipoprotein e receptor short=apoer ame: cd_antigen=cd91 contains: ame: full=low-density lipoprotein receptor-related protein 1 85 kda subunit short=lrp-85 contains: ame: full=low-density lipoprotein receptor-related protein 1 515 kda subunit short…	10562	gi|317373384|sp|Q07954.2|LRP1_HUMANRecName: Full=Prolow-density lipoprotein receptor-related protein 1; Short=LRP-1; AltName: Full=Alpha-2-macroglobulin receptor; Short=A2MR; AltName: Full=Apolipoprotein E receptor; Short=APOER; AltName: CD_antigen=CD91; Contains: RecName: Full=Low-density lipoprotein receptor-related protein 1 85 kDa subunit; Short=LRP-85; Contains: RecName: Full=Low-density lip…	Q07954	0	57	2182.91	2741	1578
GnigEST_35307_Length=8701	titin_drome ame: full=titin ame: full=d-titin ame: full=kettin	8701	gi|172045934|sp|Q9I7U4.3|TITIN_DROMERecName: Full=Titin; AltName: Full=D-Titin; AltName: Full=Kettin	Q9I7U4	0	65	999.194	1150	749
GnigEST_35308_Length=8598	titin_drome ame: full=titin ame: full=d-titin ame: full=kettin	8598	gi|172045934|sp|Q9I7U4.3|TITIN_DROMERecName: Full=Titin; AltName: Full=D-Titin; AltName: Full=Kettin	Q9I7U4	0	68	1363.21	1430	976
GnigEST_35309_Length=10714	titin_drome ame: full=titin ame: full=d-titin ame: full=kettin	10714	gi|172045934|sp|Q9I7U4.3|TITIN_DROMERecName: Full=Titin; AltName: Full=D-Titin; AltName: Full=Kettin	Q9I7U4	0	64	1508.43	1880	1208
GnigEST_3531_Length=6629	ncpr_drome ame: full=nadph--cytochrome p450 reductase short=cpr short=p450r	6629	gi|12643739|sp|Q27597.2|NCPR_DROMERecName: Full=NADPH--cytochrome P450 reductase; Short=CPR; Short=P450R	Q27597	0	83	917.531	632	525
GnigEST_35333_Length=1829	dhe3_drome ame: full=glutamate mitochondrial short=gdh flags: precursor	1829	gi|12644316|sp|P54385.2|DHE3_DROMERecName: Full=Glutamate dehydrogenase, mitochondrial; Short=GDH; Flags: Precursor	P54385	0	87	843.958	547	478
GnigEST_35373_Length=7292	glt1_schpo ame: full= glutamate synthase ame: full=nadph-gogat	7292	gi|46395959|sp|Q9C102.1|GLT1_SCHPORecName: Full=Putative glutamate synthase [NADPH]; AltName: Full=NADPH-GOGAT	Q9C102	0	69	2105.1	2061	1430
GnigEST_35374_Length=7147	glt1_schpo ame: full= glutamate synthase ame: full=nadph-gogat	7147	gi|46395959|sp|Q9C102.1|GLT1_SCHPORecName: Full=Putative glutamate synthase [NADPH]; AltName: Full=NADPH-GOGAT	Q9C102	0	69	1848.94	1834	1270
GnigEST_35400_Length=1405	prs8_manse ame: full=26s protease regulatory subunit 8 ame: full=protein 18-56	1405	gi|1709799|sp|P54814.1|PRS8_MANSERecName: Full=26S protease regulatory subunit 8; AltName: Full=Protein 18-56	P54814	0	97	681.404	402	391
GnigEST_35404_Length=7530	sptcb_drome ame: full=spectrin beta chain	7530	gi|14286182|sp|Q00963.2|SPTCB_DROMERecName: Full=Spectrin beta chain	Q00963	0	85	1156.74	782	672
GnigEST_35417_Length=2394	dhsa_drome ame: full=succinate dehydrogenase flavoprotein mitochondrial ame: full=flavoprotein subunit of complex ii short=fp ame: full=succinyl coenzyme a synthetase flavoprotein subunit flags: precursor	2394	gi|13124721|sp|Q94523.3|DHSA_DROMERecName: Full=Succinate dehydrogenase [ubiquinone] flavoprotein subunit, mitochondrial; AltName: Full=Flavoprotein subunit of complex II; Short=FP; AltName: Full=Succinyl coenzyme A synthetase flavoprotein subunit; Flags: Precursor	Q94523	0	86	955.666	617	535
GnigEST_35418_Length=2034	dhsa_drome ame: full=succinate dehydrogenase flavoprotein mitochondrial ame: full=flavoprotein subunit of complex ii short=fp ame: full=succinyl coenzyme a synthetase flavoprotein subunit flags: precursor	2034	gi|13124721|sp|Q94523.3|DHSA_DROMERecName: Full=Succinate dehydrogenase [ubiquinone] flavoprotein subunit, mitochondrial; AltName: Full=Flavoprotein subunit of complex II; Short=FP; AltName: Full=Succinyl coenzyme A synthetase flavoprotein subunit; Flags: Precursor	Q94523	0	89	716.072	443	397
GnigEST_35436_Length=3611	g6pi_droya ame: full=glucose-6-phosphate isomerase short=gpi ame: full=phosphoglucose isomerase short=pgi ame: full=phosphohexose isomerase short=phi	3611	gi|1730180|sp|P52031.1|G6PI_DROYARecName: Full=Glucose-6-phosphate isomerase; Short=GPI; AltName: Full=Phosphoglucose isomerase; Short=PGI; AltName: Full=Phosphohexose isomerase; Short=PHI	P52031	0	84	842.803	553	466
GnigEST_3548_Length=7602	abca3_mouse ame: full=atp-binding cassette sub-family a member 3	7602	gi|338817896|sp|Q8R420.3|ABCA3_MOUSERecName: Full=ATP-binding cassette sub-family A member 3	Q8R420	0	51	799.66	1769	915
GnigEST_35487_Length=1221	rl3_drome ame: full=60s ribosomal protein l3	1221	gi|3122718|sp|O16797.3|RL3_DROMERecName: Full=60S ribosomal protein L3	O16797	0	93	647.506	377	352
GnigEST_35501_Length=16661	unc22_caeel ame: full=twitchin ame: full=uncoordinated protein 22	16661	gi|74966877|sp|Q23551.3|UNC22_CAEELRecName: Full=Twitchin; AltName: Full=Uncoordinated protein 22	Q23551	0	62	2080.83	2440	1515
GnigEST_35502_Length=25958	unc22_caeel ame: full=twitchin ame: full=uncoordinated protein 22	25958	gi|74966877|sp|Q23551.3|UNC22_CAEELRecName: Full=Twitchin; AltName: Full=Uncoordinated protein 22	Q23551	0	62	4663.98	5300	3309
GnigEST_35524_Length=2436	lis1_droan ame: full=lissencephaly-1 homolog	2436	gi|322518339|sp|B3MEY6.1|LIS1_DROANRecName: Full=Lissencephaly-1 homolog	B3MEY6	0	89	652.514	411	368
GnigEST_35560_Length=2807	psmd1_drome ame: full=26s proteasome non-atpase regulatory subunit 1 ame: full=26s proteasome regulatory complex subunit p110 ame: full=26s proteasome regulatory subunit rpn2	2807	gi|51701864|sp|Q9V3P6.1|PSMD1_DROMERecName: Full=26S proteasome non-ATPase regulatory subunit 1; AltName: Full=26S proteasome regulatory complex subunit p110; AltName: Full=26S proteasome regulatory subunit RPN2	Q9V3P6	0	85	1072	753	641
GnigEST_35601_Length=2779	pyg_drome ame: full=glycogen phosphorylase	2779	gi|14916636|sp|Q9XTL9.2|PYG_DROMERecName: Full=Glycogen phosphorylase	Q9XTL9	0	92	1283.47	778	722
GnigEST_35606_Length=2318	g6pd_cerca ame: full=glucose-6-phosphate 1-dehydrogenase short=g6pd ame: full=zwischenferment	2318	gi|1169799|sp|P41571.1|G6PD_CERCARecName: Full=Glucose-6-phosphate 1-dehydrogenase; Short=G6PD; AltName: Full=Zwischenferment	P41571	0	80	728.013	530	427
GnigEST_3561_Length=3651	tsr1_xenla ame: full=pre-rrna-processing protein tsr1 homolog	3651	gi|82180366|sp|Q5XGY1.1|TSR1_XENLARecName: Full=Pre-rRNA-processing protein TSR1 homolog	Q5XGY1	0	66	706.442	804	536
GnigEST_3565_Length=7973	fbn2_mouse ame: full=fibrillin-2 flags: precursor	7973	gi|341940690|sp|Q61555.2|FBN2_MOUSERecName: Full=Fibrillin-2; Flags: Precursor	Q61555	0	64	1865.89	1655	1071
GnigEST_3574_Length=4718	spt5h_drome ame: full=transcription elongation factor spt5 ame: full=drb sensitivity-inducing factor large subunit short=dsif large subunit ame: full=dspt5	4718	gi|75026270|sp|Q9V460.1|SPT5H_DROMERecName: Full=Transcription elongation factor SPT5; AltName: Full=DRB sensitivity-inducing factor large subunit; Short=DSIF large subunit; AltName: Full=dSpt5	Q9V460	0	79	1217.99	991	790
GnigEST_35745_Length=4994	chao_drome ame: full=chaoptin ame: full=photoreceptor cell-specific membrane protein flags: precursor	4994	gi|14424439|sp|P12024.2|CHAO_DROMERecName: Full=Chaoptin; AltName: Full=Photoreceptor cell-specific membrane protein; Flags: Precursor	P12024	0	65	1160.98	1308	862
GnigEST_35747_Length=5045	chao_drome ame: full=chaoptin ame: full=photoreceptor cell-specific membrane protein flags: precursor	5045	gi|14424439|sp|P12024.2|CHAO_DROMERecName: Full=Chaoptin; AltName: Full=Photoreceptor cell-specific membrane protein; Flags: Precursor	P12024	0	65	1150.19	1325	862
GnigEST_35772_Length=2256	tbat_oncmy ame: full=tubulin alpha testis-specific	2256	gi|135427|sp|P18288.1|TBAT_ONCMYRecName: Full=Tubulin alpha chain, testis-specific	P18288	0	98	869.766	448	442
GnigEST_35803_Length=4217	brat_drome ame: full=brain tumor protein	4217	gi|41688503|sp|Q8MQJ9.2|BRAT_DROMERecName: Full=Brain tumor protein	Q8MQJ9	0	67	702.975	721	486
GnigEST_3581_Length=3390	efr3_drome ame: full=protein efr3 homolog cmp44e ame: full=conserved membrane protein at 44e ame: full=protein stambha a	3390	gi|134034969|sp|Q8IGJ0.3|EFR3_DROMERecName: Full=Protein EFR3 homolog cmp44E; AltName: Full=Conserved membrane protein at 44E; AltName: Full=Protein stambha A	Q8IGJ0	0	67	763.837	847	574
GnigEST_35835_Length=3110	ssrp1_drome ame: full=fact complex subunit ssrp1 ame: full=chorion-factor 5 ame: full=facilitates chromatin transcription complex subunit ssrp1 ame: full=recombination signal sequence recognition protein ame: full=single-strand recognition protein ame: full=dssrp1	3110	gi|12644386|sp|Q05344.2|SSRP1_DROMERecName: Full=FACT complex subunit Ssrp1; AltName: Full=Chorion-factor 5; AltName: Full=Facilitates chromatin transcription complex subunit Ssrp1; AltName: Full=Recombination signal sequence recognition protein; AltName: Full=Single-strand recognition protein; AltName: Full=dSSRP1	Q05344	0	78	715.301	619	489
GnigEST_35844_Length=2966	piwi_drome ame: full=protein piwi	2966	gi|33112431|sp|Q9VKM1.1|PIWI_DROMERecName: Full=Protein piwi	Q9VKM1	0	65	678.707	774	504
GnigEST_35847_Length=3049	moeh_culqu ame: full=moesin ezrin radixin homolog 1	3049	gi|215275737|sp|B0WYY2.1|MOEH_CULQURecName: Full=Moesin/ezrin/radixin homolog 1	B0WYY2	0	92	849.351	572	529
GnigEST_3589_Length=2326	mipep_ponab ame: full=mitochondrial intermediate peptidase short=mip flags: precursor	2326	gi|75062037|sp|Q5RF14.1|MIPEP_PONABRecName: Full=Mitochondrial intermediate peptidase; Short=MIP; Flags: Precursor	Q5RF14	0	72	732.635	668	482
GnigEST_359_Length=3198	lmln_drome ame: full=leishmanolysin-like peptidase ame: full=invadolysin	3198	gi|74869042|sp|Q9VH19.2|LMLN_DROMERecName: Full=Leishmanolysin-like peptidase; AltName: Full=Invadolysin	Q9VH19	0	79	497.664	329	263
GnigEST_35924_Length=3525	hts_drome ame: full=protein hu-li tai shao ame: full=adducin-like protein	3525	gi|12644023|sp|Q02645.2|HTS_DROMERecName: Full=Protein hu-li tai shao; AltName: Full=Adducin-like protein	Q02645	0	75	748.043	679	512
GnigEST_35927_Length=2922	nltp_rabit ame: full=non-specific lipid-transfer protein short=nsl-tp ame: full=propanoyl- c-acyltransferase ame: full=scp-chi ame: full=scpx ame: full=sterol carrier protein 2 short=scp-2 ame: full=sterol carrier protein x short=scp-x	2922	gi|54036166|sp|O62742.1|NLTP_RABITRecName: Full=Non-specific lipid-transfer protein; Short=NSL-TP; AltName: Full=Propanoyl-CoA C-acyltransferase; AltName: Full=SCP-chi; AltName: Full=SCPX; AltName: Full=Sterol carrier protein 2; Short=SCP-2; AltName: Full=Sterol carrier protein X; Short=SCP-X	O62742	0	77	674.855	529	411
GnigEST_3601_Length=3086	pkhh1_danre ame: full=pleckstrin homology domain-containing family h member 1 short=ph domain-containing family h member 1 ame: full=protein max-1 homolog	3086	gi|251757509|sp|Q9W5D0.4|Y34F_DROMERecName: Full=Uncharacterized protein CG42248	Q9W5D0	0	77	1102.81	876	680
GnigEST_36034_Length=1745	arp2_drome ame: full=actin-related protein 2 ame: full=actin-like protein 14d ame: full=actin-like protein 2	1745	gi|30581050|sp|P45888.2|ARP2_DROMERecName: Full=Actin-related protein 2; AltName: Full=Actin-like protein 14D; AltName: Full=Actin-like protein 2	P45888	0	93	680.248	389	362
GnigEST_36081_Length=3540	dnm1l_human ame: full=dynamin-1-like protein ame: full=dnm1p vps1p-like protein short=dvlp ame: full=dynamin family member proline-rich carboxyl-terminal domain less short=dymple ame: full=dynamin-like protein ame: full=dynamin-like protein 4 ame: full=dynamin-like protein iv short= ame: full=dynamin-related protein 1	3540	gi|125987821|sp|O00429.2|DNM1L_HUMANRecName: Full=Dynamin-1-like protein; AltName: Full=Dnm1p/Vps1p-like protein; Short=DVLP; AltName: Full=Dynamin family member proline-rich carboxyl-terminal domain less; Short=Dymple; AltName: Full=Dynamin-like protein; AltName: Full=Dynamin-like protein 4; AltName: Full=Dynamin-like protein IV; Short=HdynIV; AltName: Full=Dynamin-related protein 1	O00429	0	79	936.021	740	590
GnigEST_36092_Length=1619	uba3_human ame: full=nedd8-activating enzyme e1 catalytic subunit ame: full=nedd8-activating enzyme e1c ame: full=ubiquitin-activating enzyme e1c ame: full=ubiquitin-like modifier-activating enzyme 3 short=ubiquitin-activating enzyme 3	1619	gi|83305811|sp|Q8TBC4.2|UBA3_HUMANRecName: Full=NEDD8-activating enzyme E1 catalytic subunit; AltName: Full=NEDD8-activating enzyme E1C; AltName: Full=Ubiquitin-activating enzyme E1C; AltName: Full=Ubiquitin-like modifier-activating enzyme 3; Short=Ubiquitin-activating enzyme 3	Q8TBC4	0	86	641.728	427	368
GnigEST_361_Length=16232	ubr4_human ame: full=e3 ubiquitin-protein ligase ubr4 ame: full=600 kda retinoblastoma protein-associated factor ame: full=n-recognin-4 ame: full=retinoblastoma-associated factor of 600 kda short=rbaf600 short=p600 ame: full=zinc finger ubr1-type protein 1	16232	gi|74744979|sp|Q5T4S7.1|UBR4_HUMANRecName: Full=E3 ubiquitin-protein ligase UBR4; AltName: Full=600 kDa retinoblastoma protein-associated factor; AltName: Full=N-recognin-4; AltName: Full=Retinoblastoma-associated factor of 600 kDa; Short=RBAF600; Short=p600; AltName: Full=Zinc finger UBR1-type protein 1	Q5T4S7	0	69	3119.72	3327	2311
GnigEST_36112_Length=3680	cul1_mouse ame: full=cullin-1 short=cul-1	3680	gi|13124104|sp|Q9WTX6.1|CUL1_MOUSERecName: Full=Cullin-1; Short=CUL-1	Q9WTX6	0	87	1018.07	678	591
GnigEST_36135_Length=5049	syep_drome ame: full=bifunctional glutamate proline--trna ligase ame: full=bifunctional aminoacyl-trna synthetase includes: ame: full=glutamate--trna ligase ame: full=glutamyl-trna synthetase short= includes: ame: full=proline--trna ligase ame: full=prolyl-trna synthetase short=	5049	gi|44888996|sp|P28668.2|SYEP_DROMERecName: Full=Bifunctional glutamate/proline--tRNA ligase; AltName: Full=Bifunctional aminoacyl-tRNA synthetase; Includes: RecName: Full=Glutamate--tRNA ligase; AltName: Full=Glutamyl-tRNA synthetase; Short=GluRS; Includes: RecName: Full=Proline--tRNA ligase; AltName: Full=Prolyl-tRNA synthetase; Short=ProRS	P28668	0	67	940.258	955	642
GnigEST_36168_Length=3775	smrd1_mouse ame: full=swi snf-related matrix-associated actin-dependent regulator of chromatin subfamily d member 1 ame: full=60 kda brg-1 brm-associated factor subunit a ame: full=brg1-associated factor 60a short=baf60a ame: full=protein d15kz1 ame: full=swi snf complex 60 kda subunit	3775	gi|238054366|sp|Q61466.3|SMRD1_MOUSERecName: Full=SWI/SNF-related matrix-associated actin-dependent regulator of chromatin subfamily D member 1; AltName: Full=60 kDa BRG-1/Brm-associated factor subunit A; AltName: Full=BRG1-associated factor 60A; Short=BAF60A; AltName: Full=Protein D15KZ1; AltName: Full=SWI/SNF complex 60 kDa subunit	Q61466	0	86	638.647	430	372
GnigEST_36198_Length=2347	ercc3_drome ame: full=dna excision repair protein haywire ame: full=atp-dependent dna helicase hay ame: full=ercc-3 homolog protein ame: full=ercc3dm	2347	gi|68068031|sp|Q02870.2|ERCC3_DROMERecName: Full=DNA excision repair protein haywire; AltName: Full=ATP-dependent DNA helicase hay; AltName: Full=ERCC-3 homolog protein; AltName: Full=ERCC3Dm	Q02870	0	88	1175.23	737	652
GnigEST_3620_Length=2558	hid1_human ame: full=protein hid-1 homolog ame: full=down-regulated in multiple cancers 1	2558	gi|68565199|sp|Q8IV36.1|HID1_HUMANRecName: Full=Protein hid-1 homolog; AltName: Full=Down-regulated in multiple cancers 1	Q8IV36	0	76	1024.62	774	592
GnigEST_36229_Length=1901	syfb_drome ame: full=probable phenylalanine--trna ligase beta subunit ame: full=phenylalanyl-trna synthetase beta subunit short=	1901	gi|12230002|sp|Q9VCA5.1|SYFB_DROMERecName: Full=Probable phenylalanine--tRNA ligase beta subunit; AltName: Full=Phenylalanyl-tRNA synthetase beta subunit; Short=PheRS	Q9VCA5	0	78	731.095	586	462
GnigEST_363_Length=8160	ry44_drome ame: full=ryanodine receptor 44f	8160	gi|33112444|sp|Q24498.3|RY44_DROMERecName: Full=Ryanodine receptor 44F	Q24498	0	88	2328.13	1524	1346
GnigEST_36440_Length=2902	tera_drome ame: full=transitional endoplasmic reticulum atpase ter94 ame: full=valosin-containing protein homolog	2902	gi|122087253|sp|Q7KN62.1|TERA_DROMERecName: Full=Transitional endoplasmic reticulum ATPase TER94; AltName: Full=Valosin-containing protein homolog	Q7KN62	0	95	1180.62	688	655
GnigEST_36441_Length=2933	tera_bovin ame: full=transitional endoplasmic reticulum atpase short=ter atpase ame: full=15s mg(2+)-atpase p97 subunit ame: full=valosin-containing protein short=vcp	2933	gi|122140828|sp|Q3ZBT1.1|TERA_BOVINRecName: Full=Transitional endoplasmic reticulum ATPase; Short=TER ATPase; AltName: Full=15S Mg(2+)-ATPase p97 subunit; AltName: Full=Valosin-containing protein; Short=VCP	Q3ZBT1	0	97	979.934	549	533
GnigEST_3648_Length=4151	opla_human ame: full=5-oxoprolinase ame: full=5-oxo-l-prolinase short=5-opase ame: full=pyroglutamase	4151	gi|59802978|sp|O14841.3|OPLA_HUMANRecName: Full=5-oxoprolinase; AltName: Full=5-oxo-L-prolinase; Short=5-OPase; AltName: Full=Pyroglutamase	O14841	0	77	1607.81	1289	995
GnigEST_36483_Length=3373	ganab_mouse ame: full=neutral alpha-glucosidase ab ame: full=alpha-glucosidase 2 ame: full=glucosidase ii subunit alpha flags: precursor	3373	gi|54037163|sp|Q8BHN3.1|GANAB_MOUSERecName: Full=Neutral alpha-glucosidase AB; AltName: Full=Alpha-glucosidase 2; AltName: Full=Glucosidase II subunit alpha; Flags: Precursor	Q8BHN3	0	71	703.745	599	430
GnigEST_36563_Length=1993	arnt_drome ame: full=aryl hydrocarbon receptor nuclear translocator homolog short=darnt ame: full=hypoxia-inducible factor 1-beta ame: full=protein tango	1993	gi|380865479|sp|O15945.3|ARNT_DROMERecName: Full=Aryl hydrocarbon receptor nuclear translocator homolog; Short=dARNT; AltName: Full=Hypoxia-inducible factor 1-beta; AltName: Full=Protein tango	O15945	0	76	697.967	565	433
GnigEST_366_Length=9278	hyd_drome ame: full=e3 ubiquitin-protein ligase hyd ame: full=protein hyperplastic discs	9278	gi|68844926|sp|P51592.3|HYD_DROMERecName: Full=E3 ubiquitin-protein ligase hyd; AltName: Full=Protein hyperplastic discs	P51592	0	61	674.47	995	608
GnigEST_36612_Length=3544	tripc_human ame: full=probable e3 ubiquitin-protein ligase trip12 ame: full=thyroid receptor-interacting protein 12 short=tr-interacting protein 12 short=trip-12	3544	gi|2499839|sp|Q14669.1|TRIPC_HUMANRecName: Full=Probable E3 ubiquitin-protein ligase TRIP12; AltName: Full=Thyroid receptor-interacting protein 12; Short=TR-interacting protein 12; Short=TRIP-12	Q14669	0	65	865.529	998	655
GnigEST_36651_Length=2082	klhdb_culqu ame: full=kelch-like protein diablo	2082	gi|254808001|sp|B0WWP2.2|KLHDB_CULQURecName: Full=Kelch-like protein diablo	B0WWP2	0	97	1092.41	572	557
GnigEST_36711_Length=4454	flna_mouse ame: full=filamin-a short=fln-a ame: full=actin-binding protein 280 short=abp-280 ame: full=alpha-filamin ame: full=endothelial actin-binding protein ame: full=filamin-1 ame: full=non-muscle filamin	4454	gi|341941149|sp|Q8BTM8.5|FLNA_MOUSERecName: Full=Filamin-A; Short=FLN-A; AltName: Full=Actin-binding protein 280; Short=ABP-280; AltName: Full=Alpha-filamin; AltName: Full=Endothelial actin-binding protein; AltName: Full=Filamin-1; AltName: Full=Non-muscle filamin	Q8BTM8	0	73	546.969	464	341
GnigEST_3672_Length=3106	cul2_human ame: full=cullin-2 short=cul-2	3106	gi|19863260|sp|Q13617.2|CUL2_HUMANRecName: Full=Cullin-2; Short=CUL-2 >gi|67460208|sp|Q5RCF3.1|CUL2_PONAB RecName: Full=Cullin-2; Short=CUL-2	Q13617	0	77	877.47	749	577
GnigEST_36754_Length=3030	c1tc_drome ame: full=c-1-tetrahydrofolate cytoplasmic short=c1-thf synthase includes: ame: full=methylenetetrahydrofolate dehydrogenase includes: ame: full=methenyltetrahydrofolate cyclohydrolase includes: ame: full=formyltetrahydrofolate synthetase	3030	gi|50403703|sp|O96553.4|C1TC_DROMERecName: Full=C-1-tetrahydrofolate synthase, cytoplasmic; Short=C1-THF synthase; Includes: RecName: Full=Methylenetetrahydrofolate dehydrogenase; Includes: RecName: Full=Methenyltetrahydrofolate cyclohydrolase; Includes: RecName: Full=Formyltetrahydrofolate synthetase	O96553	0	86	479.174	327	284
GnigEST_3677_Length=4446	aqr_human ame: full=intron-binding protein aquarius ame: full=intron-binding protein of 160 kda short=ibp160	4446	gi|116242995|sp|O60306.4|AQR_HUMANRecName: Full=Intron-binding protein aquarius; AltName: Full=Intron-binding protein of 160 kDa; Short=IBP160	O60306	0	82	1954.1	1393	1145
GnigEST_36828_Length=2754	cana_drome ame: full=calpain-a ame: full=calcium-activated neutral proteinase a short=canp a contains: ame: full=calpain-a catalytic subunit	2754	gi|19863009|sp|Q11002.2|CANA_DROMERecName: Full=Calpain-A; AltName: Full=Calcium-activated neutral proteinase A; Short=CANP A; Contains: RecName: Full=Calpain-A catalytic subunit	Q11002	0	79	638.647	462	369
GnigEST_3685_Length=3748	sos_drome ame: full=protein son of sevenless	3748	gi|76800652|sp|P26675.2|SOS_DROMERecName: Full=Protein son of sevenless	P26675	0	77	1251.11	1068	827
GnigEST_36859_Length=3448	poe_drome ame: full=protein purity of essence ame: full=interaction calmodulin and colossal molecular mass protein ame: full=protein calossin ame: full=protein pushover	3448	gi|74869795|sp|Q9VLT5.1|POE_DROMERecName: Full=Protein purity of essence; AltName: Full=Interaction calmodulin and colossal molecular mass protein; AltName: Full=Protein Calossin; AltName: Full=Protein pushover	Q9VLT5	0	76	799.66	747	570
GnigEST_36860_Length=2224	poe_drome ame: full=protein purity of essence ame: full=interaction calmodulin and colossal molecular mass protein ame: full=protein calossin ame: full=protein pushover	2224	gi|74869795|sp|Q9VLT5.1|POE_DROMERecName: Full=Protein purity of essence; AltName: Full=Interaction calmodulin and colossal molecular mass protein; AltName: Full=Protein Calossin; AltName: Full=Protein pushover	Q9VLT5	0	74	686.411	631	473
GnigEST_36950_Length=3718	nrdc_rat ame: full=nardilysin ame: full=n-arginine dibasic convertase short=nrd convertase short=nrd-c flags: precursor	3718	gi|1352519|sp|P47245.1|NRDC_RATRecName: Full=Nardilysin; AltName: Full=N-arginine dibasic convertase; Short=NRD convertase; Short=NRD-C; Flags: Precursor	P47245	0	61	727.628	952	584
GnigEST_36954_Length=1901	cp4c1_bladi ame: full=cytochrome p450 4c1 ame: full=cypivc1	1901	gi|231885|sp|P29981.1|CP4C1_BLADIRecName: Full=Cytochrome P450 4C1; AltName: Full=CYPIVC1	P29981	0	82	649.818	484	399
GnigEST_3697_Length=2167	rfwd2_human ame: full=e3 ubiquitin-protein ligase rfwd2 ame: full=constitutive photomorphogenesis protein 1 homolog short=hcop1 ame: full=ring finger and wd repeat domain protein 2 ame: full=ring finger protein 200	2167	gi|55976539|sp|Q8NHY2.1|RFWD2_HUMANRecName: Full=E3 ubiquitin-protein ligase RFWD2; AltName: Full=Constitutive photomorphogenesis protein 1 homolog; Short=hCOP1; AltName: Full=RING finger and WD repeat domain protein 2; AltName: Full=RING finger protein 200	Q8NHY2	0	70	687.567	682	482
GnigEST_370_Length=3946	tsc2_rat ame: full=tuberin ame: full=tuberous sclerosis 2 protein homolog	3946	gi|1717800|sp|P49816.1|TSC2_RATRecName: Full=Tuberin; AltName: Full=Tuberous sclerosis 2 protein homolog	P49816	0	60	674.47	918	556
GnigEST_37010_Length=3506	jnk_drome ame: full=stress-activated protein kinase jnk short=djnk ame: full=protein basket	3506	gi|30315963|sp|P92208.1|JNK_DROMERecName: Full=Stress-activated protein kinase JNK; Short=dJNK; AltName: Full=Protein basket	P92208	0	95	659.062	355	338
GnigEST_37023_Length=2971	wdr3_human ame: full=wd repeat-containing protein 3	2971	gi|12230773|sp|Q9UNX4.1|WDR3_HUMANRecName: Full=WD repeat-containing protein 3	Q9UNX4	0	65	725.317	926	606
GnigEST_37031_Length=5278	ank2_mouse ame: full=ankyrin-2 short=ank-2 ame: full=brain ankyrin	5278	gi|223634791|sp|Q8C8R3.2|ANK2_MOUSERecName: Full=Ankyrin-2; Short=ANK-2; AltName: Full=Brain ankyrin	Q8C8R3	0	73	952.584	876	640
GnigEST_37037_Length=1776	uap56_drome ame: full=atp-dependent rna helicase wm6 short=dead box protein uap56 short=dmrnahel ame: full=hel uap56	1776	gi|2500532|sp|Q27268.1|UAP56_DROMERecName: Full=ATP-dependent RNA helicase WM6; Short=DEAD box protein UAP56; Short=Dmrnahel; AltName: Full=HEL/UAP56	Q27268	0	94	657.136	393	371
GnigEST_37049_Length=2471	dyn_drome ame: full=dynamin ame: full=protein shibire ame: full=ddyn	2471	gi|33302264|sp|P27619.2|DYN_DROMERecName: Full=Dynamin; AltName: Full=Protein shibire; AltName: Full=dDyn	P27619	0	90	1213.36	761	689
GnigEST_3719_Length=6988	pyr1_drome ame: full=cad protein ame: full=protein rudimentary includes: ame: full=glutamine-dependent carbamoyl-phosphate synthase includes: ame: full=aspartate carbamoyltransferase includes: ame: full=dihydroorotase	6988	gi|78099791|sp|P05990.3|PYR1_DROMERecName: Full=CAD protein; AltName: Full=Protein rudimentary; Includes: RecName: Full=Glutamine-dependent carbamoyl-phosphate synthase; Includes: RecName: Full=Aspartate carbamoyltransferase; Includes: RecName: Full=Dihydroorotase	P05990	0	79	2902.85	2232	1767
GnigEST_37209_Length=4264	sarm1_drome ame: full=sterile alpha and tir motif-containing protein 1 ame: full=tir-1 homolog	4264	gi|67472684|sp|Q6IDD9.1|SARM1_DROMERecName: Full=Sterile alpha and TIR motif-containing protein 1; AltName: Full=Tir-1 homolog	Q6IDD9	0	90	492.271	291	263
GnigEST_3722_Length=3419	int3_mouse ame: full=integrator complex subunit 3 short=int3 ame: full=soss complex subunit a ame: full=sensor of single-strand dna complex subunit a short=soss-a short=sensor of ssdna subunit a	3419	gi|259016255|sp|Q7TPD0.2|INT3_MOUSERecName: Full=Integrator complex subunit 3; Short=Int3; AltName: Full=SOSS complex subunit A; AltName: Full=Sensor of single-strand DNA complex subunit A; Short=SOSS-A; Short=Sensor of ssDNA subunit A	Q7TPD0	0	69	927.546	976	679
GnigEST_37234_Length=3312	ddx46_human ame: full=probable atp-dependent rna helicase ddx46 ame: full=dead box protein 46 ame: full=prp5 homolog	3312	gi|116241326|sp|Q7L014.2|DDX46_HUMANRecName: Full=Probable ATP-dependent RNA helicase DDX46; AltName: Full=DEAD box protein 46; AltName: Full=PRP5 homolog	Q7L014	0	78	963.37	908	712
GnigEST_37247_Length=2812	sf3b1_human ame: full=splicing factor 3b subunit 1 ame: full=pre-mrna-splicing factor sf3b 155 kda subunit short=sf3b155 ame: full=spliceosome-associated protein 155 short=sap 155	2812	gi|269849656|sp|O75533.3|SF3B1_HUMANRecName: Full=Splicing factor 3B subunit 1; AltName: Full=Pre-mRNA-splicing factor SF3b 155 kDa subunit; Short=SF3b155; AltName: Full=Spliceosome-associated protein 155; Short=SAP 155	O75533	0	93	1602.8	933	877
GnigEST_3725_Length=2338	mtmr2_human ame: full=myotubularin-related protein 2	2338	gi|212276520|sp|Q13614.4|MTMR2_HUMANRecName: Full=Myotubularin-related protein 2	Q13614	0	83	766.918	570	476
GnigEST_37257_Length=3772	cac1d_drome ame: full=voltage-dependent calcium channel type d subunit alpha-1 short= a1d	3772	gi|32172454|sp|Q24270.2|CAC1D_DROMERecName: Full=Voltage-dependent calcium channel type D subunit alpha-1; Short=DmCa1D	Q24270	0	86	829.706	528	458
GnigEST_3726_Length=2206	ncase_drops ame: full=neutral ceramidase short=n-cdase short=ncdase ame: full=acylsphingosine deacylase ame: full=n-acylsphingosine amidohydrolase flags: precursor	2206	gi|110810620|sp|Q29C43.1|NCASE_DROPSRecName: Full=Neutral ceramidase; Short=N-CDase; Short=NCDase; AltName: Full=Acylsphingosine deacylase; AltName: Full=N-acylsphingosine amidohydrolase; Flags: Precursor	Q29C43	0	64	646.351	701	453
GnigEST_37296_Length=2556	aldh2_ponab ame: full=aldehyde mitochondrial ame: full=aldh class 2 ame: full=aldh-e2 flags: precursor	2556	gi|75062034|sp|Q5RF00.1|ALDH2_PONABRecName: Full=Aldehyde dehydrogenase, mitochondrial; AltName: Full=ALDH class 2; AltName: Full=ALDH-E2; Flags: Precursor	Q5RF00	0	79	698.738	521	414
GnigEST_37298_Length=2979	aldh2_ponab ame: full=aldehyde mitochondrial ame: full=aldh class 2 ame: full=aldh-e2 flags: precursor	2979	gi|75062034|sp|Q5RF00.1|ALDH2_PONABRecName: Full=Aldehyde dehydrogenase, mitochondrial; AltName: Full=ALDH class 2; AltName: Full=ALDH-E2; Flags: Precursor	Q5RF00	0	77	596.66	463	361
GnigEST_373_Length=4764	fry_drome ame: full=protein furry	4764	gi|74870794|sp|Q9VT28.2|FRY_DROMERecName: Full=Protein furry	Q9VT28	0	80	479.945	368	296
GnigEST_3738_Length=3054	kdm5_drome ame: full=lysine-specific demethylase lid ame: full=histone demethylase lid ame: full=jumonji arid domain-containing protein lid ame: full=protein little imaginal disks ame: full=retinoblastoma-binding protein 2 homolog	3054	gi|74869933|sp|Q9VMJ7.1|KDM5_DROMERecName: Full=Lysine-specific demethylase lid; AltName: Full=Histone demethylase lid; AltName: Full=Jumonji/ARID domain-containing protein lid; AltName: Full=Protein little imaginal disks; AltName: Full=Retinoblastoma-binding protein 2 homolog	Q9VMJ7	0	69	919.457	802	559
GnigEST_3742_Length=3141	ercc2_bovin ame: full=tfiih basal transcription factor complex helicase xpd subunit ame: full=cxpd ame: full=dna excision repair protein ercc-2 ame: full=dna repair protein complementing xp-d cells ame: full=xeroderma pigmentosum group d-complementing protein	3141	gi|182645388|sp|A6QLJ0.1|ERCC2_BOVINRecName: Full=TFIIH basal transcription factor complex helicase XPD subunit; AltName: Full=CXPD; AltName: Full=DNA excision repair protein ERCC-2; AltName: Full=DNA repair protein complementing XP-D cells; AltName: Full=Xeroderma pigmentosum group D-complementing protein	A6QLJ0	0	85	1083.55	742	634
GnigEST_3746_Length=4204	meg11_human ame: full=multiple epidermal growth factor-like domains protein 11 short=multiple egf-like domains protein 11 flags: precursor	4204	gi|226699047|sp|A6BM72.3|MEG11_HUMANRecName: Full=Multiple epidermal growth factor-like domains protein 11; Short=Multiple EGF-like domains protein 11; Flags: Precursor	A6BM72	0	58	802.357	722	424
GnigEST_37464_Length=3857	sws_droer ame: full=neuropathy target esterase sws ame: full=swiss cheese	3857	gi|269969673|sp|B3NY03.1|SWS_DROERRecName: Full=Neuropathy target esterase sws; AltName: Full=Swiss cheese	B3NY03	0	72	1019.22	1000	721
GnigEST_3747_Length=4113	cand1_mouse ame: full=cullin-associated nedd8-dissociated protein 1 ame: full=cullin-associated and neddylation-dissociated protein 1 ame: full=p120 cand1	4113	gi|67460489|sp|Q6ZQ38.2|CAND1_MOUSERecName: Full=Cullin-associated NEDD8-dissociated protein 1; AltName: Full=Cullin-associated and neddylation-dissociated protein 1; AltName: Full=p120 CAND1	Q6ZQ38	0	81	1595.87	1239	1006
GnigEST_37471_Length=2994	mnb_drome ame: full=serine threonine-protein kinase minibrain	2994	gi|73620974|sp|P49657.2|MNB_DROMERecName: Full=Serine/threonine-protein kinase minibrain	P49657	0	92	754.977	449	414
GnigEST_3753_Length=5820	ubp34_human ame: full=ubiquitin carboxyl-terminal hydrolase 34 ame: full=deubiquitinating enzyme 34 ame: full=ubiquitin thioesterase 34 ame: full=ubiquitin-specific-processing protease 34	5820	gi|212276488|sp|Q70CQ2.2|UBP34_HUMANRecName: Full=Ubiquitin carboxyl-terminal hydrolase 34; AltName: Full=Deubiquitinating enzyme 34; AltName: Full=Ubiquitin thioesterase 34; AltName: Full=Ubiquitin-specific-processing protease 34	Q70CQ2	0	58	540.806	920	536
GnigEST_37542_Length=2967	gnas_homam ame: full=guanine nucleotide-binding protein g subunit alpha ame: full=adenylate cyclase-stimulating g alpha protein	2967	gi|3913717|sp|O16118.1|GNAS_HOMAMRecName: Full=Guanine nucleotide-binding protein G(s) subunit alpha; AltName: Full=Adenylate cyclase-stimulating G alpha protein	O16118	0	93	668.307	377	352
GnigEST_3755_Length=4211	xrn1_mouse ame: full=5 -3 exoribonuclease 1 short=mxrn1 ame: full=protein dhm2 ame: full=strand-exchange protein 1 homolog	4211	gi|81861755|sp|P97789.1|XRN1_MOUSERecName: Full=5'-3' exoribonuclease 1; Short=mXRN1; AltName: Full=Protein Dhm2; AltName: Full=Strand-exchange protein 1 homolog	P97789	0	64	1052.35	1211	787
GnigEST_37559_Length=2966	opa1_chick ame: full=dynamin-like 120 kda mitochondrial ame: full=optic atrophy protein 1 homolog contains: ame: full=dynamin-like 120 kda form s1 flags: precursor	2966	gi|82194911|sp|Q5F499.1|OPA1_CHICKRecName: Full=Dynamin-like 120 kDa protein, mitochondrial; AltName: Full=Optic atrophy protein 1 homolog; Contains: RecName: Full=Dynamin-like 120 kDa protein, form S1; Flags: Precursor	Q5F499	0	73	380.563	342	251
GnigEST_3763_Length=5261	ncpr_musdo ame: full=nadph--cytochrome p450 reductase short=cpr short=p450r	5261	gi|585549|sp|Q07994.1|NCPR_MUSDORecName: Full=NADPH--cytochrome P450 reductase; Short=CPR; Short=P450R	Q07994	0	84	829.321	565	476
GnigEST_37657_Length=1911	dyin_drome ame: full=cytoplasmic dynein 1 intermediate chain short=dh ic ame: full=dynein intermediate cytosolic ame: full=protein short wing	1911	gi|32470613|sp|Q24246.3|DYIN_DROMERecName: Full=Cytoplasmic dynein 1 intermediate chain; Short=DH IC; AltName: Full=Dynein intermediate chain, cytosolic; AltName: Full=Protein short wing	Q24246	0	81	693.73	475	389
GnigEST_37660_Length=3311	at131_human ame: full=probable cation-transporting atpase 13a1	3311	gi|18202961|sp|Q9HD20.2|AT131_HUMANRecName: Full=Probable cation-transporting ATPase 13A1	Q9HD20	0	72	856.67	790	576
GnigEST_37747_Length=2654	dhx15_ponab ame: full= pre-mrna-splicing factor atp-dependent rna helicase dhx15 ame: full=deah box protein 15	2654	gi|148887367|sp|Q5RAZ4.2|DHX15_PONABRecName: Full=Putative pre-mRNA-splicing factor ATP-dependent RNA helicase DHX15; AltName: Full=DEAH box protein 15	Q5RAZ4	0	92	1162.52	680	631
GnigEST_37748_Length=2730	dhx15_ponab ame: full= pre-mrna-splicing factor atp-dependent rna helicase dhx15 ame: full=deah box protein 15	2730	gi|148887367|sp|Q5RAZ4.2|DHX15_PONABRecName: Full=Putative pre-mRNA-splicing factor ATP-dependent RNA helicase DHX15; AltName: Full=DEAH box protein 15	Q5RAZ4	0	92	803.897	481	446
GnigEST_37766_Length=6317	myo3a_human ame: full=myosin-iiia	6317	gi|160112826|sp|Q8NEV4.2|MYO3A_HUMANRecName: Full=Myosin-IIIa	Q8NEV4	0	64	983.015	1200	772
GnigEST_37803_Length=3138	mib1_human ame: full=e3 ubiquitin-protein ligase mib1 ame: full=dapk-interacting protein 1 short=dip-1 ame: full=mind bomb homolog 1 ame: full=zinc finger zz type with ankyrin repeat domain protein 2	3138	gi|68565512|sp|Q86YT6.1|MIB1_HUMANRecName: Full=E3 ubiquitin-protein ligase MIB1; AltName: Full=DAPK-interacting protein 1; Short=DIP-1; AltName: Full=Mind bomb homolog 1; AltName: Full=Zinc finger ZZ type with ankyrin repeat domain protein 2	Q86YT6	0	81	1212.21	843	684
GnigEST_37854_Length=2220	cdc5l_bovin ame: full=cell division cycle 5-like protein short=cdc5-like protein	2220	gi|115503791|sp|Q2KJC1.1|CDC5L_BOVINRecName: Full=Cell division cycle 5-like protein; Short=Cdc5-like protein	Q2KJC1	0	73	641.343	686	507
GnigEST_3794_Length=2131	tri23_mouse ame: full=e3 ubiquitin-protein ligase trim23 ame: full=adp-ribosylation factor domain-containing protein 1 ame: full=gtp-binding protein ard-1 ame: full=tripartite motif-containing protein 23	2131	gi|34921712|sp|Q8BGX0.1|TRI23_MOUSERecName: Full=E3 ubiquitin-protein ligase TRIM23; AltName: Full=ADP-ribosylation factor domain-containing protein 1; AltName: Full=GTP-binding protein ARD-1; AltName: Full=Tripartite motif-containing protein 23	Q8BGX0	0	74	461.07	403	299
GnigEST_38021_Length=3609	faf_drome ame: full=probable ubiquitin carboxyl-terminal hydrolase faf ame: full=protein fat facets ame: full=ubiquitin thioesterase faf ame: full=ubiquitin-specific-processing protease faf short=deubiquitinating enzyme faf	3609	gi|26006955|sp|P55824.2|FAF_DROMERecName: Full=Probable ubiquitin carboxyl-terminal hydrolase FAF; AltName: Full=Protein fat facets; AltName: Full=Ubiquitin thioesterase FAF; AltName: Full=Ubiquitin-specific-processing protease FAF; Short=Deubiquitinating enzyme FAF	P55824	0	68	856.67	929	638
GnigEST_38029_Length=7793	lamb1_drome ame: full=laminin subunit beta-1 ame: full=laminin b1 chain flags: precursor	7793	gi|160232264|sp|P11046.4|LAMB1_DROMERecName: Full=Laminin subunit beta-1; AltName: Full=Laminin B1 chain; Flags: Precursor	P11046	0	66	1657.88	1614	1075
GnigEST_3812_Length=2007	ptp69_drome ame: full=tyrosine-protein phosphatase 69d ame: full=protein-tyrosine-phosphate phosphohydrolase short=dptp flags: precursor	2007	gi|73920745|sp|P16620.2|PTP69_DROMERecName: Full=Tyrosine-protein phosphatase 69D; AltName: Full=Protein-tyrosine-phosphate phosphohydrolase; Short=DPTP; Flags: Precursor	P16620	0	76	771.155	595	456
GnigEST_3815_Length=1865	ppwd1_mouse ame: full=peptidylprolyl isomerase domain and wd repeat-containing protein 1	1865	gi|341941550|sp|Q8CEC6.2|PPWD1_MOUSERecName: Full=Peptidylprolyl isomerase domain and WD repeat-containing protein 1	Q8CEC6	0	82	876.315	605	502
GnigEST_38237_Length=2492	sae2a_xenla ame: full=sumo-activating enzyme subunit 2-a ame: full=ubiquitin-like 1-activating enzyme e1b-a	2492	gi|82181015|sp|Q642Q1.1|SAE2A_XENLARecName: Full=SUMO-activating enzyme subunit 2-A; AltName: Full=Ubiquitin-like 1-activating enzyme E1B-A	Q642Q1	0	72	637.106	644	464
GnigEST_38300_Length=5690	gcn1l_human ame: full=translational activator gcn1 short= 1 ame: full=gcn1-like protein 1	5690	gi|296439506|sp|Q92616.6|GCN1L_HUMANRecName: Full=Translational activator GCN1; Short=HsGCN1; AltName: Full=GCN1-like protein 1	Q92616	0	76	1055.82	977	745
GnigEST_3838_Length=2568	ncbp1_anoga ame: full=nuclear cap-binding protein subunit 1 ame: full=80 kda nuclear cap-binding protein short=cbp80 short=ncbp 80 kda subunit	2568	gi|122063844|sp|Q7PX35.4|NCBP1_ANOGARecName: Full=Nuclear cap-binding protein subunit 1; AltName: Full=80 kDa nuclear cap-binding protein; Short=CBP80; Short=NCBP 80 kDa subunit	Q7PX35	0	79	654.055	512	408
GnigEST_38380_Length=4505	nu155_mouse ame: full=nuclear pore complex protein nup155 ame: full=155 kda nucleoporin ame: full=nucleoporin nup155	4505	gi|20532178|sp|Q99P88.1|NU155_MOUSERecName: Full=Nuclear pore complex protein Nup155; AltName: Full=155 kDa nucleoporin; AltName: Full=Nucleoporin Nup155	Q99P88	0	59	918.687	1374	820
GnigEST_38436_Length=2049	tbl1r_mouse ame: full=f-box-like wd repeat-containing protein tbl1xr1 ame: full=nuclear receptor corepressor hdac3 complex subunit tblr1 ame: full=tbl1-related protein 1 ame: full=transducin beta-like 1x-related protein 1	2049	gi|46577466|sp|Q8BHJ5.1|TBL1R_MOUSERecName: Full=F-box-like/WD repeat-containing protein TBL1XR1; AltName: Full=Nuclear receptor corepressor/HDAC3 complex subunit TBLR1; AltName: Full=TBL1-related protein 1; AltName: Full=Transducin beta-like 1X-related protein 1	Q8BHJ5	0	84	786.563	511	432
GnigEST_385_Length=5695	co4a1_mouse ame: full=collagen alpha-1 chain contains: ame: full=arresten flags: precursor	5695	gi|126302535|sp|P02463.4|CO4A1_MOUSERecName: Full=Collagen alpha-1(IV) chain; Contains: RecName: Full=Arresten; Flags: Precursor	P02463	0	50	527.324	1163	586
GnigEST_38536_Length=3841	vip1_drome ame: full=inositol hexakisphosphate and diphosphoinositol-pentakisphosphate kinase ame: full= 6 and pp-ip5 kinase	3841	gi|239938731|sp|Q9VR59.2|VIP1_DROMERecName: Full=Inositol hexakisphosphate and diphosphoinositol-pentakisphosphate kinase; AltName: Full=InsP6 and PP-IP5 kinase	Q9VR59	0	80	1602.03	1133	913
GnigEST_38690_Length=2618	ki21b_human ame: full=kinesin-like protein kif21b	2618	gi|59799772|sp|O75037.2|KI21B_HUMANRecName: Full=Kinesin-like protein KIF21B	O75037	0	69	690.649	753	526
GnigEST_38706_Length=2397	aass_human ame: full=alpha-aminoadipic semialdehyde mitochondrial ame: full=lkr sdh includes: ame: full=lysine ketoglutarate reductase short=lkr short=lor includes: ame: full=saccharopine dehydrogenase short=sdh flags: precursor	2397	gi|46396032|sp|Q9UDR5.1|AASS_HUMANRecName: Full=Alpha-aminoadipic semialdehyde synthase, mitochondrial; AltName: Full=LKR/SDH; Includes: RecName: Full=Lysine ketoglutarate reductase; Short=LKR; Short=LOR; Includes: RecName: Full=Saccharopine dehydrogenase; Short=SDH; Flags: Precursor	Q9UDR5	0	65	692.575	804	529
GnigEST_3880_Length=3979	gpsm2_human ame: full=g-protein-signaling modulator 2 ame: full=mosaic protein lgn	3979	gi|294862507|sp|P81274.3|GPSM2_HUMANRecName: Full=G-protein-signaling modulator 2; AltName: Full=Mosaic protein LGN	P81274	0	71	659.062	633	453
GnigEST_38980_Length=3132	man2_drome ame: full=alpha-mannosidase 2 ame: full=golgi alpha-mannosidase ii short=aman ii short=man ii ame: full=mannosyl-oligosaccharide - -alpha-mannosidase	3132	gi|32130434|sp|Q24451.2|MAN2_DROMERecName: Full=Alpha-mannosidase 2; AltName: Full=Golgi alpha-mannosidase II; Short=AMan II; Short=Man II; AltName: Full=Mannosyl-oligosaccharide 1,3-1,6-alpha-mannosidase	Q24451	0	67	803.897	879	592
GnigEST_38994_Length=2272	gek_drome ame: full=serine threonine-protein kinase genghis khan	2272	gi|75027826|sp|Q9W1B0.1|GEK_DROMERecName: Full=Serine/threonine-protein kinase Genghis Khan	Q9W1B0	0	76	681.019	622	477
GnigEST_39004_Length=2903	wdr7_human ame: full=wd repeat-containing protein 7 ame: full=rabconnectin-3 beta ame: full=tgf-beta resistance-associated protein trag	2903	gi|73920974|sp|Q9Y4E6.2|WDR7_HUMANRecName: Full=WD repeat-containing protein 7; AltName: Full=Rabconnectin-3 beta; AltName: Full=TGF-beta resistance-associated protein TRAG	Q9Y4E6	0	60	726.087	923	562
GnigEST_3912_Length=2012	etfd_human ame: full=electron transfer flavoprotein-ubiquinone mitochondrial short=etf-qo short=etf-ubiquinone oxidoreductase ame: full=electron-transferring-flavoprotein dehydrogenase short=etf dehydrogenase flags: precursor	2012	gi|292495008|sp|Q16134.2|ETFD_HUMANRecName: Full=Electron transfer flavoprotein-ubiquinone oxidoreductase, mitochondrial; Short=ETF-QO; Short=ETF-ubiquinone oxidoreductase; AltName: Full=Electron-transferring-flavoprotein dehydrogenase; Short=ETF dehydrogenase; Flags: Precursor	Q16134	0	84	909.442	584	493
GnigEST_39173_Length=2850	srgp1_human ame: full=slit-robo rho gtpase-activating protein 1 short=srgap1 ame: full=rho gtpase-activating protein 13	2850	gi|48428624|sp|Q7Z6B7.1|SRGP1_HUMANRecName: Full=SLIT-ROBO Rho GTPase-activating protein 1; Short=srGAP1; AltName: Full=Rho GTPase-activating protein 13	Q7Z6B7	0	60	634.795	860	518
GnigEST_39175_Length=5703	psme4_human ame: full=proteasome activator complex subunit 4 ame: full=proteasome activator pa200	5703	gi|134034993|sp|Q14997.2|PSME4_HUMANRecName: Full=Proteasome activator complex subunit 4; AltName: Full=Proteasome activator PA200	Q14997	0	60	1308.51	1839	1110
GnigEST_39340_Length=2843	my18a_human ame: full=unconventional myosin-xviiia ame: full=molecule associated with jak3 n-terminus short=majn ame: full=myosin containing a pdz domain	2843	gi|33301318|sp|Q92614.3|MY18A_HUMANRecName: Full=Unconventional myosin-XVIIIa; AltName: Full=Molecule associated with JAK3 N-terminus; Short=MAJN; AltName: Full=Myosin containing a PDZ domain	Q92614	0	58	643.269	1009	594
GnigEST_39494_Length=5597	pds5b_chick ame: full=sister chromatid cohesion protein pds5 homolog b ame: full=androgen-induced proliferation inhibitor	5597	gi|290457672|sp|Q5F3U9.3|PDS5B_CHICKRecName: Full=Sister chromatid cohesion protein PDS5 homolog B; AltName: Full=Androgen-induced proliferation inhibitor	Q5F3U9	0	58	814.298	1219	718
GnigEST_3952_Length=2294	sulf1_drome ame: full=extracellular sulfatase sulf-1 homolog short= ulf-1 flags: precursor	2294	gi|33112451|sp|Q9VEX0.1|SULF1_DROMERecName: Full=Extracellular sulfatase SULF-1 homolog; Short=DmSulf-1; Flags: Precursor	Q9VEX0	0	82	656.366	446	366
GnigEST_3953_Length=3537	pan2_chick ame: full=pab-dependent poly -specific ribonuclease subunit 2 ame: full=inactive ubiquitin carboxyl-terminal hydrolase 52	3537	gi|82231230|sp|Q5F450.1|PAN2_CHICKRecName: Full=PAB-dependent poly(A)-specific ribonuclease subunit 2; AltName: Full=Inactive ubiquitin carboxyl-terminal hydrolase 52	Q5F450	0	59	670.618	832	497
GnigEST_396_Length=4529	adcy1_human ame: full=adenylate cyclase type 1 ame: full=atp pyrophosphate-lyase 1 ame: full=adenylate cyclase type i ame: full=adenylyl cyclase 1 ame: full=ca(2+) calmodulin-activated adenylyl cyclase	4529	gi|62512172|sp|Q08828.2|ADCY1_HUMANRecName: Full=Adenylate cyclase type 1; AltName: Full=ATP pyrophosphate-lyase 1; AltName: Full=Adenylate cyclase type I; AltName: Full=Adenylyl cyclase 1; AltName: Full=Ca(2+)/calmodulin-activated adenylyl cyclase	Q08828	0	63	850.892	1087	686
GnigEST_3970_Length=3772	bru_drome ame: full=protein brunelleschi ame: full=nik- and ikbkb-binding protein	3772	gi|74869269|sp|Q9VIL0.2|BRU_DROMERecName: Full=Protein brunelleschi; AltName: Full=NIK- and IKBKB-binding protein	Q9VIL0	0	56	850.507	1327	747
GnigEST_39877_Length=2076	mkln1_rat ame: full=muskelin	2076	gi|23821857|sp|Q99PV3.1|MKLN1_RATRecName: Full=Muskelin	Q99PV3	0	75	850.507	686	517
GnigEST_39966_Length=3042	dhx34_mouse ame: full=probable atp-dependent rna helicase dhx34 ame: full=deah box protein 34	3042	gi|47116751|sp|Q9DBV3.2|DHX34_MOUSERecName: Full=Probable ATP-dependent RNA helicase DHX34; AltName: Full=DEAH box protein 34	Q9DBV3	0	67	808.52	815	551
GnigEST_40_Length=10237	dmxl2_human ame: full= -like protein 2 ame: full=rabconnectin-3	10237	gi|296434481|sp|Q8TDJ6.2|DMXL2_HUMANRecName: Full=DmX-like protein 2; AltName: Full=Rabconnectin-3	Q8TDJ6	0	53	1151.35	2037	1087
GnigEST_40040_Length=2374	lar_drome ame: full=tyrosine-protein phosphatase lar ame: full=protein-tyrosine-phosphate phosphohydrolase ame: full=dlar flags: precursor	2374	gi|73920223|sp|P16621.2|LAR_DROMERecName: Full=Tyrosine-protein phosphatase Lar; AltName: Full=Protein-tyrosine-phosphate phosphohydrolase; AltName: Full=dLAR; Flags: Precursor	P16621	0	92	780.785	440	406
GnigEST_40049_Length=2716	dmdd_drome ame: full= isoform d ame: full=protein detached	2716	gi|122092015|sp|Q0KI50.1|DMDD_DROMERecName: Full=Dystrophin, isoform D; AltName: Full=Protein detached	Q0KI50	0	75	1048.5	902	677
GnigEST_40073_Length=3267	kif1a_anoga ame: full=kinesin-like protein unc-104	3267	gi|158563989|sp|Q7PHR1.3|KIF1A_ANOGARecName: Full=Kinesin-like protein unc-104	Q7PHR1	0	84	1323.53	927	782
GnigEST_40171_Length=4338	mrp1_human ame: full=multidrug resistance-associated protein 1 ame: full=atp-binding cassette sub-family c member 1 ame: full=leukotriene c transporter short=ltc4 transporter	4338	gi|296439301|sp|P33527.3|MRP1_HUMANRecName: Full=Multidrug resistance-associated protein 1; AltName: Full=ATP-binding cassette sub-family C member 1; AltName: Full=Leukotriene C(4) transporter; Short=LTC4 transporter	P33527	0	62	845.884	1174	728
GnigEST_40248_Length=2244	myo5b_human ame: full=unconventional myosin-vb	2244	gi|296439293|sp|Q9ULV0.3|MYO5B_HUMANRecName: Full=Unconventional myosin-Vb	Q9ULV0	0	65	645.966	754	496
GnigEST_40288_Length=3347	fry_drome ame: full=protein furry	3347	gi|74870794|sp|Q9VT28.2|FRY_DROMERecName: Full=Protein furry	Q9VT28	0	66	1072.77	1079	718
GnigEST_4029_Length=2318	scyl2_human ame: full=scy1-like protein 2 ame: full=coated vesicle-associated kinase of 104 kda	2318	gi|74762350|sp|Q6P3W7.1|SCYL2_HUMANRecName: Full=SCY1-like protein 2; AltName: Full=Coated vesicle-associated kinase of 104 kDa	Q6P3W7	0	71	635.95	615	437
GnigEST_403_Length=5486	madd_drome ame: full=map kinase-activating death domain protein ame: full=rab3 guanyl-nucleotide exchange factor	5486	gi|74871594|sp|Q9VXY2.1|MADD_DROMERecName: Full=MAP kinase-activating death domain protein; AltName: Full=Rab3 guanyl-nucleotide exchange factor	Q9VXY2	0	68	1600.88	1688	1158
GnigEST_40329_Length=3430	edem3_human ame: full=er degradation-enhancing alpha-mannosidase-like 3 flags: precursor	3430	gi|166897965|sp|Q9BZQ6.2|EDEM3_HUMANRecName: Full=ER degradation-enhancing alpha-mannosidase-like 3; Flags: Precursor	Q9BZQ6	0	70	776.163	786	557
GnigEST_4034_Length=1722	csn1_xenla ame: full=cop9 signalosome complex subunit 1 short=signalosome subunit 1	1722	gi|55976430|sp|Q6NRT5.1|CSN1_XENLARecName: Full=COP9 signalosome complex subunit 1; Short=Signalosome subunit 1	Q6NRT5	0	83	651.744	486	406
GnigEST_4048_Length=1648	ruvb2_xenla ame: full= -like 2 ame: full=reptin	1648	gi|30316328|sp|Q9DE27.1|RUVB2_XENLARecName: Full=RuvB-like 2; AltName: Full=Reptin	Q9DE27	0	93	728.398	461	430
GnigEST_40520_Length=4106	slo_drome ame: full=calcium-activated potassium channel slowpoke short=dslo ame: full=bk channel ame: full=maxi k channel short=	4106	gi|115311626|sp|Q03720.3|SLO_DROMERecName: Full=Calcium-activated potassium channel slowpoke; Short=dSlo; AltName: Full=BK channel; AltName: Full=Maxi K channel; Short=MaxiK	Q03720	0	85	1199.88	829	705
GnigEST_40528_Length=7579	pi4ka_human ame: full=phosphatidylinositol 4-kinase alpha short=pi4-kinase alpha short=pi4k-alpha short= ns-4-kinase alpha	7579	gi|218512114|sp|P42356.3|PI4KA_HUMANRecName: Full=Phosphatidylinositol 4-kinase alpha; Short=PI4-kinase alpha; Short=PI4K-alpha; Short=PtdIns-4-kinase alpha	P42356	0	68	1881.69	2087	1435
GnigEST_40607_Length=2375	fbxw7_drome ame: full=f-box wd repeat-containing protein 7 ame: full=f-box and wd-40 domain-containing protein 7 ame: full=protein archipelago	2375	gi|60390224|sp|Q9VZF4.1|FBXW7_DROMERecName: Full=F-box/WD repeat-containing protein 7; AltName: Full=F-box and WD-40 domain-containing protein 7; AltName: Full=Protein archipelago	Q9VZF4	0	91	728.783	437	401
GnigEST_40644_Length=3790	btbd2_human ame: full=btb poz domain-containing protein 2	3790	gi|20137455|sp|Q9BX70.1|BTBD2_HUMANRecName: Full=BTB/POZ domain-containing protein 2	Q9BX70	0	80	672.929	466	377
GnigEST_40780_Length=2631	mtor_mouse ame: full=serine threonine-protein kinase mtor ame: full=fk506-binding protein 12-rapamycin complex-associated protein 1 ame: full=fkbp12-rapamycin complex-associated protein ame: full=mammalian target of rapamycin short=mtor ame: full=mechanistic target of rapamycin ame: full=rapamycin target protein 1 short=rapt1	2631	gi|298286833|sp|Q9JLN9.2|MTOR_MOUSERecName: Full=Serine/threonine-protein kinase mTOR; AltName: Full=FK506-binding protein 12-rapamycin complex-associated protein 1; AltName: Full=FKBP12-rapamycin complex-associated protein; AltName: Full=Mammalian target of rapamycin; Short=mTOR; AltName: Full=Mechanistic target of rapamycin; AltName: Full=Rapamycin target protein 1; Short=RAPT1	Q9JLN9	0	86	1026.93	670	582
GnigEST_408_Length=3740	pum_drome ame: full=maternal protein pumilio	3740	gi|34978383|sp|P25822.2|PUM_DROMERecName: Full=Maternal protein pumilio	P25822	0	61	661.759	737	450
GnigEST_40861_Length=3696	kdm1a_human ame: full=lysine-specific histone demethylase 1a ame: full=braf35-hdac complex protein bhc110 ame: full=flavin-containing amine oxidase domain-containing protein 2	3696	gi|51315808|sp|O60341.2|KDM1A_HUMANRecName: Full=Lysine-specific histone demethylase 1A; AltName: Full=BRAF35-HDAC complex protein BHC110; AltName: Full=Flavin-containing amine oxidase domain-containing protein 2	O60341	0	85	954.125	674	575
GnigEST_41053_Length=2820	kdm5_drome ame: full=lysine-specific demethylase lid ame: full=histone demethylase lid ame: full=jumonji arid domain-containing protein lid ame: full=protein little imaginal disks ame: full=retinoblastoma-binding protein 2 homolog	2820	gi|74869933|sp|Q9VMJ7.1|KDM5_DROMERecName: Full=Lysine-specific demethylase lid; AltName: Full=Histone demethylase lid; AltName: Full=Jumonji/ARID domain-containing protein lid; AltName: Full=Protein little imaginal disks; AltName: Full=Retinoblastoma-binding protein 2 homolog	Q9VMJ7	0	61	843.958	854	529
GnigEST_411_Length=3827	my31d_drome ame: full=myosin-ia short=mia ame: full=brush border myosin ia short=bbmia	3827	gi|13124351|sp|Q23978.1|MY31D_DROMERecName: Full=Myosin-IA; Short=MIA; AltName: Full=Brush border myosin IA; Short=BBMIA	Q23978	0	76	1217.99	1010	771
GnigEST_41229_Length=3268	kat2a_human ame: full=histone acetyltransferase kat2a ame: full=general control of amino acid synthesis protein 5-like 2 ame: full=histone acetyltransferase gcn5 short= 5 ame: full=lysine acetyltransferase 2a ame: full=staf97	3268	gi|209572743|sp|Q92830.3|KAT2A_HUMANRecName: Full=Histone acetyltransferase KAT2A; AltName: Full=General control of amino acid synthesis protein 5-like 2; AltName: Full=Histone acetyltransferase GCN5; Short=HsGCN5; AltName: Full=Lysine acetyltransferase 2A; AltName: Full=STAF97	Q92830	0	68	852.047	818	562
GnigEST_41280_Length=2651	vps39_mouse ame: full=vam6 vps39-like protein	2651	gi|25453319|sp|Q8R5L3.1|VPS39_MOUSERecName: Full=Vam6/Vps39-like protein	Q8R5L3	0	63	673.315	822	522
GnigEST_413_Length=4666	aapk2_human ame: full=5 -amp-activated protein kinase catalytic subunit alpha-2 short=ampk subunit alpha-2	4666	gi|20178276|sp|P54646.2|AAPK2_HUMANRecName: Full=5'-AMP-activated protein kinase catalytic subunit alpha-2; Short=AMPK subunit alpha-2	P54646	0	72	664.455	561	409
GnigEST_4133_Length=2702	vpp1_mouse ame: full=v-type proton atpase 116 kda subunit a isoform 1 short=v-atpase 116 kda isoform a1 ame: full=clathrin-coated vesicle synaptic vesicle proton pump 116 kda subunit ame: full=vacuolar adenosine triphosphatase subunit ac116 ame: full=vacuolar proton pump subunit 1 ame: full=vacuolar proton translocating atpase 116 kda subunit a isoform 1	2702	gi|342187144|sp|Q9Z1G4.3|VPP1_MOUSERecName: Full=V-type proton ATPase 116 kDa subunit a isoform 1; Short=V-ATPase 116 kDa isoform a1; AltName: Full=Clathrin-coated vesicle/synaptic vesicle proton pump 116 kDa subunit; AltName: Full=Vacuolar adenosine triphosphatase subunit Ac116; AltName: Full=Vacuolar proton pump subunit 1; AltName: Full=Vacuolar proton translocating ATPase 116 kDa subunit a iso…	Q9Z1G4	0	73	927.932	844	617
GnigEST_41489_Length=3708	ocrl_human ame: full=inositol polyphosphate 5-phosphatase ocrl-1 ame: full=lowe oculocerebrorenal syndrome protein	3708	gi|67477390|sp|Q01968.3|OCRL_HUMANRecName: Full=Inositol polyphosphate 5-phosphatase OCRL-1; AltName: Full=Lowe oculocerebrorenal syndrome protein	Q01968	0	59	692.96	891	532
GnigEST_4155_Length=3292	lrp6_mouse ame: full=low-density lipoprotein receptor-related protein 6 short=lrp-6 flags: precursor	3292	gi|47117045|sp|O88572.1|LRP6_MOUSERecName: Full=Low-density lipoprotein receptor-related protein 6; Short=LRP-6; Flags: Precursor	O88572	0	62	731.095	874	549
GnigEST_4158_Length=2795	nfxl1_human ame: full=nf-x1-type zinc finger protein nfxl1 ame: full=ovarian zinc finger protein short=hozfp	2795	gi|134048494|sp|Q6ZNB6.2|NFXL1_HUMANRecName: Full=NF-X1-type zinc finger protein NFXL1; AltName: Full=Ovarian zinc finger protein; Short=hOZFP	Q6ZNB6	0	64	787.719	712	456
GnigEST_4159_Length=4000	un13a_human ame: full=protein unc-13 homolog a ame: full=munc13-1	4000	gi|374095515|sp|Q9UPW8.4|UN13A_HUMANRecName: Full=Protein unc-13 homolog A; AltName: Full=Munc13-1	Q9UPW8	0	82	1659.04	1219	1009
GnigEST_4167_Length=4504	atrn1_mouse ame: full=attractin-like protein 1 flags: precursor	4504	gi|189081676|sp|Q6A051.2|ATRN1_MOUSERecName: Full=Attractin-like protein 1; Flags: Precursor	Q6A051	0	49	717.613	1300	648
GnigEST_419_Length=2839	y1727_drome ame: full=tbc1 domain family member cg11727	2839	gi|74871763|sp|Q9VYY9.3|Y1727_DROMERecName: Full=TBC1 domain family member CG11727	Q9VYY9	0	81	833.558	734	595
GnigEST_42_Length=12401	chd7_chick ame: full=chromodomain-helicase-dna-binding protein 7 short=chd-7 ame: full=atp-dependent helicase chd7	12401	gi|123883232|sp|Q06A37.1|CHD7_CHICKRecName: Full=Chromodomain-helicase-DNA-binding protein 7; Short=CHD-7; AltName: Full=ATP-dependent helicase CHD7	Q06A37	0	63	1409.82	1693	1068
GnigEST_421_Length=1570	pncb_drome ame: full=nicotinate phosphoribosyltransferase short=naprtase	1570	gi|74870475|sp|Q9VQX4.2|PNCB_DROMERecName: Full=Nicotinate phosphoribosyltransferase; Short=NAPRTase	Q9VQX4	0	83	660.988	466	389
GnigEST_423_Length=5720	nu205_human ame: full=nuclear pore complex protein nup205 ame: full=205 kda nucleoporin ame: full=nucleoporin nup205	5720	gi|296439283|sp|Q92621.3|NU205_HUMANRecName: Full=Nuclear pore complex protein Nup205; AltName: Full=205 kDa nucleoporin; AltName: Full=Nucleoporin Nup205	Q92621	0	54	957.592	1987	1083
GnigEST_4255_Length=1683	nfs1_human ame: full=cysteine mitochondrial flags: precursor	1683	gi|62512153|sp|Q9Y697.3|NFS1_HUMANRecName: Full=Cysteine desulfurase, mitochondrial; Flags: Precursor	Q9Y697	0	88	641.728	400	353
GnigEST_4262_Length=4009	rent1_drome ame: full=regulator of nonsense transcripts 1 homolog	4009	gi|27923995|sp|Q9VYS3.2|RENT1_DROMERecName: Full=Regulator of nonsense transcripts 1 homolog	Q9VYS3	0	82	1309.28	901	747
GnigEST_4267_Length=2919	atg9a_bovin ame: full=autophagy-related protein 9a ame: full=apg9-like 1 ame: full=autophagy protein 9	2919	gi|91208328|sp|Q3T904.1|ATG9A_BOVINRecName: Full=Autophagy-related protein 9A; AltName: Full=APG9-like 1; AltName: Full=Autophagy protein 9	Q3T904	0	71	653.284	617	443
GnigEST_42737_Length=1938	zswm5_human ame: full=zinc finger swim domain-containing protein 5	1938	gi|41018482|sp|Q9P217.2|ZSWM5_HUMANRecName: Full=Zinc finger SWIM domain-containing protein 5	Q9P217	0	80	634.024	497	401
GnigEST_4275_Length=2505	dnli1_xenla ame: full=dna ligase 1 ame: full=dna ligase i ame: full=polydeoxyribonucleotide synthase 1	2505	gi|1706480|sp|P51892.1|DNLI1_XENLARecName: Full=DNA ligase 1; AltName: Full=DNA ligase I; AltName: Full=Polydeoxyribonucleotide synthase [ATP] 1	P51892	0	77	843.188	692	539
GnigEST_4297_Length=2474	acadv_bovin ame: full=very long-chain specific acyl- mitochondrial short=vlcad flags: precursor	2474	gi|160332360|sp|P48818.3|ACADV_BOVINRecName: Full=Very long-chain specific acyl-CoA dehydrogenase, mitochondrial; Short=VLCAD; Flags: Precursor	P48818	0	75	737.643	601	456
GnigEST_42987_Length=2734	cpsf1_mouse ame: full=cleavage and polyadenylation specificity factor subunit 1 ame: full=cleavage and polyadenylation specificity factor 160 kda subunit short=cpsf 160 kda subunit	2734	gi|17374611|sp|Q9EPU4.1|CPSF1_MOUSERecName: Full=Cleavage and polyadenylation specificity factor subunit 1; AltName: Full=Cleavage and polyadenylation specificity factor 160 kDa subunit; Short=CPSF 160 kDa subunit	Q9EPU4	0	77	663.3	520	405
GnigEST_430_Length=4401	nntm_bovin ame: full=nad mitochondrial ame: full=nicotinamide nucleotide transhydrogenase ame: full=pyridine nucleotide transhydrogenase flags: precursor	4401	gi|172045566|sp|P11024.3|NNTM_BOVINRecName: Full=NAD(P) transhydrogenase, mitochondrial; AltName: Full=Nicotinamide nucleotide transhydrogenase; AltName: Full=Pyridine nucleotide transhydrogenase; Flags: Precursor	P11024	0	85	734.947	536	457
GnigEST_431_Length=6005	co4a1_drome ame: full=collagen alpha-1 chain flags: precursor	6005	gi|161788954|sp|P08120.3|CO4A1_DROMERecName: Full=Collagen alpha-1(IV) chain; Flags: Precursor	P08120	0	61	773.081	1300	801
GnigEST_432_Length=9344	znfx1_mouse ame: full=nfx1-type zinc finger-containing protein 1	9344	gi|342187367|sp|Q8R151.3|ZNFX1_MOUSERecName: Full=NFX1-type zinc finger-containing protein 1	Q8R151	0	52	651.744	1255	658
GnigEST_4337_Length=2736	tcpe_human ame: full=t-complex protein 1 subunit epsilon short=tcp-1-epsilon ame: full=cct-epsilon	2736	gi|1351211|sp|P48643.1|TCPE_HUMANRecName: Full=T-complex protein 1 subunit epsilon; Short=TCP-1-epsilon; AltName: Full=CCT-epsilon >gi|75076500|sp|Q4R6V2.1|TCPE_MACFA RecName: Full=T-complex protein 1 subunit epsilon; Short=TCP-1-epsilon; AltName: Full=CCT-epsilon	P48643	0	90	821.617	540	491
GnigEST_4355_Length=3776	exoc4_drome ame: full=exocyst complex component 4 ame: full=exocyst complex component sec8	3776	gi|33860220|sp|Q9VNH6.3|EXOC4_DROMERecName: Full=Exocyst complex component 4; AltName: Full=Exocyst complex component Sec8	Q9VNH6	0	62	744.577	989	620
GnigEST_4357_Length=5169	nsf1_drome ame: full=vesicle-fusing atpase 1 ame: full=n-ethylmaleimide-sensitive fusion protein 1 short=nem-sensitive fusion protein 1 ame: full=protein comatose ame: full=vesicular-fusion protein nsf1 ame: full=dnsf-1 short=nsf-1	5169	gi|1171772|sp|P46461.1|NSF1_DROMERecName: Full=Vesicle-fusing ATPase 1; AltName: Full=N-ethylmaleimide-sensitive fusion protein 1; Short=NEM-sensitive fusion protein 1; AltName: Full=Protein comatose; AltName: Full=Vesicular-fusion protein NSF1; AltName: Full=dNsf-1; Short=NSF-1	P46461	0	87	1066.6	739	649
GnigEST_436_Length=4683	ank2_mouse ame: full=ankyrin-2 short=ank-2 ame: full=brain ankyrin	4683	gi|223634791|sp|Q8C8R3.2|ANK2_MOUSERecName: Full=Ankyrin-2; Short=ANK-2; AltName: Full=Brain ankyrin	Q8C8R3	0	78	1243.41	1023	799
GnigEST_4363_Length=3408	mib2_chick ame: full=e3 ubiquitin-protein ligase mib2 ame: full=mind bomb homolog 2	3408	gi|68565462|sp|Q5ZIJ9.1|MIB2_CHICKRecName: Full=E3 ubiquitin-protein ligase MIB2; AltName: Full=Mind bomb homolog 2	Q5ZIJ9	0	63	816.994	955	609
GnigEST_439_Length=2579	elp2_drome ame: full=probable elongator complex protein 2 short=elp2 ame: full=stat3-interacting protein homolog	2579	gi|122126315|sp|Q7K4B3.1|ELP2_DROMERecName: Full=Probable elongator complex protein 2; Short=ELP2; AltName: Full=Stat3-interacting protein homolog	Q7K4B3	0	61	668.307	832	510
GnigEST_4396_Length=7686	gde_human ame: full=glycogen debranching enzyme ame: full=glycogen debrancher includes: ame: full=4-alpha-glucanotransferase ame: full=oligo- - -glucantransferase includes: ame: full=amylo-alpha- -glucosidase short=amylo- -glucosidase ame: full=dextrin 6-alpha-d-glucosidase	7686	gi|116242491|sp|P35573.3|GDE_HUMANRecName: Full=Glycogen debranching enzyme; AltName: Full=Glycogen debrancher; Includes: RecName: Full=4-alpha-glucanotransferase; AltName: Full=Oligo-1,4-1,4-glucantransferase; Includes: RecName: Full=Amylo-alpha-1,6-glucosidase; Short=Amylo-1,6-glucosidase; AltName: Full=Dextrin 6-alpha-D-glucosidase	P35573	0	64	1392.1	1545	990
GnigEST_4397_Length=6988	ascc3_chick ame: full=activating signal cointegrator 1 complex subunit 3	6988	gi|385178702|sp|F1NTD6.2|ASCC3_CHICKRecName: Full=Activating signal cointegrator 1 complex subunit 3	F1NTD6	0	74	1540.78	1291	965
GnigEST_4410_Length=1862	rtcb_drome ame: full=trna-splicing ligase homolog	1862	gi|74948048|sp|Q9VIW7.1|RTCB_DROMERecName: Full=tRNA-splicing ligase RtcB homolog	Q9VIW7	0	95	911.753	497	473
GnigEST_44296_Length=3316	naa15_human ame: full=n-alpha-acetyltransferase auxiliary subunit ame: full=gastric cancer antigen ga19 ame: full=n-terminal acetyltransferase ame: full=nmda receptor-regulated protein 1 ame: full=protein tubedown-1 ame: full=tbdn100	3316	gi|57012969|sp|Q9BXJ9.1|NAA15_HUMANRecName: Full=N-alpha-acetyltransferase 15, NatA auxiliary subunit; AltName: Full=Gastric cancer antigen Ga19; AltName: Full=N-terminal acetyltransferase; AltName: Full=NMDA receptor-regulated protein 1; AltName: Full=Protein tubedown-1; AltName: Full=Tbdn100	Q9BXJ9	0	74	993.03	836	624
GnigEST_44297_Length=3339	naa15_human ame: full=n-alpha-acetyltransferase auxiliary subunit ame: full=gastric cancer antigen ga19 ame: full=n-terminal acetyltransferase ame: full=nmda receptor-regulated protein 1 ame: full=protein tubedown-1 ame: full=tbdn100	3339	gi|57012969|sp|Q9BXJ9.1|NAA15_HUMANRecName: Full=N-alpha-acetyltransferase 15, NatA auxiliary subunit; AltName: Full=Gastric cancer antigen Ga19; AltName: Full=N-terminal acetyltransferase; AltName: Full=NMDA receptor-regulated protein 1; AltName: Full=Protein tubedown-1; AltName: Full=Tbdn100	Q9BXJ9	0	74	993.416	836	624
GnigEST_4441_Length=3412	kelc_anost ame: full=ring canal kelch homolog ame: full=kelch-like protein 1 contains: ame: full=kelch short protein	3412	gi|182628296|sp|Q70JS2.2|KELC_ANOSTRecName: Full=Ring canal kelch homolog; AltName: Full=Kelch-like protein 1; Contains: RecName: Full=Kelch short protein	Q70JS2	0	86	868.611	605	522
GnigEST_4477_Length=1766	kcnab_drome ame: full=potassium voltage-gated channel protein shab	1766	gi|17380406|sp|P17970.2|KCNAB_DROMERecName: Full=Potassium voltage-gated channel protein Shab	P17970	0	87	798.119	545	478
GnigEST_44791_Length=3424	gprk1_drome ame: full=g protein-coupled receptor kinase 1	3424	gi|226693529|sp|P32865.2|GPRK1_DROMERecName: Full=G protein-coupled receptor kinase 1	P32865	0	88	950.658	563	498
GnigEST_4482_Length=2141	dyhc_antcr ame: full=dynein beta ciliary	2141	gi|729377|sp|P39057.1|DYHC_ANTCRRecName: Full=Dynein beta chain, ciliary	P39057	0	86	1046.57	667	580
GnigEST_44825_Length=2180	dcaf7_human ame: full=ddb1- and cul4-associated factor 7 ame: full=wd repeat-containing protein 68 ame: full=wd repeat-containing protein an11 homolog	2180	gi|48428729|sp|P61962.1|DCAF7_HUMANRecName: Full=DDB1- and CUL4-associated factor 7; AltName: Full=WD repeat-containing protein 68; AltName: Full=WD repeat-containing protein An11 homolog >gi|48428730|sp|P61963.1|DCAF7_MOUSE RecName: Full=DDB1- and CUL4-associated factor 7; AltName: Full=WD repeat-containing protein 68; AltName: Full=WD repeat-containing protein An11 homolog	P61962	0	92	637.106	350	323
GnigEST_44835_Length=1352	efg_sulmw ame: full=elongation factor g short=ef-g	1352	gi|189027974|sp|A8Z666.1|EFG_SULMWRecName: Full=Elongation factor G; Short=EF-G	A8Z666	0	99	826.624	428	424
GnigEST_44853_Length=1136	caps_drome ame: full=calcium-dependent secretion activator ame: full=calcium-activated protein for secretion ame: full=dcaps	1136	gi|85681027|sp|Q9NHE5.2|CAPS_DROMERecName: Full=Calcium-dependent secretion activator; AltName: Full=Calcium-activated protein for secretion; AltName: Full=dCAPS	Q9NHE5	0	91	697.582	384	352
GnigEST_449_Length=3306	pdpr_bovin ame: full=pyruvate dehydrogenase phosphatase regulatory mitochondrial short=pdpr flags: precursor	3306	gi|75069155|sp|O46504.1|PDPR_BOVINRecName: Full=Pyruvate dehydrogenase phosphatase regulatory subunit, mitochondrial; Short=PDPr; Flags: Precursor	O46504	0	66	663.685	715	478
GnigEST_4502_Length=2681	bop1_dromo ame: full=ribosome biogenesis protein bop1 homolog	2681	gi|229621674|sp|B4KQU8.1|BOP1_DROMORecName: Full=Ribosome biogenesis protein BOP1 homolog	B4KQU8	0	82	887.871	643	532
GnigEST_4504_Length=4029	suf_drome ame: full=protein suppressor of forked	4029	gi|126302604|sp|P25991.2|SUF_DROMERecName: Full=Protein suppressor of forked	P25991	0	75	833.943	685	516
GnigEST_45157_Length=1318	ttc26_xentr ame: full=tetratricopeptide repeat protein 26 short=tpr repeat protein 26	1318	gi|158513833|sp|A4III8.1|TTC26_XENTRRecName: Full=Tetratricopeptide repeat protein 26; Short=TPR repeat protein 26	A4III8	0	84	652.514	438	371
GnigEST_454_Length=14361	dyhc_drome ame: full=dynein heavy cytoplasmic ame: full=dynein heavy cytosolic short=dyhc	14361	gi|56405335|sp|P37276.2|DYHC_DROMERecName: Full=Dynein heavy chain, cytoplasmic; AltName: Full=Dynein heavy chain, cytosolic; Short=DYHC	P37276	0	89	7391.2	4663	4152
GnigEST_458_Length=3645	vpp1_mouse ame: full=v-type proton atpase 116 kda subunit a isoform 1 short=v-atpase 116 kda isoform a1 ame: full=clathrin-coated vesicle synaptic vesicle proton pump 116 kda subunit ame: full=vacuolar adenosine triphosphatase subunit ac116 ame: full=vacuolar proton pump subunit 1 ame: full=vacuolar proton translocating atpase 116 kda subunit a isoform 1	3645	gi|342187144|sp|Q9Z1G4.3|VPP1_MOUSERecName: Full=V-type proton ATPase 116 kDa subunit a isoform 1; Short=V-ATPase 116 kDa isoform a1; AltName: Full=Clathrin-coated vesicle/synaptic vesicle proton pump 116 kDa subunit; AltName: Full=Vacuolar adenosine triphosphatase subunit Ac116; AltName: Full=Vacuolar proton pump subunit 1; AltName: Full=Vacuolar proton translocating ATPase 116 kDa subunit a iso…	Q9Z1G4	0	71	884.404	844	600
GnigEST_459_Length=6333	htr5b_xentr ame: full=heat repeat-containing protein 5b	6333	gi|162416018|sp|A1A5F2.1|HTR5B_XENTRRecName: Full=HEAT repeat-containing protein 5B	A1A5F2	0	69	1924.44	2084	1439
GnigEST_4605_Length=2037	gbrb3_drome ame: full=gamma-aminobutyric acid receptor subunit beta-like ame: full=gaba receptor flags: precursor	2037	gi|14286135|sp|Q08832.2|GBRB3_DROMERecName: Full=Gamma-aminobutyric acid receptor subunit beta-like; AltName: Full=GABA(A) receptor; Flags: Precursor	Q08832	0	82	635.95	476	392
GnigEST_4636_Length=2275	srpr_drome ame: full=signal recognition particle receptor subunit alpha homolog short=dp-alpha short=docking protein alpha short=sr-alpha ame: full=gtp-binding protein	2275	gi|47117334|sp|Q9U5L1.2|SRPR_DROMERecName: Full=Signal recognition particle receptor subunit alpha homolog; Short=DP-alpha; Short=Docking protein alpha; Short=SR-alpha; AltName: Full=GTP-binding protein	Q9U5L1	0	74	687.567	621	465
GnigEST_464_Length=3107	apc1_mouse ame: full=anaphase-promoting complex subunit 1 short=apc1 ame: full=cyclosome subunit 1 ame: full=mitotic checkpoint regulator ame: full=testis-specific gene 24 protein	3107	gi|341940238|sp|P53995.2|APC1_MOUSERecName: Full=Anaphase-promoting complex subunit 1; Short=APC1; AltName: Full=Cyclosome subunit 1; AltName: Full=Mitotic checkpoint regulator; AltName: Full=Testis-specific gene 24 protein	P53995	0	65	875.544	1019	672
GnigEST_4648_Length=4780	dpoe1_human ame: full=dna polymerase epsilon catalytic subunit a ame: full=dna polymerase ii subunit a	4780	gi|116241339|sp|Q07864.5|DPOE1_HUMANRecName: Full=DNA polymerase epsilon catalytic subunit A; AltName: Full=DNA polymerase II subunit A	Q07864	0	77	1060.83	827	644
GnigEST_46572_Length=2133	act1_artsx ame: full= clone 205 flags: precursor	2133	gi|113215|sp|P18600.1|ACT1_ARTSXRecName: Full=Actin, clone 205; Flags: Precursor	P18600	0	100	652.129	324	324
GnigEST_46573_Length=4727	vit_antgr ame: full=vitellogenin contains: ame: full=yp47 contains: ame: full=yp160 flags: precursor	4727	gi|3123007|sp|Q05808.1|VIT_ANTGRRecName: Full=Vitellogenin; Contains: RecName: Full=YP47; Contains: RecName: Full=YP160; Flags: Precursor	Q05808	0	50	649.432	1416	714
GnigEST_46595_Length=6081	mysa_drome ame: full=myosin heavy muscle	6081	gi|110825729|sp|P05661.4|MYSA_DROMERecName: Full=Myosin heavy chain, muscle	P05661	0	92	2608.56	1892	1746
GnigEST_466_Length=4009	ykd1_caeel ame: full=tpr repeat-containing protein	4009	gi|6648105|sp|Q03560.3|YKD1_CAEELRecName: Full=TPR repeat-containing protein B0464.2	Q03560	0	62	317.005	393	245
GnigEST_46653_Length=1908	ef2_bommo ame: full=translation elongation factor 2 short=ef-2	1908	gi|122096234|sp|Q1HPK6.1|EF2_BOMMORecName: Full=Translation elongation factor 2; Short=EF-2	Q1HPK6	0	95	671.389	383	367
GnigEST_46672_Length=4126	atc1_drome ame: full=calcium-transporting atpase sarcoplasmic endoplasmic reticulum type ame: full=calcium atpase at 60a ame: full=calcium pump	4126	gi|12644163|sp|P22700.2|ATC1_DROMERecName: Full=Calcium-transporting ATPase sarcoplasmic/endoplasmic reticulum type; AltName: Full=Calcium ATPase at 60A; AltName: Full=Calcium pump	P22700	0	94	1728.38	993	942
GnigEST_46673_Length=3924	atc1_drome ame: full=calcium-transporting atpase sarcoplasmic endoplasmic reticulum type ame: full=calcium atpase at 60a ame: full=calcium pump	3924	gi|12644163|sp|P22700.2|ATC1_DROMERecName: Full=Calcium-transporting ATPase sarcoplasmic/endoplasmic reticulum type; AltName: Full=Calcium ATPase at 60A; AltName: Full=Calcium pump	P22700	0	94	1728.38	993	942
GnigEST_467_Length=3365	cpsf1_bovin ame: full=cleavage and polyadenylation specificity factor subunit 1 ame: full=cleavage and polyadenylation specificity factor 160 kda subunit short=cpsf 160 kda subunit	3365	gi|1706101|sp|Q10569.1|CPSF1_BOVINRecName: Full=Cleavage and polyadenylation specificity factor subunit 1; AltName: Full=Cleavage and polyadenylation specificity factor 160 kDa subunit; Short=CPSF 160 kDa subunit	Q10569	0	69	1131.32	1154	798
GnigEST_46702_Length=1740	cisy1_aedae ame: full=probable citrate synthase mitochondrial flags: precursor	1740	gi|122095223|sp|Q17GM7.1|CISY1_AEDAERecName: Full=Probable citrate synthase 1, mitochondrial; Flags: Precursor	Q17GM7	0	93	762.681	421	395
GnigEST_46729_Length=2188	atpa_drome ame: full=atp synthase subunit mitochondrial ame: full=protein bellwether flags: precursor	2188	gi|5921205|sp|P35381.2|ATPA_DROMERecName: Full=ATP synthase subunit alpha, mitochondrial; AltName: Full=Protein bellwether; Flags: Precursor	P35381	0	94	876.7	503	473
GnigEST_46730_Length=2186	atpa_caeel ame: full=atp synthase subunit mitochondrial flags: precursor	2186	gi|75029335|sp|Q9XXK1.1|ATPA_CAEELRecName: Full=ATP synthase subunit alpha, mitochondrial; Flags: Precursor	Q9XXK1	0	95	737.258	421	402
GnigEST_46735_Length=2839	actb_cerpy ame: full= cytoplasmic 1 ame: full=beta-actin	2839	gi|109914418|sp|P84856.1|ACTB_CERPYRecName: Full=Actin, cytoplasmic 1; AltName: Full=Beta-actin	P84856	0	99	483.411	247	246
GnigEST_46738_Length=2079	act1_drome ame: full=actin-5c flags: precursor	2079	gi|12644115|sp|P10987.4|ACT1_DROMERecName: Full=Actin-5C; Flags: Precursor >gi|67462097|sp|P84184.1|ACT3B_HELAM RecName: Full=Actin-A3b, cytoplasmic; Flags: Precursor >gi|67462098|sp|P84185.1|ACT5C_ANOGA RecName: Full=Actin-5C; AltName: Full=Actin-1D, cytoplasmic; Flags: Precursor >gi|67462113|sp|P84183.1|ACT4_BOMMO RecName: Full=Actin, cytoplasmic A4; Flags: Precursor	P10987	0	98	734.176	376	369
GnigEST_46755_Length=11267	aplp_locmi ame: full=apolipophorins contains: ame: full=apolipophorin-2 ame: full=apolipophorin ii ame: full=apolp-2 contains: ame: full=apolipophorin-1 ame: full=apolipophorin i ame: full=apolp-1 flags: precursor	11267	gi|152031559|sp|Q9U943.2|APLP_LOCMIRecName: Full=Apolipophorins; Contains: RecName: Full=Apolipophorin-2; AltName: Full=Apolipophorin II; AltName: Full=apoLp-2; Contains: RecName: Full=Apolipophorin-1; AltName: Full=Apolipophorin I; AltName: Full=apoLp-1; Flags: Precursor	Q9U943	0	50	1581.62	3412	1738
GnigEST_46778_Length=4632	vigln_chick ame: full=vigilin	4632	gi|2829705|sp|P81021.1|VIGLN_CHICKRecName: Full=Vigilin	P81021	0	66	1140.95	1317	871
GnigEST_46793_Length=2239	hsp68_drome ame: full=heat shock protein 68	2239	gi|13124306|sp|O97125.1|HSP68_DROMERecName: Full=Heat shock protein 68	O97125	0	89	976.467	630	565
GnigEST_46794_Length=2348	hsp68_drome ame: full=heat shock protein 68	2348	gi|13124306|sp|O97125.1|HSP68_DROMERecName: Full=Heat shock protein 68	O97125	0	82	874.774	636	526
GnigEST_46804_Length=2958	maox_anapl ame: full=nadp-dependent malic enzyme short=nadp-me	2958	gi|126734|sp|P28227.1|MAOX_ANAPLRecName: Full=NADP-dependent malic enzyme; Short=NADP-ME	P28227	0	75	686.797	563	427
GnigEST_4681_Length=4786	ubp7_human ame: full=ubiquitin carboxyl-terminal hydrolase 7 ame: full=deubiquitinating enzyme 7 ame: full=herpesvirus-associated ubiquitin-specific protease ame: full=ubiquitin thioesterase 7 ame: full=ubiquitin-specific-processing protease 7	4786	gi|212276477|sp|Q93009.2|UBP7_HUMANRecName: Full=Ubiquitin carboxyl-terminal hydrolase 7; AltName: Full=Deubiquitinating enzyme 7; AltName: Full=Herpesvirus-associated ubiquitin-specific protease; AltName: Full=Ubiquitin thioesterase 7; AltName: Full=Ubiquitin-specific-processing protease 7	Q93009	0	76	1329.69	1111	850
GnigEST_46848_Length=26102	unc22_caeel ame: full=twitchin ame: full=uncoordinated protein 22	26102	gi|74966877|sp|Q23551.3|UNC22_CAEELRecName: Full=Twitchin; AltName: Full=Uncoordinated protein 22	Q23551	0	62	4665.14	5303	3311
GnigEST_46849_Length=8138	unc22_caeel ame: full=twitchin ame: full=uncoordinated protein 22	8138	gi|74966877|sp|Q23551.3|UNC22_CAEELRecName: Full=Twitchin; AltName: Full=Uncoordinated protein 22	Q23551	0	58	1000.35	1388	814
GnigEST_46862_Length=3840	ddx6_drome ame: full= atp-dependent rna helicase me31b ame: full=maternal expression at 31b	3840	gi|41712743|sp|P23128.3|DDX6_DROMERecName: Full=Putative ATP-dependent RNA helicase me31b; AltName: Full=Maternal expression at 31B	P23128	0	90	708.368	418	380
GnigEST_46863_Length=4508	ddx6_drome ame: full= atp-dependent rna helicase me31b ame: full=maternal expression at 31b	4508	gi|41712743|sp|P23128.3|DDX6_DROMERecName: Full=Putative ATP-dependent RNA helicase me31b; AltName: Full=Maternal expression at 31B	P23128	0	90	709.523	430	387
GnigEST_46885_Length=2427	ch60_drome ame: full=60 kda heat shock mitochondrial ame: full=60 kda chaperonin ame: full=cpn60 ame: full=heat shock protein 60 short=hsp-60 ame: full=hsp60 ame: full=mitochondrial matrix protein p1 flags: precursor	2427	gi|12644042|sp|O02649.3|CH60_DROMERecName: Full=60 kDa heat shock protein, mitochondrial; AltName: Full=60 kDa chaperonin; AltName: Full=CPN60; AltName: Full=Heat shock protein 60; Short=HSP-60; AltName: Full=Hsp60; AltName: Full=Mitochondrial matrix protein P1; Flags: Precursor	O02649	0	92	822.387	558	515
GnigEST_469_Length=3374	nirq_psest ame: full=denitrification regulatory protein	3374	gi|205831271|sp|B0R0T1.1|K0564_DANRERecName: Full=Uncharacterized protein KIAA0564 homolog	B0R0T1	0	69	986.097	1023	715
GnigEST_46937_Length=7412	fas_chick ame: full=fatty acid synthase includes: ame: full= hydrolase	7412	gi|1345958|sp|P12276.5|FAS_CHICKRecName: Full=Fatty acid synthase; Includes: RecName: Full=[Acyl-carrier-protein] S-acetyltransferase; Includes: RecName: Full=[Acyl-carrier-protein] S-malonyltransferase; Includes: RecName: Full=3-oxoacyl-[acyl-carrier-protein] synthase; Includes: RecName: Full=3-oxoacyl-[acyl-carrier-protein] reductase; Includes: RecName: Full=3-hydroxypalmitoyl-[acyl-carrier-pro…	P12276	0	64	1050.43	1149	745
GnigEST_46938_Length=4657	fas_chick ame: full=fatty acid synthase includes: ame: full= hydrolase	4657	gi|1345958|sp|P12276.5|FAS_CHICKRecName: Full=Fatty acid synthase; Includes: RecName: Full=[Acyl-carrier-protein] S-acetyltransferase; Includes: RecName: Full=[Acyl-carrier-protein] S-malonyltransferase; Includes: RecName: Full=3-oxoacyl-[acyl-carrier-protein] synthase; Includes: RecName: Full=3-oxoacyl-[acyl-carrier-protein] reductase; Includes: RecName: Full=3-hydroxypalmitoyl-[acyl-carrier-pro…	P12276	0	58	822.002	1210	710
GnigEST_46955_Length=2464	hsp83_droav ame: full=heat shock protein 83 ame: full=hsp 82	2464	gi|6016262|sp|O02192.1|HSP83_DROAVRecName: Full=Heat shock protein 83; AltName: Full=HSP 82	O02192	0	92	954.896	633	588
GnigEST_46995_Length=1257	ubc_pig ame: full=polyubiquitin-c contains: ame: full=ubiquitin-related contains: ame: full=ubiquitin flags: precursor	1257	gi|302595945|sp|P0CG68.1|UBC_PIGRecName: Full=Polyubiquitin-C; Contains: RecName: Full=Ubiquitin-related; Contains: RecName: Full=Ubiquitin; Flags: Precursor	P0CG68	0	100	708.753	364	364
GnigEST_47015_Length=2169	ima4_mouse ame: full=importin subunit alpha-4 ame: full=importin alpha q1 short=qip1 ame: full=karyopherin subunit alpha-4	2169	gi|3122276|sp|O35343.1|IMA4_MOUSERecName: Full=Importin subunit alpha-4; AltName: Full=Importin alpha Q1; Short=Qip1; AltName: Full=Karyopherin subunit alpha-4	O35343	0	86	758.444	511	444
GnigEST_47020_Length=2186	acon_caeel ame: full=probable aconitate mitochondrial short=aconitase ame: full=citrate hydro-lyase flags: precursor	2186	gi|21264394|sp|P34455.2|ACON_CAEELRecName: Full=Probable aconitate hydratase, mitochondrial; Short=Aconitase; AltName: Full=Citrate hydro-lyase; Flags: Precursor	P34455	0	84	908.672	595	504
GnigEST_47021_Length=2290	acon_caeel ame: full=probable aconitate mitochondrial short=aconitase ame: full=citrate hydro-lyase flags: precursor	2290	gi|21264394|sp|P34455.2|ACON_CAEELRecName: Full=Probable aconitate hydratase, mitochondrial; Short=Aconitase; AltName: Full=Citrate hydro-lyase; Flags: Precursor	P34455	0	84	858.596	559	475
GnigEST_47038_Length=2752	vpp1_bovin ame: full=v-type proton atpase 116 kda subunit a isoform 1 short=v-atpase 116 kda isoform a1 ame: full=clathrin-coated vesicle synaptic vesicle proton pump 116 kda subunit ame: full=vacuolar adenosine triphosphatase subunit ac116 ame: full=vacuolar proton pump subunit 1 ame: full=vacuolar proton translocating atpase 116 kda subunit a isoform 1	2752	gi|3915315|sp|Q29466.1|VPP1_BOVINRecName: Full=V-type proton ATPase 116 kDa subunit a isoform 1; Short=V-ATPase 116 kDa isoform a1; AltName: Full=Clathrin-coated vesicle/synaptic vesicle proton pump 116 kDa subunit; AltName: Full=Vacuolar adenosine triphosphatase subunit Ac116; AltName: Full=Vacuolar proton pump subunit 1; AltName: Full=Vacuolar proton translocating ATPase 116 kDa subunit a isofo…	Q29466	0	66	793.112	850	565
GnigEST_47048_Length=8328	fas_chick ame: full=fatty acid synthase includes: ame: full= hydrolase	8328	gi|1345958|sp|P12276.5|FAS_CHICKRecName: Full=Fatty acid synthase; Includes: RecName: Full=[Acyl-carrier-protein] S-acetyltransferase; Includes: RecName: Full=[Acyl-carrier-protein] S-malonyltransferase; Includes: RecName: Full=3-oxoacyl-[acyl-carrier-protein] synthase; Includes: RecName: Full=3-oxoacyl-[acyl-carrier-protein] reductase; Includes: RecName: Full=3-hydroxypalmitoyl-[acyl-carrier-pro…	P12276	0	69	1172.53	1141	792
GnigEST_47049_Length=8325	fas_chick ame: full=fatty acid synthase includes: ame: full= hydrolase	8325	gi|1345958|sp|P12276.5|FAS_CHICKRecName: Full=Fatty acid synthase; Includes: RecName: Full=[Acyl-carrier-protein] S-acetyltransferase; Includes: RecName: Full=[Acyl-carrier-protein] S-malonyltransferase; Includes: RecName: Full=3-oxoacyl-[acyl-carrier-protein] synthase; Includes: RecName: Full=3-oxoacyl-[acyl-carrier-protein] reductase; Includes: RecName: Full=3-hydroxypalmitoyl-[acyl-carrier-pro…	P12276	0	69	1172.53	1141	792
GnigEST_47126_Length=3501	vpp1_bovin ame: full=v-type proton atpase 116 kda subunit a isoform 1 short=v-atpase 116 kda isoform a1 ame: full=clathrin-coated vesicle synaptic vesicle proton pump 116 kda subunit ame: full=vacuolar adenosine triphosphatase subunit ac116 ame: full=vacuolar proton pump subunit 1 ame: full=vacuolar proton translocating atpase 116 kda subunit a isoform 1	3501	gi|3915315|sp|Q29466.1|VPP1_BOVINRecName: Full=V-type proton ATPase 116 kDa subunit a isoform 1; Short=V-ATPase 116 kDa isoform a1; AltName: Full=Clathrin-coated vesicle/synaptic vesicle proton pump 116 kDa subunit; AltName: Full=Vacuolar adenosine triphosphatase subunit Ac116; AltName: Full=Vacuolar proton pump subunit 1; AltName: Full=Vacuolar proton translocating ATPase 116 kDa subunit a isofo…	Q29466	0	67	650.973	676	458
GnigEST_47151_Length=7083	ampd2_rat ame: full=amp deaminase 2 ame: full=amp deaminase isoform l	7083	gi|226801521|sp|Q02356.2|AMPD2_RATRecName: Full=AMP deaminase 2; AltName: Full=AMP deaminase isoform L	Q02356	0	75	866.685	718	541
GnigEST_47152_Length=6666	ampd2_rat ame: full=amp deaminase 2 ame: full=amp deaminase isoform l	6666	gi|226801521|sp|Q02356.2|AMPD2_RATRecName: Full=AMP deaminase 2; AltName: Full=AMP deaminase isoform L	Q02356	0	75	866.685	718	541
GnigEST_47163_Length=2351	ehd3_human ame: full=eh domain-containing protein 3 ame: full=past homolog 3	2351	gi|300669636|sp|Q9NZN3.2|EHD3_HUMANRecName: Full=EH domain-containing protein 3; AltName: Full=PAST homolog 3	Q9NZN3	0	78	763.451	568	444
GnigEST_47190_Length=1998	fumh_danre ame: full=fumarate mitochondrial short=fumarase flags: precursor	1998	gi|39931358|sp|Q7SX99.1|FUMH_DANRERecName: Full=Fumarate hydratase, mitochondrial; Short=Fumarase; Flags: Precursor	Q7SX99	0	88	680.633	471	416
GnigEST_47196_Length=2778	sytc_mouse ame: full=threonine--trna cytoplasmic ame: full=threonyl-trna synthetase short=	2778	gi|59896669|sp|Q9D0R2.2|SYTC_MOUSERecName: Full=Threonine--tRNA ligase, cytoplasmic; AltName: Full=Threonyl-tRNA synthetase; Short=ThrRS	Q9D0R2	0	84	1027.7	690	586
GnigEST_47206_Length=3537	p5cs_mouse ame: full=delta-1-pyrroline-5-carboxylate synthase short=p5cs ame: full=aldehyde dehydrogenase family 18 member a1 includes: ame: full=glutamate 5-kinase short=gk ame: full=gamma-glutamyl kinase includes: ame: full=gamma-glutamyl phosphate reductase short=gpr ame: full=glutamate-5-semialdehyde dehydrogenase ame: full=glutamyl-gamma-semialdehyde dehydrogenase	3537	gi|341941220|sp|Q9Z110.2|P5CS_MOUSERecName: Full=Delta-1-pyrroline-5-carboxylate synthase; Short=P5CS; AltName: Full=Aldehyde dehydrogenase family 18 member A1; Includes: RecName: Full=Glutamate 5-kinase; Short=GK; AltName: Full=Gamma-glutamyl kinase; Includes: RecName: Full=Gamma-glutamyl phosphate reductase; Short=GPR; AltName: Full=Glutamate-5-semialdehyde dehydrogenase; AltName: Full=Glutamyl…	Q9Z110	0	75	770.77	743	559
GnigEST_47209_Length=1917	abce1_human ame: full=atp-binding cassette sub-family e member 1 ame: full=2 -5 -oligoadenylate-binding protein ame: full= 68 ame: full=rnase l inhibitor ame: full=ribonuclease 4 inhibitor short=rns4i	1917	gi|47117664|sp|P61221.1|ABCE1_HUMANRecName: Full=ATP-binding cassette sub-family E member 1; AltName: Full=2'-5'-oligoadenylate-binding protein; AltName: Full=HuHP68; AltName: Full=RNase L inhibitor; AltName: Full=Ribonuclease 4 inhibitor; Short=RNS4I >gi|47117665|sp|P61222.1|ABCE1_MOUSE RecName: Full=ATP-binding cassette sub-family E member 1; AltName: Full=RNase L inhibitor; AltName: Full=Ribon…	P61221	0	91	992.26	593	541
GnigEST_47237_Length=2061	tcpb_bovin ame: full=t-complex protein 1 subunit beta short=tcp-1-beta ame: full=cct-beta	2061	gi|115305838|sp|Q3ZBH0.3|TCPB_BOVINRecName: Full=T-complex protein 1 subunit beta; Short=TCP-1-beta; AltName: Full=CCT-beta	Q3ZBH0	0	87	751.895	532	463
GnigEST_47238_Length=3085	pp4r3_drome ame: full=serine threonine-protein phosphatase 4 regulatory subunit 3 short=pp4r3 ame: full=protein falafel	3085	gi|229463034|sp|Q9VFS5.4|PP4R3_DROMERecName: Full=Serine/threonine-protein phosphatase 4 regulatory subunit 3; Short=PP4R3; AltName: Full=Protein falafel	Q9VFS5	0	87	1005.74	671	589
GnigEST_47244_Length=2880	papss_ureca ame: full=bifunctional 3 -phosphoadenosine 5 -phosphosulfate synthase short=paps synthase short=papss ame: full=sulfurylase kinase short=sk includes: ame: full=sulfate adenylyltransferase ame: full=atp-sulfurylase ame: full=sulfate adenylate transferase short=sat includes: ame: full=adenylyl-sulfate kinase ame: full=3 -phosphoadenosine-5 -phosphosulfate synthase ame: full=aps kinase a…	2880	gi|25090938|sp|Q27128.1|PAPSS_URECARecName: Full=Bifunctional 3'-phosphoadenosine 5'-phosphosulfate synthase; Short=PAPS synthase; Short=PAPSS; AltName: Full=Sulfurylase kinase; Short=SK; Includes: RecName: Full=Sulfate adenylyltransferase; AltName: Full=ATP-sulfurylase; AltName: Full=Sulfate adenylate transferase; Short=SAT; Includes: RecName: Full=Adenylyl-sulfate kinase; AltName: Full=3'-phosp…	Q27128	0	80	555.058	393	316
GnigEST_47245_Length=3621	paps2_human ame: full=bifunctional 3 -phosphoadenosine 5 -phosphosulfate synthase 2 short=paps synthase 2 short=papss 2 ame: full=sulfurylase kinase 2 short=sk 2 short=sk2 includes: ame: full=sulfate adenylyltransferase ame: full=atp-sulfurylase ame: full=sulfate adenylate transferase short=sat includes: ame: full=adenylyl-sulfate kinase ame: full=3 -phosphoadenosine-5 -phosphosulfate synthase am…	3621	gi|20178315|sp|O95340.2|PAPS2_HUMANRecName: Full=Bifunctional 3'-phosphoadenosine 5'-phosphosulfate synthase 2; Short=PAPS synthase 2; Short=PAPSS 2; AltName: Full=Sulfurylase kinase 2; Short=SK 2; Short=SK2; Includes: RecName: Full=Sulfate adenylyltransferase; AltName: Full=ATP-sulfurylase; AltName: Full=Sulfate adenylate transferase; Short=SAT; Includes: RecName: Full=Adenylyl-sulfate kinase; A…	O95340	0	82	847.425	593	488
GnigEST_47281_Length=6267	kd3aa_xenla ame: full=lysine-specific demethylase 3a-a ame: full= domain-containing histone demethylation protein 2a ame: full=jumonji domain-containing protein 1a-a	6267	gi|82185121|sp|Q6IRB8.1|KD3AA_XENLARecName: Full=Lysine-specific demethylase 3A-A; AltName: Full=JmjC domain-containing histone demethylation protein 2A; AltName: Full=Jumonji domain-containing protein 1A-A	Q6IRB8	0	58	660.218	871	513
GnigEST_47299_Length=3534	arm_drome ame: full=armadillo segment polarity protein	3534	gi|114162|sp|P18824.1|ARM_DROMERecName: Full=Armadillo segment polarity protein	P18824	0	92	1239.94	766	707
GnigEST_47340_Length=2986	imb1_mouse ame: full=importin subunit beta-1 ame: full=karyopherin subunit beta-1 ame: full=nuclear factor p97 ame: full=pore targeting complex 97 kda subunit short=ptac97 ame: full=scg	2986	gi|341940828|sp|P70168.2|IMB1_MOUSERecName: Full=Importin subunit beta-1; AltName: Full=Karyopherin subunit beta-1; AltName: Full=Nuclear factor p97; AltName: Full=Pore targeting complex 97 kDa subunit; Short=PTAC97; AltName: Full=SCG	P70168	0	83	1213.75	874	726
GnigEST_47372_Length=3400	osbl9_mouse ame: full=oxysterol-binding protein 9 short=orp-9 short=osbp-related protein 9	3400	gi|224493155|sp|A2A8Z1.1|OSBL9_MOUSERecName: Full=Oxysterol-binding protein-related protein 9; Short=ORP-9; Short=OSBP-related protein 9	A2A8Z1	0	62	549.666	620	386
GnigEST_47389_Length=2831	erf1_drome ame: full=eukaryotic peptide chain release factor subunit 1 short=eukaryotic release factor 1 short=erf1	2831	gi|33860158|sp|Q9VPH7.2|ERF1_DROMERecName: Full=Eukaryotic peptide chain release factor subunit 1; Short=Eukaryotic release factor 1; Short=eRF1	Q9VPH7	0	97	816.994	431	422
GnigEST_47404_Length=2033	dhgl_drops ame: full=glucose dehydrogenase short protein flags: precursor	2033	gi|182705256|sp|P18172.4|DHGL_DROPSRecName: Full=Glucose dehydrogenase [acceptor]; Contains: RecName: Full=Glucose dehydrogenase [acceptor] short protein; Flags: Precursor	P18172	0	77	378.252	311	242
GnigEST_47405_Length=3323	titin_drome ame: full=titin ame: full=d-titin ame: full=kettin	3323	gi|172045934|sp|Q9I7U4.3|TITIN_DROMERecName: Full=Titin; AltName: Full=D-Titin; AltName: Full=Kettin	Q9I7U4	0	76	949.888	727	556
GnigEST_47406_Length=8360	titin_drome ame: full=titin ame: full=d-titin ame: full=kettin	8360	gi|172045934|sp|Q9I7U4.3|TITIN_DROMERecName: Full=Titin; AltName: Full=D-Titin; AltName: Full=Kettin	Q9I7U4	0	82	1962.58	1337	1104
GnigEST_47407_Length=3298	titin_drome ame: full=titin ame: full=d-titin ame: full=kettin	3298	gi|172045934|sp|Q9I7U4.3|TITIN_DROMERecName: Full=Titin; AltName: Full=D-Titin; AltName: Full=Kettin	Q9I7U4	0	80	572.007	400	322
GnigEST_47411_Length=1839	if2g_drome ame: full=eukaryotic translation initiation factor 2 subunit 3 ame: full=eukaryotic translation initiation factor 2 subunit gamma short=eif-2-gamma ame: full=protein suppressor of variegation 3-9	1839	gi|2494300|sp|Q24208.1|IF2G_DROMERecName: Full=Eukaryotic translation initiation factor 2 subunit 3; AltName: Full=Eukaryotic translation initiation factor 2 subunit gamma; Short=eIF-2-gamma; AltName: Full=Protein suppressor of variegation 3-9	Q24208	0	91	787.719	458	420
GnigEST_47417_Length=2647	pyg_drome ame: full=glycogen phosphorylase	2647	gi|14916636|sp|Q9XTL9.2|PYG_DROMERecName: Full=Glycogen phosphorylase	Q9XTL9	0	92	1026.93	610	562
GnigEST_47418_Length=3498	pyg_drome ame: full=glycogen phosphorylase	3498	gi|14916636|sp|Q9XTL9.2|PYG_DROMERecName: Full=Glycogen phosphorylase	Q9XTL9	0	92	1372.84	830	768
GnigEST_47442_Length=4264	sarm1_drome ame: full=sterile alpha and tir motif-containing protein 1 ame: full=tir-1 homolog	4264	gi|67472684|sp|Q6IDD9.1|SARM1_DROMERecName: Full=Sterile alpha and TIR motif-containing protein 1; AltName: Full=Tir-1 homolog	Q6IDD9	0	74	1102.81	986	737
GnigEST_47460_Length=2701	vata_manse ame: full=v-type proton atpase catalytic subunit a short=v-atpase subunit a ame: full=v-atpase 69 kda subunit ame: full=vacuolar proton pump subunit alpha	2701	gi|401323|sp|P31400.1|VATA_MANSERecName: Full=V-type proton ATPase catalytic subunit A; Short=V-ATPase subunit A; AltName: Full=V-ATPase 69 kDa subunit; AltName: Full=Vacuolar proton pump subunit alpha	P31400	0	98	813.142	424	418
GnigEST_47461_Length=2853	vata_aedal ame: full=v-type proton atpase catalytic subunit a short=v-atpase subunit a ame: full=v-atpase 69 kda subunit ame: full=vacuolar proton pump subunit alpha	2853	gi|122002537|sp|Q2TJ56.1|VATA_AEDALRecName: Full=V-type proton ATPase catalytic subunit A; Short=V-ATPase subunit A; AltName: Full=V-ATPase 69 kDa subunit; AltName: Full=Vacuolar proton pump subunit alpha >gi|145559538|sp|O16109.2|VATA_AEDAE RecName: Full=V-type proton ATPase catalytic subunit A; Short=V-ATPase subunit A; AltName: Full=V-ATPase 69 kDa subunit; AltName: Full=Vacuolar proton pump s…	Q2TJ56	0	98	1155.58	613	601
GnigEST_47462_Length=2961	vata_aedal ame: full=v-type proton atpase catalytic subunit a short=v-atpase subunit a ame: full=v-atpase 69 kda subunit ame: full=vacuolar proton pump subunit alpha	2961	gi|122002537|sp|Q2TJ56.1|VATA_AEDALRecName: Full=V-type proton ATPase catalytic subunit A; Short=V-ATPase subunit A; AltName: Full=V-ATPase 69 kDa subunit; AltName: Full=Vacuolar proton pump subunit alpha >gi|145559538|sp|O16109.2|VATA_AEDAE RecName: Full=V-type proton ATPase catalytic subunit A; Short=V-ATPase subunit A; AltName: Full=V-ATPase 69 kDa subunit; AltName: Full=Vacuolar proton pump s…	Q2TJ56	0	98	1155.58	613	601
GnigEST_47475_Length=5697	ita1_drome ame: full=integrin alpha-ps1 ame: full=position-specific antigen subunit alpha-1 ame: full=protein multiple edematous wings contains: ame: full=integrin alpha-ps1 heavy chain contains: ame: full=integrin alpha-ps1 light chain flags: precursor	5697	gi|13124799|sp|Q24247.2|ITA1_DROMERecName: Full=Integrin alpha-PS1; AltName: Full=Position-specific antigen subunit alpha-1; AltName: Full=Protein multiple edematous wings; Contains: RecName: Full=Integrin alpha-PS1 heavy chain; Contains: RecName: Full=Integrin alpha-PS1 light chain; Flags: Precursor	Q24247	0	59	806.594	1126	665
GnigEST_47517_Length=7429	prp8_mouse ame: full=pre-mrna-processing-splicing factor 8 ame: full=splicing factor prp8	7429	gi|269849633|sp|Q99PV0.2|PRP8_MOUSERecName: Full=Pre-mRNA-processing-splicing factor 8; AltName: Full=Splicing factor Prp8	Q99PV0	0	97	4354.28	2314	2255
GnigEST_4752_Length=1488	cac1a_drome ame: full=voltage-dependent calcium channel type a subunit alpha-1 ame: full=protein cacophony ame: full=protein nightblind a ame: full=protein no-on-transient b short=dmca1a	1488	gi|60391851|sp|P91645.3|CAC1A_DROMERecName: Full=Voltage-dependent calcium channel type A subunit alpha-1; AltName: Full=Protein cacophony; AltName: Full=Protein nightblind A; AltName: Full=Protein no-on-transient B; Short=Dmca1A	P91645	0	85	674.085	461	393
GnigEST_47540_Length=14953	ubr4_human ame: full=e3 ubiquitin-protein ligase ubr4 ame: full=600 kda retinoblastoma protein-associated factor ame: full=n-recognin-4 ame: full=retinoblastoma-associated factor of 600 kda short=rbaf600 short=p600 ame: full=zinc finger ubr1-type protein 1	14953	gi|74744979|sp|Q5T4S7.1|UBR4_HUMANRecName: Full=E3 ubiquitin-protein ligase UBR4; AltName: Full=600 kDa retinoblastoma protein-associated factor; AltName: Full=N-recognin-4; AltName: Full=Retinoblastoma-associated factor of 600 kDa; Short=RBAF600; Short=p600; AltName: Full=Zinc finger UBR1-type protein 1	Q5T4S7	0	70	3562.7	3746	2626
GnigEST_47653_Length=6807	tanc2_human ame: full=protein tanc2 ame: full=tetratricopeptide ankyrin repeat and coiled-coil domain-containing protein 2	6807	gi|189029946|sp|Q9HCD6.3|TANC2_HUMANRecName: Full=Protein TANC2; AltName: Full=Tetratricopeptide repeat, ankyrin repeat and coiled-coil domain-containing protein 2	Q9HCD6	0	63	880.552	1096	696
GnigEST_4767_Length=1988	lrp5_human ame: full=low-density lipoprotein receptor-related protein 5 short=lrp-5 flags: precursor	1988	gi|62512139|sp|O75197.2|LRP5_HUMANRecName: Full=Low-density lipoprotein receptor-related protein 5; Short=LRP-5; Flags: Precursor	O75197	0	73	691.419	577	426
GnigEST_47683_Length=3530	sya_yeast ame: full=alanine--trna mitochondrial ame: full=alanyl-trna synthetase short= flags: precursor	3530	gi|313104284|sp|P40825.3|SYA_YEASTRecName: Full=Alanine--tRNA ligase, mitochondrial; AltName: Full=Alanyl-tRNA synthetase; Short=AlaRS; Flags: Precursor	P40825	0	79	370.163	244	193
GnigEST_47694_Length=2927	copb2_mouse ame: full=coatomer subunit beta ame: full=beta -coat protein short=beta -cop ame: full=p102	2927	gi|18266783|sp|O55029.2|COPB2_MOUSERecName: Full=Coatomer subunit beta'; AltName: Full=Beta'-coat protein; Short=Beta'-COP; AltName: Full=p102	O55029	0	88	1347.8	843	744
GnigEST_47756_Length=1801	dlg1_drome ame: full=disks large 1 tumor suppressor protein	1801	gi|51704269|sp|P31007.2|DLG1_DROMERecName: Full=Disks large 1 tumor suppressor protein	P31007	0	86	638.647	445	387
GnigEST_478_Length=2402	rdx_drome ame: full=protein roadkill ame: full=hh-induced math and btb domain-containing protein	2402	gi|122129516|sp|Q9VFP2.2|RDX_DROMERecName: Full=Protein roadkill; AltName: Full=Hh-induced MATH and BTB domain-containing protein	Q9VFP2	0	93	675.626	399	374
GnigEST_47825_Length=3898	syi_wolpm ame: full=isoleucine--trna ligase ame: full=isoleucyl-trna synthetase short=	3898	gi|81652677|sp|Q73HW7.1|SYI_WOLPMRecName: Full=Isoleucine--tRNA ligase; AltName: Full=Isoleucyl-tRNA synthetase; Short=IleRS	Q73HW7	0	72	1271.14	1120	808
GnigEST_47875_Length=7757	znfx1_mouse ame: full=nfx1-type zinc finger-containing protein 1	7757	gi|342187367|sp|Q8R151.3|ZNFX1_MOUSERecName: Full=NFX1-type zinc finger-containing protein 1	Q8R151	0	51	645.966	1268	659
GnigEST_47927_Length=1572	prs6a_mouse ame: full=26s protease regulatory subunit 6a ame: full=26s proteasome aaa-atpase subunit rpt5 ame: full=proteasome 26s subunit atpase 3 ame: full=tat-binding protein 1 short=tbp-1	1572	gi|341941732|sp|O88685.2|PRS6A_MOUSERecName: Full=26S protease regulatory subunit 6A; AltName: Full=26S proteasome AAA-ATPase subunit RPT5; AltName: Full=Proteasome 26S subunit ATPase 3; AltName: Full=Tat-binding protein 1; Short=TBP-1	O88685	0	81	682.559	474	387
GnigEST_47928_Length=1483	prs6a_mouse ame: full=26s protease regulatory subunit 6a ame: full=26s proteasome aaa-atpase subunit rpt5 ame: full=proteasome 26s subunit atpase 3 ame: full=tat-binding protein 1 short=tbp-1	1483	gi|341941732|sp|O88685.2|PRS6A_MOUSERecName: Full=26S protease regulatory subunit 6A; AltName: Full=26S proteasome AAA-ATPase subunit RPT5; AltName: Full=Proteasome 26S subunit ATPase 3; AltName: Full=Tat-binding protein 1; Short=TBP-1	O88685	0	94	703.36	420	396
GnigEST_4797_Length=3703	kif1a_anoga ame: full=kinesin-like protein unc-104	3703	gi|158563989|sp|Q7PHR1.3|KIF1A_ANOGARecName: Full=Kinesin-like protein unc-104	Q7PHR1	0	81	896.345	634	518
GnigEST_47973_Length=4478	aqr_human ame: full=intron-binding protein aquarius ame: full=intron-binding protein of 160 kda short=ibp160	4478	gi|116242995|sp|O60306.4|AQR_HUMANRecName: Full=Intron-binding protein aquarius; AltName: Full=Intron-binding protein of 160 kDa; Short=IBP160	O60306	0	82	1892.09	1330	1102
GnigEST_47999_Length=2940	guaa_ponab ame: full=gmp synthase ame: full=gmp synthetase ame: full=glutamine amidotransferase	2940	gi|75041859|sp|Q5RA96.1|GUAA_PONABRecName: Full=GMP synthase [glutamine-hydrolyzing]; AltName: Full=GMP synthetase; AltName: Full=Glutamine amidotransferase	Q5RA96	0	78	826.239	651	509
GnigEST_48016_Length=6407	cac1d_drome ame: full=voltage-dependent calcium channel type d subunit alpha-1 short= a1d	6407	gi|32172454|sp|Q24270.2|CAC1D_DROMERecName: Full=Voltage-dependent calcium channel type D subunit alpha-1; Short=DmCa1D	Q24270	0	78	2144.01	1830	1440
GnigEST_4803_Length=2891	sydc_ponab ame: full=aspartate--trna cytoplasmic ame: full=aspartyl-trna synthetase short=	2891	gi|75070680|sp|Q5R9I5.1|SYDC_PONABRecName: Full=Aspartate--tRNA ligase, cytoplasmic; AltName: Full=Aspartyl-tRNA synthetase; Short=AspRS	Q5R9I5	0	83	676.011	484	404
GnigEST_48035_Length=3538	tsr1_xenla ame: full=pre-rrna-processing protein tsr1 homolog	3538	gi|82180366|sp|Q5XGY1.1|TSR1_XENLARecName: Full=Pre-rRNA-processing protein TSR1 homolog	Q5XGY1	0	66	701.434	811	538
GnigEST_48038_Length=3584	cul1_mouse ame: full=cullin-1 short=cul-1	3584	gi|13124104|sp|Q9WTX6.1|CUL1_MOUSERecName: Full=Cullin-1; Short=CUL-1	Q9WTX6	0	82	447.203	316	262
GnigEST_48051_Length=2358	tkt_bovin ame: full=transketolase short=tk	2358	gi|52783426|sp|Q6B855.1|TKT_BOVINRecName: Full=Transketolase; Short=TK	Q6B855	0	78	408.297	332	262
GnigEST_48053_Length=2309	tktl2_mouse ame: full=transketolase-like protein 2	2309	gi|81905123|sp|Q9D4D4.1|TKTL2_MOUSERecName: Full=Transketolase-like protein 2	Q9D4D4	0	77	761.14	622	481
GnigEST_48054_Length=2244	tktl2_mouse ame: full=transketolase-like protein 2	2244	gi|81905123|sp|Q9D4D4.1|TKTL2_MOUSERecName: Full=Transketolase-like protein 2	Q9D4D4	0	77	761.14	622	481
GnigEST_48083_Length=3538	mmsa_anoga ame: full=probable methylmalonate-semialdehyde dehydrogenase flags: precursor	3538	gi|74803744|sp|Q7QC84.2|MMSA_ANOGARecName: Full=Probable methylmalonate-semialdehyde dehydrogenase [acylating], mitochondrial; Short=MMSDH; Short=Malonate-semialdehyde dehydrogenase [acylating]; Flags: Precursor	Q7QC84	0	86	758.829	506	439
GnigEST_48114_Length=3088	carm1_aedae ame: full=histone-arginine methyltransferase carmer	3088	gi|121956091|sp|Q174R2.1|CARM1_AEDAERecName: Full=Histone-arginine methyltransferase CARMER	Q174R2	0	75	695.271	568	430
GnigEST_48118_Length=4554	top1_human ame: full=dna topoisomerase 1 ame: full=dna topoisomerase i	4554	gi|12644118|sp|P11387.2|TOP1_HUMANRecName: Full=DNA topoisomerase 1; AltName: Full=DNA topoisomerase I	P11387	0	79	520.776	372	295
GnigEST_48125_Length=1851	csn1_xenla ame: full=cop9 signalosome complex subunit 1 short=signalosome subunit 1	1851	gi|55976430|sp|Q6NRT5.1|CSN1_XENLARecName: Full=COP9 signalosome complex subunit 1; Short=Signalosome subunit 1	Q6NRT5	0	83	651.744	488	409
GnigEST_48145_Length=7052	znfx1_mouse ame: full=nfx1-type zinc finger-containing protein 1	7052	gi|342187367|sp|Q8R151.3|ZNFX1_MOUSERecName: Full=NFX1-type zinc finger-containing protein 1	Q8R151	0	49	646.351	1471	730
GnigEST_48190_Length=3544	kpbb_drome ame: full=probable phosphorylase b kinase regulatory subunit beta short=phosphorylase kinase subunit beta	3544	gi|33302633|sp|Q9VLS1.2|KPBB_DROMERecName: Full=Probable phosphorylase b kinase regulatory subunit beta; Short=Phosphorylase kinase subunit beta	Q9VLS1	0	81	1503.42	1086	886
GnigEST_48200_Length=10763	K1109_MOUSERecName: Full=Uncharacterized protein KIAA1109; AltName: Full=Fragile site-associated protein homolog	10763	gi|341941129|sp|A2AAE1.4|K1109_MOUSERecName: Full=Uncharacterized protein KIAA1109; AltName: Full=Fragile site-associated protein homolog	A2AAE1	0	53	655.596	1411	758
GnigEST_48227_Length=3403	mle_drome ame: full=dosage compensation regulator ame: full=atp-dependent rna helicase mle ame: full=protein male-less ame: full=protein maleless ame: full=protein no action potential	3403	gi|76803804|sp|P24785.2|MLE_DROMERecName: Full=Dosage compensation regulator; AltName: Full=ATP-dependent RNA helicase mle; AltName: Full=Protein male-less; AltName: Full=Protein maleless; AltName: Full=Protein no action potential	P24785	0	78	1033.48	836	655
GnigEST_48246_Length=7932	mica3_human ame: full=protein-methionine sulfoxide oxidase mical3 ame: full=molecule interacting with protein 3 short=mical-3	7932	gi|300669653|sp|Q7RTP6.2|MICA3_HUMANRecName: Full=Protein-methionine sulfoxide oxidase MICAL3; AltName: Full=Molecule interacting with CasL protein 3; Short=MICAL-3	Q7RTP6	0	74	792.727	672	499
GnigEST_48283_Length=2200	arnt_drome ame: full=aryl hydrocarbon receptor nuclear translocator homolog short=darnt ame: full=hypoxia-inducible factor 1-beta ame: full=protein tango	2200	gi|380865479|sp|O15945.3|ARNT_DROMERecName: Full=Aryl hydrocarbon receptor nuclear translocator homolog; Short=dARNT; AltName: Full=Hypoxia-inducible factor 1-beta; AltName: Full=Protein tango	O15945	0	97	434.876	237	230
GnigEST_48301_Length=2747	gfpt2_rat ame: full=glucosamine--fructose-6-phosphate aminotransferase 2 ame: full=d-fructose-6-phosphate amidotransferase 2 ame: full=glutamine:fructose 6 phosphate amidotransferase 2 short=gfat 2 short=gfat2 ame: full=hexosephosphate aminotransferase 2	2747	gi|90185130|sp|Q4KMC4.3|GFPT2_RATRecName: Full=Glucosamine--fructose-6-phosphate aminotransferase [isomerizing] 2; AltName: Full=D-fructose-6-phosphate amidotransferase 2; AltName: Full=Glutamine:fructose 6 phosphate amidotransferase 2; Short=GFAT 2; Short=GFAT2; AltName: Full=Hexosephosphate aminotransferase 2	Q4KMC4	0	87	752.281	504	440
GnigEST_48358_Length=3782	ap1m1_human ame: full=ap-1 complex subunit mu-1 ame: full=ap-mu chain family member mu1a ame: full=adaptor protein complex ap-1 mu-1 subunit ame: full=adaptor-related protein complex 1 mu-1 subunit ame: full=clathrin assembly protein complex 1 medium chain 1 ame: full=clathrin coat assembly protein ap47 ame: full=clathrin coat-associated protein ap47 ame: full=golgi adaptor ha1 ap1 adaptin mu-1 s…	3782	gi|18202738|sp|Q9BXS5.3|AP1M1_HUMANRecName: Full=AP-1 complex subunit mu-1; AltName: Full=AP-mu chain family member mu1A; AltName: Full=Adaptor protein complex AP-1 mu-1 subunit; AltName: Full=Adaptor-related protein complex 1 mu-1 subunit; AltName: Full=Clathrin assembly protein complex 1 medium chain 1; AltName: Full=Clathrin coat assembly protein AP47; AltName: Full=Clathrin coat-associated pr…	Q9BXS5	0	92	704.131	422	391
GnigEST_48396_Length=3134	ap2a1_human ame: full=ap-2 complex subunit alpha-1 ame: full=100 kda coated vesicle protein a ame: full=adapter-related protein complex 2 alpha-1 subunit ame: full=adaptor protein complex ap-2 subunit alpha-1 ame: full=alpha-adaptin a ame: full=alpha1-adaptin ame: full=clathrin assembly protein complex 2 alpha-a large chain ame: full=plasma membrane adaptor ha2 ap2 adaptin alpha a subunit	3134	gi|262527580|sp|O95782.3|AP2A1_HUMANRecName: Full=AP-2 complex subunit alpha-1; AltName: Full=100 kDa coated vesicle protein A; AltName: Full=Adapter-related protein complex 2 alpha-1 subunit; AltName: Full=Adaptor protein complex AP-2 subunit alpha-1; AltName: Full=Alpha-adaptin A; AltName: Full=Alpha1-adaptin; AltName: Full=Clathrin assembly protein complex 2 alpha-A large chain; AltName: Full=…	O95782	0	72	640.188	581	421
GnigEST_48511_Length=4760	chdm_drome ame: full=chromodomain-helicase-dna-binding protein mi-2 homolog ame: full=atp-dependent helicase mi-2 short=dmi-2	4760	gi|13124018|sp|O97159.2|CHDM_DROMERecName: Full=Chromodomain-helicase-DNA-binding protein Mi-2 homolog; AltName: Full=ATP-dependent helicase Mi-2; Short=dMi-2	O97159	0	82	1655.96	1264	1049
GnigEST_48527_Length=2225	bop1_droya ame: full=ribosome biogenesis protein bop1 homolog	2225	gi|229621679|sp|B4P528.1|BOP1_DROYARecName: Full=Ribosome biogenesis protein BOP1 homolog	B4P528	0	81	828.165	617	504
GnigEST_48529_Length=3580	sympk_mouse ame: full=symplekin	3580	gi|71153569|sp|Q80X82.1|SYMPK_MOUSERecName: Full=Symplekin	Q80X82	0	64	867.455	1121	727
GnigEST_4857_Length=3448	rpgf2_mouse ame: full=rap guanine nucleotide exchange factor 2 ame: full=neural rap guanine nucleotide exchange protein short=nrap gep ame: full=pdz domain-containing guanine nucleotide exchange factor 1 short=pdz-gef1	3448	gi|363548465|sp|Q8CHG7.2|RPGF2_MOUSERecName: Full=Rap guanine nucleotide exchange factor 2; AltName: Full=Neural RAP guanine nucleotide exchange protein; Short=nRap GEP; AltName: Full=PDZ domain-containing guanine nucleotide exchange factor 1; Short=PDZ-GEF1	Q8CHG7	0	65	908.672	1025	673
GnigEST_48620_Length=1843	dpyd_danre ame: full=dihydropyrimidine dehydrogenase short=dhpdhase short=dpd ame: full=dihydrothymine dehydrogenase ame: full=dihydrouracil dehydrogenase	1843	gi|82185925|sp|Q6NYG8.1|DPYD_DANRERecName: Full=Dihydropyrimidine dehydrogenase [NADP(+)]; Short=DHPDHase; Short=DPD; AltName: Full=Dihydrothymine dehydrogenase; AltName: Full=Dihydrouracil dehydrogenase	Q6NYG8	0	76	720.309	590	452
GnigEST_4876_Length=3184	wahs7_mouse ame: full=wash complex subunit 7	3184	gi|143342666|sp|Q3UMB9.2|WAHS7_MOUSERecName: Full=WASH complex subunit 7	Q3UMB9	0	72	719.153	703	510
[truncated: 14,481 more rows]
