# Supplementary material for: Virus-independent and common transcriptome responses of leafhopper vectors feeding on maize infected with semi-persistently and persistent propagatively transmitted viruses
Source: BMC Genomics. 2014 Feb 14;15:133. doi: 10.1186/1471-2164-15-133 (PMC3929756; doi:10.1186/1471-2164-15-133)
Supplement: Additional file 2: Table S2 — Gene and enzyme ontologies assigned to assembled transcripts using nr database. [file 1471-2164-15-133-S2.xlsx]

## Sheet: Saranga_expressed_annotation
Table S3. BLAST2GO annotation of Graminella nigrifrons transcripts
Gram ID	Biological Process	Cellular Component	Molecular Function
GnigEST_10002_Length=1688			catalytic activity;
GnigEST_10008_Length=1262	cellular membrane organization; endosome organization; protein transport; intracellular cholesterol transport; endosome to lysosome transport via multivesicular body sorting pathway; potassium ion transport; ATP catabolic process; response to lipid; cell cycle; cytokinesis;	vacuolar membrane; ESCRT III complex; lysosome; cytosol; late endosome membrane; early endosome; midbody; perinuclear region of cytoplasm; nucleus;	protein C-terminus binding; microtubule-severing ATPase activity; protein domain specific binding; Rho GTPase binding; ATP binding;
GnigEST_10013_Length=3953	developmental process; multicellular organismal process; cellular process;		binding;
GnigEST_10016_Length=5164		cytoplasm;
GnigEST_1002_Length=3652	transport;		ion channel activity;
GnigEST_10020_Length=1164	axon guidance; regulation of cell shape; germ-band shortening; dendrite morphogenesis; cytoplasmic transport, nurse cell to oocyte; head involution; actin filament organization; suture of dorsal opening; compound eye development; border follicle cell migration; positive regulation of filopodium assembly;	cell-cell junction; cell leading edge; filopodium tip; adherens junction;	SH3 domain binding;
GnigEST_10027_Length=1303	protein thiol-disulfide exchange; oxidation reduction;	endoplasmic reticulum membrane;	FAD binding; oxidoreductase activity, acting on sulfur group of donors, disulfide as acceptor;
GnigEST_1003_Length=2377	positive regulation of transcription from RNA polymerase II promoter; Notch signaling pathway; regulation of proteolysis; compound eye cone cell fate commitment; oogenesis; imaginal disc-derived wing margin morphogenesis; epidermal growth factor receptor signaling pathway; embryonic development;	nucleus;	DNA binding; ATP binding; hydrolase activity;
GnigEST_10039_Length=1240	regulation of transcription, DNA-dependent; DNA repair;	core TFIIH complex;
GnigEST_10042_Length=1276			catalytic activity;
GnigEST_10046_Length=3135	phagocytosis, engulfment;
GnigEST_10049_Length=799	C-terminal protein lipidation; attachment of GPI anchor to protein;	GPI-anchor transamidase complex;	protein binding; GPI-anchor transamidase activity;
GnigEST_1005_Length=5152			receptor activity; binding;
GnigEST_10050_Length=620			binding;
GnigEST_10051_Length=846			catalytic activity;
GnigEST_10056_Length=839	positive regulation of growth rate;	cytoplasmic membrane-bounded vesicle; plastid;	hydrolase activity;
GnigEST_10057_Length=8485	cellular process; copper ion transport; metabolic process;	membrane;	metal ion binding; ATPase activity, coupled to transmembrane movement of ions, phosphorylative mechanism; metal ion transmembrane transporter activity; nucleotide binding; inorganic cation transmembrane transporter activity;
GnigEST_10058_Length=3969	phosphorylation;		inositol or phosphatidylinositol kinase activity;
GnigEST_10061_Length=1976			protein binding;
GnigEST_10064_Length=659		nucleus; cytosol;	protein binding; protein kinase activity;
GnigEST_10066_Length=1311			binding;
GnigEST_10070_Length=3726	phosphoinositide phosphorylation; regulation of cell shape; actin filament organization; cell adhesion;		1-phosphatidylinositol-4-phosphate 5-kinase activity;
GnigEST_12111_Length=333			hydrolase activity;
GnigEST_12321_Length=512	phagocytosis, engulfment;	integral to membrane;
GnigEST_12353_Length=3074	regulation of innate immune response;	extracellular region;	bacterial cell surface binding;
GnigEST_12509_Length=970			binding;
GnigEST_12599_Length=1476	peptidyl-tyrosine dephosphorylation;	cytoplasm;	non-membrane spanning protein tyrosine phosphatase activity; acid phosphatase activity;
GnigEST_12716_Length=1108	wing disc dorsal/ventral pattern formation; RNA interference; oocyte microtubule cytoskeleton polarization; regulation of cell shape; regulation of heart contraction; actin polymerization or depolymerization; neuropeptide signaling pathway; rhabdomere development; epithelial fluid transport; bristle morphogenesis; instar larval development; cation transport; spermatid development; sister chromati…	focal adhesion; RNA-induced silencing complex; extracellular region; neuronal cell body; P granule; microtubule associated complex; lipid particle; cohesin complex;	neuropeptide hormone activity; myostimulatory hormone activity; diuretic hormone activity; calcium ion binding; adenylate cyclase binding; actin binding; vinculin binding; ATP-dependent RNA helicase activity;
GnigEST_12930_Length=580	cellular process;
GnigEST_12965_Length=2326			catalytic activity;
GnigEST_13540_Length=1412			transferase activity, transferring glycosyl groups;
GnigEST_13758_Length=2173			metal ion binding;
GnigEST_13788_Length=1323	regulation of biological quality; regulation of biological process; ion transport; multicellular organismal process;
GnigEST_13818_Length=2010	'de novo' UMP biosynthetic process; 'de novo' pyrimidine base biosynthetic process; response to cadmium ion; cellular response to phosphate starvation;	cytosol;	orotidine-5'-phosphate decarboxylase activity; magnesium ion binding; orotate phosphoribosyltransferase activity;
GnigEST_13901_Length=781		membrane;
GnigEST_14271_Length=1431			RNA binding; hydrolase activity;
GnigEST_14366_Length=1257	RNA processing;		endonuclease activity; RNA binding;
GnigEST_14432_Length=1165		cytoskeleton;	binding;
GnigEST_14643_Length=388	multicellular organismal development; growth;
GnigEST_14947_Length=871			structural constituent of cuticle;
GnigEST_15282_Length=367	response to external stimulus; axonogenesis; regulation of transcription, DNA-dependent; locomotion; organ morphogenesis;		binding;
GnigEST_15649_Length=889		integral to membrane;
GnigEST_15765_Length=320	female germline ring canal formation, actin assembly; determination of adult lifespan; mitosis; germarium-derived female germ-line cyst encapsulation; olfactory learning; negative regulation of lamellocyte differentiation; protein localization;	female germline ring canal inner rim; female germline ring canal outer rim;
GnigEST_16000_Length=425	axon guidance; compound eye photoreceptor cell differentiation; regulation of transcription, DNA-dependent; behavior; multi-organism process;	intracellular;	binding;
GnigEST_16147_Length=1411	calcium ion transport; ion transmembrane transport;	membrane;	ion channel activity;
GnigEST_16246_Length=429			hydrolase activity;
GnigEST_16266_Length=1565			kinase activity;
GnigEST_16273_Length=1298	cell adhesion;	membrane;
GnigEST_16518_Length=2022			transferase activity;
GnigEST_16819_Length=429			hydrolase activity, acting on glycosyl bonds;
GnigEST_16951_Length=618			hydrolase activity;
GnigEST_17106_Length=534	metabotropic glutamate receptor signaling pathway;	integral to membrane;	glutamate receptor activity; G-protein coupled receptor activity;
GnigEST_17298_Length=946		intracellular;	DNA binding;
GnigEST_17343_Length=877			binding;
GnigEST_17357_Length=690			binding;
GnigEST_17463_Length=432	axon extension; cytoskeletal anchoring at plasma membrane; neuromuscular junction development; microtubule cytoskeleton organization; signal transduction;	terminal button; presynaptic membrane; neuromuscular junction; plasma membrane;	cytoskeletal protein binding; structural constituent of cytoskeleton;
GnigEST_17770_Length=695	transport;
GnigEST_17955_Length=346	oxidation reduction;	membrane;	metal ion binding;
GnigEST_18076_Length=1956			hydrolase activity;
GnigEST_18145_Length=335	protein transport; small GTPase mediated signal transduction;		GTP binding;
GnigEST_18845_Length=959	positive regulation of GTPase activity; signal transduction;	intracellular;	GTPase activator activity;
GnigEST_18946_Length=1707	regulation of cellular process; response to biotic stimulus; response to organic substance;	cell part;	binding;
GnigEST_18995_Length=310	chitin metabolic process;	extracellular region;	hydrolase activity, hydrolyzing O-glycosyl compounds; chitin binding; cation binding;
GnigEST_19065_Length=360			metal ion binding;
GnigEST_19151_Length=2592	protein amino acid phosphorylation; regulation of Rho protein signal transduction;	intracellular;	Rho guanyl-nucleotide exchange factor activity; ATP binding; protein serine/threonine kinase activity;
GnigEST_19204_Length=407	metabolic process;		oxidoreductase activity, acting on the aldehyde or oxo group of donors, disulfide as acceptor;
GnigEST_19226_Length=425			hydrolase activity;
GnigEST_19321_Length=899		plasma membrane;
GnigEST_19359_Length=962		mitochondrion;	cytochrome-c oxidase activity;
GnigEST_19465_Length=346			hydrolase activity;
GnigEST_19553_Length=592			peptidase activity;
GnigEST_19878_Length=209		membrane;
GnigEST_19907_Length=3598			binding;
GnigEST_20128_Length=461	ion transport;	membrane;	potassium channel activity;
GnigEST_20836_Length=678			binding;
GnigEST_209_Length=1915			transferase activity, transferring phosphorus-containing groups;
GnigEST_2109_Length=368	nucleobase, nucleoside, nucleotide and nucleic acid metabolic process;		helicase activity;
GnigEST_21395_Length=688			binding;
GnigEST_21543_Length=2144			hydrolase activity; fatty-acid synthase activity;
GnigEST_21940_Length=596			structural constituent of cuticle;
GnigEST_22308_Length=775	protein folding;	prefoldin complex;	unfolded protein binding;
GnigEST_22568_Length=2428			kinase activity;
GnigEST_2449_Length=2127	cellular process;		binding;
GnigEST_24717_Length=545			binding;
GnigEST_26577_Length=2011			binding;
GnigEST_26636_Length=2156	cellular process; regulation of biological process; macromolecule metabolic process;
GnigEST_26769_Length=1218			hydrolase activity;
GnigEST_26820_Length=2633			hydrolase activity;
GnigEST_26959_Length=2307			protein kinase activity;
GnigEST_27244_Length=387			metal ion binding; oxidoreductase activity;
GnigEST_27726_Length=449			transferase activity;
GnigEST_27932_Length=3612			transferase activity;
GnigEST_28429_Length=626			binding;
GnigEST_2976_Length=753		intracellular;	metal ion binding;
GnigEST_30961_Length=529			binding;
GnigEST_31758_Length=796	mitotic cell cycle; DNA-dependent DNA replication; chromosome condensation; M phase;	origin recognition complex; nucleus;
GnigEST_3484_Length=6871			binding;
GnigEST_34911_Length=249	translation;	ribosome;	structural constituent of ribosome; rRNA binding;
GnigEST_34921_Length=328	ATP synthesis coupled proton transport; folic acid and derivative biosynthetic process;	mitochondrial proton-transporting ATP synthase complex, coupling factor F(o);	hydrogen ion transmembrane transporter activity; 2-amino-4-hydroxy-6-hydroxymethyldihydropteridine diphosphokinase activity;
GnigEST_3512_Length=1054			transferase activity;
GnigEST_35184_Length=1073	axon regeneration in the peripheral nervous system; brain development; aging; response to drug; tissue regeneration;	dendrite; neuronal cell body; cytosolic ribosome; endoplasmic reticulum;
GnigEST_35410_Length=1600	developmental process;		binding;
GnigEST_35696_Length=616			metal ion binding;
GnigEST_35744_Length=2308	phosphorylation;		protein kinase activity; nucleotide binding;
GnigEST_35978_Length=506	regulation of cellular process;		signal transducer activity;
GnigEST_36045_Length=1527			binding;
GnigEST_3610_Length=1785	cellular process;	intracellular organelle;
GnigEST_36861_Length=2913			binding;
GnigEST_36958_Length=319	carbohydrate metabolic process;		hydrolase activity, hydrolyzing O-glycosyl compounds; cation binding; polysaccharide binding;
GnigEST_37548_Length=491	cellular amino acid metabolic process; proteolysis;	cytoplasm;	metallopeptidase activity; aminoacylase activity;
GnigEST_37639_Length=903			hydrolase activity;
GnigEST_3787_Length=642			binding;
GnigEST_37870_Length=2762	nuclear mRNA splicing, via spliceosome;	U2 snRNP; precatalytic spliceosome; catalytic step 2 spliceosome;	nucleic acid binding;
GnigEST_37872_Length=1369		integral to membrane;
GnigEST_37881_Length=1435	cellular process; imaginal disc development;
GnigEST_37883_Length=2130			transferase activity, transferring phosphorus-containing groups;
GnigEST_3790_Length=2171			binding;
GnigEST_37903_Length=1467		chromosome, centromeric region; nucleolus; midbody;	zinc ion binding;
GnigEST_37907_Length=830	regulation of cellular process;		signal transducer activity;
GnigEST_37909_Length=378	signal transduction;	intracellular;
GnigEST_37928_Length=777			binding;
GnigEST_37929_Length=1332	actin cytoskeleton organization;		actin binding;
GnigEST_37933_Length=204	RNA biosynthetic process;	virion;	nucleotidyltransferase activity; cysteine-type peptidase activity; nucleotide binding; helicase activity;
GnigEST_37934_Length=1103	lactose transport; trehalose transport; maltose transport; sucrose transport;	plasma membrane part;	hexose transmembrane transporter activity; trehalose transmembrane transporter activity;
GnigEST_37935_Length=934	regulation of RNA splicing;	cytoplasm; catalytic step 2 spliceosome;	TATA-binding protein binding; single-stranded RNA binding;
GnigEST_37936_Length=872	cellular process;	membrane part;	ATPase activity; transporter activity;
GnigEST_3794_Length=2131	GTP catabolic process; protein ubiquitination; protein amino acid ADP-ribosylation; positive regulation of catalytic activity;	lysosomal membrane; Golgi membrane; nucleus;	enzyme activator activity; metal ion binding; GDP binding; ubiquitin-protein ligase activity; protein binding; GTPase activity; GTP binding;
GnigEST_37944_Length=1372	G1/S transition of mitotic cell cycle; protein amino acid dephosphorylation;	cytosol;	metal ion binding; protein serine/threonine phosphatase activity; protein binding;
GnigEST_37946_Length=4436		intracellular part;
GnigEST_37955_Length=812	metabolic process;	nucleus;	helicase activity; DNA binding; nucleotide binding;
GnigEST_37960_Length=2681	peptidyl-tyrosine dephosphorylation; regulation of interferon-gamma-mediated signaling pathway; negative regulation of insulin receptor signaling pathway; regulation of type I interferon-mediated signaling pathway; blood coagulation;	cytosol; membrane; endoplasmic reticulum;	zinc ion binding; receptor activity; protein tyrosine phosphatase activity; transferase activity; protein binding;
GnigEST_37963_Length=986	ATP catabolic process; DNA synthesis involved in DNA repair; regulation of DNA replication initiation;	mitochondrion; nucleolus; perinuclear region of cytoplasm;	ATP binding; ATPase activity; protein binding;
GnigEST_37968_Length=1373	transport;	membrane;
GnigEST_37971_Length=600	regulation of innate immune response;	extracellular region;	bacterial cell surface binding;
GnigEST_37975_Length=784	mesoderm development; protein ubiquitination; sensory organ precursor cell fate determination; peripheral nervous system development;	plasma membrane;	metal ion binding; ubiquitin-protein ligase activity;
GnigEST_37979_Length=2072			hydrolase activity;
GnigEST_3798_Length=2631	proteolysis;		metalloendopeptidase activity;
GnigEST_37980_Length=1110	cytoplasmic microtubule organization; microtubule severing; positive regulation of microtubule depolymerization; mitosis; axon extension involved in development; positive regulation of axon extension; ER to Golgi vesicle-mediated transport; microtubule bundle formation; cytokinesis, completion of separation; protein homooligomerization; ATP catabolic process; synapse assembly; negative regulation…	integral to membrane; microtubule; chromosome; centrosome; proteasome complex; midbody; endosome; perinuclear region of cytoplasm; endoplasmic reticulum; nucleus;	microtubule-severing ATPase activity; microtubule binding; alpha-tubulin binding; beta-tubulin binding; ATP binding;
GnigEST_37987_Length=628		nucleus; cytoplasm;	binding;
GnigEST_37994_Length=693	protein amino acid phosphorylation; nuclear mRNA splicing, via spliceosome; cell division;	precatalytic spliceosome; catalytic step 2 spliceosome;	RNA polymerase II carboxy-terminal domain kinase activity; ATP binding; cyclin-dependent protein kinase activity;
GnigEST_37997_Length=714			helicase activity; nucleotide binding;
GnigEST_37999_Length=1038	transmembrane receptor protein tyrosine kinase signaling pathway; regulation of protein amino acid phosphorylation; positive regulation of transcription, DNA-dependent;	cell part;	protein binding;
GnigEST_3800_Length=660	translation;	ribosome;	structural constituent of ribosome;
GnigEST_38002_Length=1144	nucleotide biosynthetic process; phosphorylation;		kinase activity; ribose phosphate diphosphokinase activity; magnesium ion binding;
GnigEST_38013_Length=1087	pyrimidine deoxyribonucleotide biosynthetic process;		nucleotide kinase activity; phosphotransferase activity, phosphate group as acceptor;
GnigEST_38019_Length=2228	ubiquitin-dependent protein catabolic process;		cysteine-type peptidase activity; ubiquitin thiolesterase activity;
GnigEST_38021_Length=3609	ubiquitin-dependent protein catabolic process;		cysteine-type peptidase activity; ubiquitin thiolesterase activity;
GnigEST_38029_Length=7793		membrane;	catalytic activity;
GnigEST_38030_Length=3938		membrane;
GnigEST_38035_Length=934	primary metabolic process; cellular macromolecule metabolic process;	mitochondrion;	protein binding; catalytic activity;
GnigEST_3804_Length=477		integral to membrane;	hydrolase activity; transferase activity;
GnigEST_38042_Length=567			peptidase activity;
GnigEST_38053_Length=1911		integral to membrane;
GnigEST_38056_Length=1590	transmembrane transport; peroxisome organization; ATP catabolic process;	integral to peroxisomal membrane; ATP-binding cassette (ABC) transporter complex;	xenobiotic-transporting ATPase activity; ATP binding;
GnigEST_38061_Length=1522			transporter activity;
GnigEST_38089_Length=1103	cellular protein metabolic process;		isomerase activity;
GnigEST_38091_Length=2092	oxidation reduction;	mitochondrial inner membrane; mitochondrial matrix;	FAD binding; glutaryl-CoA dehydrogenase activity;
GnigEST_38100_Length=3649	protein amino acid phosphorylation;		ATP binding; protein serine/threonine kinase activity;
GnigEST_38103_Length=1269	positive regulation of autophagy;	early endosome; late endosome; lysosome;
GnigEST_38112_Length=537	transport;	membrane;	transporter activity;
GnigEST_38119_Length=1106			binding;
GnigEST_3812_Length=2007	peptidyl-tyrosine dephosphorylation; defasciculation of motor neuron axon; motor axon guidance; dendrite morphogenesis;	axon; plasma membrane;	rhodopsin kinase activity; transmembrane receptor protein tyrosine phosphatase activity; receptor signaling protein tyrosine phosphatase activity;
GnigEST_38125_Length=1552	pole cell formation; targeting of mRNA for destruction involved in RNA interference; dsRNA transport; defense response to virus; siRNA loading onto RISC involved in RNA interference; production of siRNA involved in RNA interference; salivary gland cell autophagic cell death; segment polarity determination; negative regulation of viral genome replication; gene silencing by miRNA; heterochromatin o…	RNA-induced silencing complex; cytoplasm; RISC-loading complex;	protein binding; endoribonuclease activity; siRNA binding;
GnigEST_38131_Length=1073	cellular response to chemical stimulus; porphyrin biosynthetic process;	cytoplasmic part;	lyase activity;
GnigEST_38145_Length=835	branched chain family amino acid catabolic process;	mitochondrial alpha-ketoglutarate dehydrogenase complex;	alpha-ketoacid dehydrogenase activity; oxidoreductase activity, acting on the aldehyde or oxo group of donors, disulfide as acceptor; protein binding; carboxy-lyase activity;
GnigEST_3815_Length=1865	protein folding; RNA splicing; mRNA processing; protein peptidyl-prolyl isomerization;	catalytic step 2 spliceosome;	peptidyl-prolyl cis-trans isomerase activity;
GnigEST_38154_Length=995	metabolic process;		hydrolase activity;
GnigEST_38155_Length=561	metabolic process;		hydrolase activity;
GnigEST_38164_Length=988			zinc ion binding; ligase activity;
GnigEST_38165_Length=1372	transport; cellular process;	cell part;	nucleotide binding;
GnigEST_38175_Length=945	axon midline choice point recognition; negative regulation of microtubule depolymerization; mushroom body development; dendrite morphogenesis; branch fusion, open tracheal system; oocyte fate determination; lumen formation, open tracheal system; muscle attachment; regulation of axon extension;	growth cone; astral microtubule; fusome; adherens junction;	hydrolase activity; cytoskeletal protein binding;
GnigEST_38183_Length=654			hydrolase activity;
GnigEST_38199_Length=739			transferase activity, transferring glycosyl groups;
GnigEST_38204_Length=1106	ovarian follicle development; positive regulation of phosphoinositide 3-kinase cascade; protein K48-linked ubiquitination; protein ubiquitination during ubiquitin-dependent protein catabolic process; androgen receptor signaling pathway; prostate gland growth; brain development; sperm entry; positive regulation of transcription from RNA polymerase II promoter;	cytosol; nucleus;	protein binding; ubiquitin-protein ligase activity; transcription coactivator activity;
GnigEST_3821_Length=1936	transcription, DNA-dependent;		DNA binding;
GnigEST_38212_Length=431	protein folding; macroautophagy; receptor-mediated endocytosis; signaling; lysosomal lumen acidification; galactosylceramide metabolic process; neurological system process; negative regulation of cellular metabolic process; amyloid precursor protein catabolic process; globoside metabolic process; sphingomyelin metabolic process; arginine transport; negative regulation of apoptosis; glucosylcerami…	neuron projection; trans-Golgi network; Golgi membrane; integral to endoplasmic reticulum membrane; membrane fraction; lysosomal membrane; Golgi stack; early endosome; synaptic vesicle; caveola; nucleus; mitochondrion;	unfolded protein binding;
GnigEST_38227_Length=969	pyrimidine deoxyribonucleotide biosynthetic process;		nucleotide kinase activity; phosphotransferase activity, phosphate group as acceptor;
GnigEST_38237_Length=2492	protein sumoylation;		SUMO activating enzyme activity; nucleotide binding;
GnigEST_38239_Length=899			binding; catalytic activity;
GnigEST_38248_Length=1285	sulfate transport; transmembrane transport;	integral to membrane;	secondary active sulfate transmembrane transporter activity;
GnigEST_38249_Length=932	methylation;		methyltransferase activity;
GnigEST_38253_Length=589	response to metal ion;
GnigEST_38268_Length=505			binding;
GnigEST_38269_Length=1526	response to hypoxia; transport; lipid metabolic process; germ cell migration; response to drug; cellular metabolic process;	integral to membrane; plasma membrane part;	ATPase activity, coupled; transmembrane transporter activity;
GnigEST_38277_Length=512		plastid;
GnigEST_38278_Length=1566			nucleoside-triphosphatase activity; binding;
GnigEST_38280_Length=357	protein amino acid phosphorylation; signal complex assembly;	cytoskeleton; focal adhesion;	signal transducer activity; ATP binding; non-membrane spanning protein tyrosine kinase activity; pyridoxal phosphate binding;
GnigEST_38293_Length=1903		membrane; cytoplasm; apical part of cell;	protein binding;
GnigEST_383_Length=1270		cytoplasm;	transferase activity;
GnigEST_38300_Length=5690			binding;
GnigEST_3831_Length=1783			receptor activity;
GnigEST_38314_Length=714			nucleic acid binding; ATP binding; ATP-dependent helicase activity;
GnigEST_38330_Length=992	nuclear mRNA splicing, via spliceosome;	nucleus;	binding;
GnigEST_38334_Length=947	translation;	mitochondrion;
GnigEST_38343_Length=883	tRNA splicing, via endonucleolytic cleavage and ligation;		2'-phosphotransferase activity;
GnigEST_38347_Length=500	imaginal disc-derived wing vein morphogenesis; sensory organ precursor cell division; negative regulation of Notch signaling pathway; regulation of endocytosis; intracellular protein transport; endosome transport; compound eye development;	apical plasma membrane; cytoplasm;	phospholipid binding;
GnigEST_38348_Length=939		intracellular membrane-bounded organelle; cytoplasmic part;
GnigEST_38351_Length=3991	oxidation reduction;		DNA binding; 2-alkenal reductase activity;
GnigEST_38356_Length=1910			metal ion binding;
GnigEST_3836_Length=1582	phosphorylation;		receptor activity; protein tyrosine kinase activity;
GnigEST_38364_Length=954	oxidation reduction; mitotic chromosome condensation; symbiosis, encompassing mutualism through parasitism;	nuclear chromosome; condensin complex; cytoplasm;	2-alkenal reductase activity; ATP binding; protein heterodimerization activity;
GnigEST_3838_Length=2568	mRNA capping; negative regulation of viral genome replication; nuclear mRNA splicing, via spliceosome; production of siRNA involved in RNA interference; gene silencing by miRNA;	nuclear cap binding complex; precatalytic spliceosome; catalytic step 2 spliceosome;	RNA cap binding;
GnigEST_38380_Length=4505	cellular process; transport;	nuclear envelope; membrane;	protein binding;
GnigEST_38381_Length=1156		nuclear envelope;
GnigEST_38388_Length=742	angiogenesis; phosphorylation; transmembrane receptor protein tyrosine kinase signaling pathway; positive regulation of cell proliferation;	membrane;	protein binding; protein tyrosine kinase activity; receptor activity;
GnigEST_38395_Length=1321	nuclear mRNA splicing, via spliceosome;	precatalytic spliceosome; catalytic step 2 spliceosome;	ATP-dependent RNA helicase activity; nucleic acid binding; ATP binding;
GnigEST_38396_Length=2503	amino acid transmembrane transport;	membrane;	amino acid transmembrane transporter activity;
GnigEST_38398_Length=2306			DNA binding;
GnigEST_3840_Length=2980	activation of phospholipase C activity by G-protein coupled receptor protein signaling pathway coupled to IP3 second messenger; response to insecticide; adult feeding behavior;	dendrite; membrane;	G-protein coupled receptor activity; glutamate binding; glutamate receptor activity;
GnigEST_38408_Length=1477		intracellular part;	binding;
GnigEST_38422_Length=746	defense response to Gram-negative bacterium; positive regulation of antibacterial peptide biosynthetic process;	integral to membrane;	pattern recognition receptor activity; protein binding; peptidoglycan binding;
GnigEST_38425_Length=784			zinc ion binding;
GnigEST_38429_Length=695	locomotor rhythm;
GnigEST_3843_Length=3072	transport;	plasma membrane; membrane part; synapse;	ionotropic glutamate receptor activity; ion channel activity;
GnigEST_38438_Length=1613			binding;
GnigEST_38455_Length=2060	proteolysis;		serine-type carboxypeptidase activity; metallocarboxypeptidase activity; zinc ion binding;
GnigEST_38456_Length=514		intracellular;	zinc ion binding; nucleic acid binding;
GnigEST_38458_Length=626			peptidase activity;
GnigEST_3846_Length=1188	cellular response to heat; transcription from RNA polymerase II promoter;	polytene chromosome puff; microtubule associated complex; DNA-directed RNA polymerase II, core complex; cytoplasm;	DNA-directed RNA polymerase activity; DNA binding; protein dimerization activity;
GnigEST_38462_Length=2423		myosin complex;	ATP binding; motor activity; ATPase activity, coupled;
GnigEST_38476_Length=1084	defense response; immune system process;		catalytic activity;
GnigEST_38479_Length=1322	regulation of transcription, DNA-dependent;	nucleus;	transcription factor activity;
GnigEST_38486_Length=2266			protein binding;
GnigEST_385_Length=5695	cellular process; system development;	collagen; basement membrane;	binding;
GnigEST_38507_Length=509	RNA splicing;	U12-type spliceosomal complex;
GnigEST_38517_Length=1748			catalytic activity;
GnigEST_38518_Length=1700	cellular process;	cell part;	binding;
GnigEST_38524_Length=1108		nuclear lumen;
GnigEST_38527_Length=921			hydrolase activity;
GnigEST_38536_Length=3841	phosphorylation; regulation of transcription, DNA-dependent;	nucleus;	acid phosphatase activity; kinase activity;
GnigEST_38538_Length=1090	phagocytosis, engulfment; instar larval development; dorsal closure; imaginal disc fusion, thorax closure; protein ubiquitination; eye development; salivary gland cell autophagic cell death; positive regulation of JNK cascade; asymmetric protein localization involved in cell fate determination; positive regulation of apoptosis;	apical cortex;	protein binding; zinc ion binding; nucleoside-triphosphatase activity; ubiquitin-protein ligase activity; receptor activity;
GnigEST_3854_Length=1705	positive regulation of GTPase activity; regulation of small GTPase mediated signal transduction;	intracellular;	binding; GTPase activator activity;
GnigEST_38541_Length=248		nucleus; cytosol;
GnigEST_3855_Length=755	central nervous system development; pigmentation; post-embryonic development;
GnigEST_38558_Length=2416	olfactory learning; regulation of cell proliferation;	cytoplasmic vesicle;
GnigEST_38559_Length=3285	olfactory learning; regulation of cell proliferation;	cytoplasmic vesicle;
GnigEST_3856_Length=726			catalytic activity;
GnigEST_38561_Length=1140			transferase activity, transferring phosphorus-containing groups; binding;
GnigEST_38567_Length=2524	metabolic process;
GnigEST_38573_Length=384	oxidation reduction;		aromatase activity;
GnigEST_38576_Length=2804	protein localization to centrosome; microtubule anchoring; interkinetic nuclear migration; negative regulation of neurogenesis; endosome to lysosome transport; cytoplasmic microtubule organization; early endosome to late endosome transport; Golgi localization; endosome organization; lysosome organization;	FHF complex; HOPS complex; cis-Golgi network; pericentriolar material;	microtubule binding; identical protein binding;
GnigEST_38577_Length=1134	microtubule severing; ATP catabolic process; developmental process;	centrosome;	microtubule binding; microtubule-severing ATPase activity;
GnigEST_38582_Length=470	vesicle-mediated transport;	integral to membrane; transport vesicle;	SNAP receptor activity;
GnigEST_38584_Length=508	oxidation reduction;		2-oxoglutarate synthase activity;
GnigEST_38586_Length=1505			receptor activity;
GnigEST_3861_Length=2093	multicellular organismal development; response to DNA damage stimulus; negative regulation of transcription from RNA polymerase III promoter; pole cell fate determination; glutathione biosynthetic process;	nuclear pore; glutamate-cysteine ligase complex; perinuclear region of cytoplasm;	protein binding; glutamate-cysteine ligase activity;
GnigEST_38614_Length=1176			binding;
GnigEST_3862_Length=1207	DNA replication; cell cycle arrest; negative regulation of cell proliferation; protein stabilization; nucleolus to nucleoplasm transport;	nucleus;	protein binding;
GnigEST_38622_Length=2057	neurotransmitter transport;	integral to membrane;	neurotransmitter:sodium symporter activity; zinc ion binding;
GnigEST_38627_Length=1001	fatty acid metabolic process;	peroxisome; endoplasmic reticulum; mitochondrion;	carnitine O-acetyltransferase activity;
GnigEST_3863_Length=2655			binding;
GnigEST_38630_Length=925			hydrolase activity;
GnigEST_38641_Length=1346	dTDP biosynthetic process; dUDP biosynthetic process;	soluble fraction;	uridylate kinase activity; thymidylate kinase activity;
GnigEST_38642_Length=815	pyrimidine deoxyribonucleoside diphosphate biosynthetic process;	cell part;	uridylate kinase activity;
GnigEST_38658_Length=1208	cellular process;
GnigEST_38670_Length=880		intracellular;
GnigEST_38677_Length=1057	metabolic process;		oxidoreductase activity;
GnigEST_3868_Length=955	negative regulation of cell differentiation; response to antibiotic; DNA replication initiation; DNA synthesis involved in DNA repair; double-strand break repair via nonhomologous end joining; cell proliferation; leading strand elongation; lagging strand elongation; telomere maintenance via recombination; S phase of mitotic cell cycle; M/G1 transition of mitotic cell cycle; regulation of transcri…	chromatin; nucleoplasm; cytoplasm; nucleolus; nuclear envelope; alpha DNA polymerase:primase complex; nuclear matrix;	DNA-directed DNA polymerase activity; nucleotide binding; DNA polymerase processivity factor activity; DNA binding; protein complex binding; chromatin binding; DNA primase activity;
GnigEST_38683_Length=1636	phagocytosis, engulfment;
GnigEST_38685_Length=1914			binding;
GnigEST_38687_Length=2733	lipid metabolic process; transmembrane transport; amino acid transport; growth;	membrane;	cationic amino acid transmembrane transporter activity;
GnigEST_38689_Length=1423	transcription, DNA-dependent;		DNA binding;
GnigEST_38690_Length=2618			nucleotide binding;
GnigEST_38694_Length=676	protein folding; cellular response to oxidative stress;	mitochondrion;	receptor activity; ATP binding; unfolded protein binding; tumor necrosis factor receptor binding;
GnigEST_38699_Length=697	cytokinesis; cell cycle; small GTPase mediated signal transduction; GTP catabolic process;	midbody; Golgi membrane; spindle microtubule; centrosome; cytoplasmic microtubule; photoreceptor connecting cilium; nucleus;	microtubule binding; GDP binding; GTPase activity; GTP binding;
GnigEST_3870_Length=3968	protein folding; protein peptidyl-prolyl isomerization;		peptidyl-prolyl cis-trans isomerase activity;
GnigEST_38725_Length=519			metal ion binding;
GnigEST_38727_Length=3412	small GTPase mediated signal transduction; GTP catabolic process;	membrane;	GTP binding; GTPase activity;
GnigEST_3873_Length=2946	protein amino acid phosphorylation; actin filament organization; regulation of cell shape; positive regulation of TOR signaling pathway;		ATP binding; myosin light chain kinase activity;
GnigEST_38731_Length=674	protein amino acid phosphorylation;		MAP kinase activity; ATP binding;
GnigEST_38748_Length=595			transferase activity;
GnigEST_38749_Length=1391	tRNA processing;		ATP binding;
GnigEST_38753_Length=1726	oxidation reduction;		oxidoreductase activity; binding;
GnigEST_38756_Length=456		intracellular;	metal ion binding; nucleic acid binding;
GnigEST_38757_Length=916	regulation of transcription, DNA-dependent;	integral to membrane; nucleus;	transcription factor activity; sequence-specific DNA binding;
GnigEST_3876_Length=713	metabolic process;
GnigEST_38766_Length=2100	ribosomal protein import into nucleus;	intracellular;	protein binding; protein transporter activity;
GnigEST_38771_Length=638	transmembrane transport;	integral to membrane;
GnigEST_38776_Length=1254	response to stimulus; cellular process;		receptor activity;
GnigEST_38777_Length=1979	DNA replication;		DNA-directed DNA polymerase activity; DNA binding; nucleotide binding;
GnigEST_38782_Length=973	tyrosyl-tRNA aminoacylation;	mitochondrion;	tyrosine-tRNA ligase activity; RNA binding; ATP binding;
GnigEST_38795_Length=2058	zinc ion transmembrane transport;	membrane;	zinc ion transmembrane transporter activity;
GnigEST_38798_Length=5322	protein amino acid phosphorylation; phagocytosis, engulfment;	polytene chromosome puff;	RNA polymerase II carboxy-terminal domain kinase activity; ATP binding; cyclin-dependent protein kinase activity;
GnigEST_388_Length=2165	oxidation reduction;		nucleic acid binding; oxidoreductase activity; nucleotide binding;
GnigEST_3880_Length=3979	positive regulation of GTPase activity; signal transduction;		binding; GTPase activator activity;
GnigEST_3881_Length=1840	phospholipid biosynthetic process;	membrane;	CDP-diacylglycerol-inositol 3-phosphatidyltransferase activity;
GnigEST_38828_Length=852		mitochondrion;	acyltransferase activity;
GnigEST_38832_Length=1301	embryonic development ending in birth or egg hatching; nematode larval development; positive regulation of growth rate; receptor-mediated endocytosis;
GnigEST_38833_Length=1999	cellular amino acid catabolic process;		catalytic activity;
GnigEST_38834_Length=1898	metabolic process;		catalytic activity;
GnigEST_38838_Length=842	regulation of cyclin-dependent protein kinase activity; regulation of transcription, DNA-dependent;		cyclin-dependent protein kinase regulator activity; protein kinase binding;
GnigEST_38840_Length=1258			catalytic activity;
GnigEST_38851_Length=792			binding;
GnigEST_38854_Length=2441	response to stimulus; phagocytosis triggered by activation of immune response cell surface activating receptor; apoptosis; salivary gland cell autophagic cell death;
GnigEST_3886_Length=1057	proteolysis involved in cellular protein catabolic process;	cytoplasm; proteasome core complex; nucleus;	threonine-type endopeptidase activity;
GnigEST_38860_Length=946		plasma membrane;
GnigEST_38871_Length=276	oxidation reduction;	mitochondrion;	succinate-semialdehyde dehydrogenase [NAD(P)+] activity; succinate-semialdehyde dehydrogenase activity;
GnigEST_38873_Length=797	system development; regulation of biological quality; cellular metabolic process; response to stimulus;	cell part;	kinase activity; binding;
GnigEST_38884_Length=1340	anion transport;	integral to membrane;	inorganic anion exchanger activity;
GnigEST_38888_Length=1647		cell part;
GnigEST_3889_Length=1733	organ development; primary metabolic process; regulation of cellular process; macromolecule metabolic process;		binding;
GnigEST_38894_Length=1656		nucleus;	nucleic acid binding; zinc ion binding;
GnigEST_389_Length=6281		intracellular;	zinc ion binding;
GnigEST_3890_Length=1041	regulation of biological process; cellular protein catabolic process;	intracellular part;	binding;
GnigEST_38903_Length=1953			binding;
GnigEST_38909_Length=2274	hydrogen peroxide catabolic process; response to corticosterone stimulus; female pregnancy; glutathione metabolic process; response to lipid hydroperoxide; response to organic cyclic substance; response to molecule of fungal origin; response to drug; protein homotetramerization; response to selenium ion;	soluble fraction; extracellular space;	glutathione peroxidase activity; transcription factor binding; glutathione binding; selenium binding;
GnigEST_3891_Length=1938	nucleobase, nucleoside, nucleotide and nucleic acid metabolic process;		hydrolase activity, acting on carbon-nitrogen (but not peptide) bonds; protein binding; bis(5'-adenosyl)-triphosphatase activity;
GnigEST_38910_Length=252	striated muscle contraction; dorsal closure, amnioserosa morphology change; establishment of neuroblast polarity; regulation of tube length, open tracheal system; myosin II filament assembly; ecdysone-mediated induction of salivary gland cell autophagic cell death; Malpighian tubule morphogenesis; dorsal closure, spreading of leading edge cells; sarcomere organization; cuticle pattern formation; …	unconventional myosin complex; striated muscle thick filament; A band; cleavage furrow; apical cortex; Z disc;	actin binding; microfilament motor activity; structural constituent of muscle; myosin light chain binding; 2-alkenal reductase activity; ATPase activity, coupled; protein homodimerization activity; ATP binding;
GnigEST_38921_Length=1258		membrane;	peptidase activity;
GnigEST_38922_Length=1613	transport;	membrane;
GnigEST_38924_Length=2191		intracellular part;
GnigEST_38931_Length=1061	phosphorylation; phagocytosis, engulfment;		phosphotransferase activity, alcohol group as acceptor; uridine kinase activity; ATP binding;
GnigEST_38934_Length=344			binding;
GnigEST_38938_Length=1149	metabolic process;		acyltransferase activity;
GnigEST_3894_Length=800		mitochondrion;
GnigEST_38947_Length=1677	metabolic process;		transferase activity, transferring phosphorus-containing groups;
GnigEST_38948_Length=1320	metabolic process;		transferase activity, transferring phosphorus-containing groups;
GnigEST_38956_Length=1459	mesoderm development; sarcomere organization; heart contraction;	costamere;
GnigEST_3896_Length=899	transport;		transporter activity;
GnigEST_38964_Length=2076	bile acid metabolic process; sphingolipid metabolic process; O-glycoside catabolic process;	integral to membrane; microsome; smooth endoplasmic reticulum;	beta-glucosidase activity;
GnigEST_38966_Length=1643	dephosphorylation;	intracellular;	phosphatase activity; metal ion binding;
GnigEST_3897_Length=2118	RNA splicing; mRNA processing;	spliceosomal complex;	RNA binding; zinc ion binding; nucleotide binding;
GnigEST_38979_Length=1435			transferase activity;
GnigEST_38980_Length=3132	metabolic process;		binding; mannosidase activity;
GnigEST_38982_Length=2089			nucleic acid binding; nucleotide binding;
GnigEST_38985_Length=933			binding;
GnigEST_38994_Length=2272	protein amino acid phosphorylation; oxidation reduction;	intracellular;	small GTPase regulator activity; metal ion binding; protein kinase C activity; ATP binding; 2-alkenal reductase activity;
GnigEST_38999_Length=1038	protein amino acid phosphorylation;		ATP binding; protein serine/threonine kinase activity;
GnigEST_39002_Length=1265		brush border;
GnigEST_39008_Length=3407			binding;
GnigEST_3901_Length=1831			binding;
GnigEST_39013_Length=1060			DNA binding;
GnigEST_39034_Length=559	cytokinesis after meiosis II; cytokinesis after meiosis I; meiotic spindle organization; spindle assembly; male meiosis cytokinesis; cytokinesis, actomyosin contractile ring assembly;
GnigEST_39049_Length=2113	RNA metabolic process; reproductive cellular process; prostate gland development; negative regulation of cell proliferation; gene expression;	cytoplasm;
GnigEST_39053_Length=853		membrane; endosome;
GnigEST_39071_Length=934	transport;
GnigEST_39075_Length=901	multicellular organism reproduction;	extracellular space; membrane;	thiol oxidase activity;
GnigEST_39077_Length=1629	cullin deneddylation;	cytoplasm; signalosome;	protein binding;
GnigEST_39078_Length=1483	cullin deneddylation;	cytoplasm; signalosome;	protein binding;
GnigEST_39082_Length=223	xenobiotic catabolic process; visual perception; protein homotetramerization;	cytosol; Golgi apparatus;	NADH binding; mRNA 3'-UTR binding; NADPH:quinone reductase activity; NADPH binding;
GnigEST_39085_Length=896	cellular calcium ion homeostasis;		calcium ion binding;
GnigEST_39090_Length=482	nucleobase, nucleoside and nucleotide metabolic process;		transferase activity, transferring glycosyl groups;
GnigEST_39091_Length=1716			transferase activity;
GnigEST_3912_Length=2012	fatty acid beta-oxidation using acyl-CoA dehydrogenase; respiratory electron transport chain;	integral to mitochondrial inner membrane;	electron-transferring-flavoprotein dehydrogenase activity; ubiquinone binding; electron carrier activity; 4 iron, 4 sulfur cluster binding;
GnigEST_39121_Length=502		intracellular non-membrane-bounded organelle; nucleus;
GnigEST_39126_Length=2232	phosphoinositide phosphorylation; phosphoinositide-mediated signaling;		inositol or phosphatidylinositol kinase activity; phosphotransferase activity, alcohol group as acceptor;
GnigEST_39128_Length=1645	peptidyl-tyrosine dephosphorylation;		protein tyrosine phosphatase activity; receptor activity;
GnigEST_3913_Length=623	translation;	large ribosomal subunit;	structural constituent of ribosome;
GnigEST_39131_Length=1343		mitochondrion;
GnigEST_39133_Length=1289	chromatin silencing;	ESC/E(Z) complex; PRC1 complex; centrosome; polytene chromosome;	protein homodimerization activity;
GnigEST_3914_Length=1943	cellular process;
GnigEST_39151_Length=395			binding;
GnigEST_39155_Length=3829	maintenance of epithelial integrity, open tracheal system; imaginal disc-derived wing vein morphogenesis; Malpighian tubule morphogenesis; midgut development; epidermal growth factor receptor signaling pathway; dorsal closure; head involution; epithelial cell migration, open tracheal system; neuromuscular synaptic transmission; regulation of dendrite morphogenesis; spiracle morphogenesis, open tr…		GTPase activator activity;
GnigEST_3916_Length=1272	ubiquitin-dependent protein catabolic process; regulation of chromatin silencing;	nucleus;	ubiquitin thiolesterase activity; cysteine-type peptidase activity;
GnigEST_39165_Length=2590	metabolic process;		binding; hydrolase activity;
GnigEST_39173_Length=2850	signal transduction;	intracellular;
GnigEST_39175_Length=5703	cell cycle checkpoint; positive regulation of ubiquitin-protein ligase activity during mitotic cell cycle; interphase of mitotic cell cycle; RNA metabolic process; apoptosis; anaphase-promoting complex-dependent proteasomal ubiquitin-dependent protein catabolic process;
GnigEST_39187_Length=4058			binding;
GnigEST_39188_Length=1734	embryonic heart tube development; pole cell migration; gonad development; germ cell attraction; isoprenoid biosynthetic process;	membrane part; endoplasmic reticulum;	oxidoreductase activity, acting on the CH-OH group of donors, NAD or NADP as acceptor; coenzyme binding;
GnigEST_392_Length=2272			actin binding;
GnigEST_3920_Length=606			NAD+ ADP-ribosyltransferase activity;
GnigEST_39218_Length=1747			binding;
GnigEST_39223_Length=1872			hydrolase activity;
GnigEST_3923_Length=1149	signal transduction;	proteinaceous extracellular matrix;	calcium ion binding;
GnigEST_3924_Length=409	response to light stimulus;	extracellular region;	hormone activity;
GnigEST_39250_Length=1718	transcription, DNA-dependent;		binding;
GnigEST_39258_Length=2151	spermatocyte division;	intracellular membrane-bounded organelle; cytoplasmic part;	binding; catalytic activity;
GnigEST_39259_Length=1019	ATP catabolic process; microtubule-based movement;	dynein complex;	microtubule motor activity; ATP binding; ATPase activity;
GnigEST_39272_Length=1879	pyrimidine nucleotide metabolic process; DNA replication; chemotaxis; mitochondrial genome maintenance; organ morphogenesis; pyrimidine nucleoside catabolic process; pyrimidine base metabolic process; pyrimidine nucleoside salvage;	cytosol;	transferase activity, transferring pentosyl groups; platelet-derived growth factor receptor binding; phosphorylase activity;
GnigEST_39277_Length=1402	metabolic process;		phosphatase activity;
GnigEST_393_Length=7396	protein amino acid phosphorylation;		ATP binding; MAP kinase kinase kinase activity;
GnigEST_39301_Length=1714	oocyte morphogenesis; Wnt receptor signaling pathway; rhabdomere development; bristle morphogenesis; positive regulation of protein kinase activity; antennal morphogenesis; imaginal disc-derived wing hair organization; regulation of dendrite morphogenesis;	cell cortex;	protein binding;
GnigEST_39304_Length=1293	anatomical structure morphogenesis; organ development; protein amino acid phosphorylation; activin receptor signaling pathway;	membrane;	nucleotide binding; transmembrane receptor protein serine/threonine kinase activity;
GnigEST_3931_Length=952	translation;	mitochondrial large ribosomal subunit;	structural constituent of ribosome;
GnigEST_39310_Length=707		cell part;	oxidoreductase activity; iron ion binding;
GnigEST_39321_Length=783	cellular process;
GnigEST_39325_Length=433			structural constituent of chitin-based cuticle;
GnigEST_39334_Length=1524		mitochondrion; nucleolus;	nucleoside-triphosphatase activity; nucleotide binding;
GnigEST_39338_Length=407	transmembrane transport;	mitochondrial inner membrane; integral to membrane;	binding;
GnigEST_39347_Length=947	protein modification process;	intracellular;	acid-amino acid ligase activity;
GnigEST_39362_Length=1009			transferase activity;
GnigEST_39373_Length=512	embryonic organ development; spinal cord motor neuron differentiation;	membrane;	cytochrome-c oxidase activity;
GnigEST_39379_Length=619	metabolic process;
GnigEST_39399_Length=1871	cellular process;	cell part;	metal ion binding;
GnigEST_394_Length=2923			peptidase activity, acting on L-amino acid peptides;
GnigEST_39403_Length=2094	lipid homeostasis; positive regulation of lipid storage; determination of adult lifespan; triglyceride catabolic process; triglyceride mobilization;	lipid particle;	triglyceride lipase activity;
GnigEST_39418_Length=3275			binding; catalytic activity;
GnigEST_39429_Length=542			alpha-glucosidase activity;
GnigEST_39442_Length=731			binding;
GnigEST_39449_Length=425	transmembrane transport;	integral to membrane; plasma membrane;	carbohydrate transmembrane transporter activity;
GnigEST_39450_Length=829	regulation of cellular process;
GnigEST_39452_Length=1166	vesicle fusion with Golgi apparatus; intracellular protein transport;	Golgi membrane;	binding; protein transporter activity;
GnigEST_39461_Length=890			ligase activity;
GnigEST_39465_Length=1238			ligase activity;
GnigEST_39466_Length=314	positive regulation of multicellular organism growth; regulation of ARF protein signal transduction;	intracellular;	ARF guanyl-nucleotide exchange factor activity;
GnigEST_39477_Length=764			zinc ion binding; acid-amino acid ligase activity;
GnigEST_39492_Length=873			structural constituent of chitin-based cuticle;
GnigEST_39494_Length=5597			binding;
GnigEST_395_Length=869		cytoplasm; membrane;	identical protein binding;
GnigEST_3951_Length=774			binding;
GnigEST_39514_Length=678			binding;
GnigEST_3952_Length=2294	pattern specification process; regulation of transforming growth factor beta receptor signaling pathway; metabolic process; regulation of Wnt receptor signaling pathway;	cell surface; Golgi stack; endoplasmic reticulum;	N-acetylglucosamine-6-sulfatase activity; alkyl sulfatase activity;
GnigEST_3953_Length=3537			hydrolase activity, acting on ester bonds;
GnigEST_39531_Length=1902	peptidyl-tyrosine dephosphorylation; regulation of alternative nuclear mRNA splicing, via spliceosome; compound eye morphogenesis; mRNA splice site selection; mitosis;	precatalytic spliceosome; catalytic step 2 spliceosome; omega speckle;	mRNA binding; protein tyrosine phosphatase activity; protein tyrosine/serine/threonine phosphatase activity; protein binding; nucleotide binding;
GnigEST_39542_Length=2097			oxidoreductase activity;
GnigEST_39546_Length=1177			binding;
GnigEST_39547_Length=718			acid-amino acid ligase activity;
GnigEST_39548_Length=1291	transmembrane transport; regulation of pH; sodium ion transport;	integral to membrane;	sodium:hydrogen antiporter activity;
GnigEST_39558_Length=351			metal ion binding;
GnigEST_39565_Length=561			ATPase activity; transporter activity;
GnigEST_39566_Length=806		extracellular region;
GnigEST_39581_Length=1557	mesoderm development; sarcomere organization; mitotic chromosome condensation; sister chromatid cohesion; locomotion; muscle attachment; myoblast fusion;	microtubule associated complex; Z disc; condensed nuclear chromosome;	nucleoside-triphosphatase activity; structural constituent of muscle; actin binding;
GnigEST_39589_Length=1131	cellular process; primary metabolic process;		catalytic activity;
GnigEST_3959_Length=1447		intracellular part;	nucleic acid binding;
GnigEST_39598_Length=1756	transcription, DNA-dependent;		DNA binding;
GnigEST_396_Length=4529	cAMP biosynthetic process;	intracellular; integral to membrane;	adenylate cyclase activity; nucleotide binding;
GnigEST_39601_Length=643	gamete generation; cellular process;
GnigEST_39606_Length=545		nucleus; cytosol;
GnigEST_39608_Length=1966			transferase activity;
GnigEST_39615_Length=1301	multicellular organismal development; 3'-phosphoadenosine 5'-phosphosulfate transport;	Golgi membrane; integral to membrane;	3'-phosphoadenosine 5'-phosphosulfate transmembrane transporter activity;
GnigEST_3962_Length=1710			hydrolase activity; manganese ion binding; RNA binding;
GnigEST_39631_Length=1272	negative regulation of cellular process; dorsal/ventral pattern formation;	nucleus;	binding;
GnigEST_39633_Length=725	tyrosine catabolic process; L-phenylalanine catabolic process;	cytoplasm;	maleylacetoacetate isomerase activity; glutathione transferase activity;
GnigEST_3965_Length=3337	cellular metabolic process;
GnigEST_39652_Length=2652	negative regulation of T cell proliferation; vasculogenesis; muscle cell differentiation; positive regulation of cytokine secretion; regulation of gene expression, epigenetic; positive regulation of phosphorylation; positive regulation of interleukin-2 biosynthetic process;		hepatocyte growth factor receptor binding;
GnigEST_39658_Length=1116	transport;	nuclear pore;
GnigEST_39668_Length=659	transport;	intracellular; membrane;
GnigEST_39675_Length=2509	determination of adult lifespan; response to starvation; insulin-like growth factor receptor signaling pathway;	cell part;
GnigEST_39685_Length=6776	protein amino acid phosphorylation;		ATP binding; protein serine/threonine kinase activity;
GnigEST_39690_Length=2586	cell surface receptor linked signaling pathway;	membrane;	G-protein coupled receptor activity;
GnigEST_397_Length=2281	transcription, DNA-dependent;	intracellular part;
GnigEST_39703_Length=916			sulfuric ester hydrolase activity;
GnigEST_39708_Length=3481	RNA processing;	intracellular;	binding;
GnigEST_3971_Length=1584			hydrolase activity;
GnigEST_39712_Length=2342	wing disc dorsal/ventral pattern formation;		actin binding; calcium-dependent phospholipid binding; calcium ion binding;
GnigEST_39713_Length=2804	wing disc dorsal/ventral pattern formation;		actin binding; calcium-dependent phospholipid binding; calcium ion binding;
GnigEST_39714_Length=931			transferase activity;
GnigEST_39715_Length=1071	transcription, DNA-dependent; regulation of cellular process;
GnigEST_39716_Length=1148	regulation of cellular process;		binding;
GnigEST_3972_Length=1411			transferase activity;
GnigEST_39729_Length=1099	growth;	extracellular region;	growth factor activity;
GnigEST_39739_Length=1629	metabolic process;		catalytic activity; binding;
GnigEST_39742_Length=1640	cellular process;
GnigEST_39747_Length=1173	olfactory learning; asymmetric protein localization;	plasma membrane; basal part of cell;	protein binding;
GnigEST_3976_Length=2178	transport;
GnigEST_39767_Length=513			nucleic acid binding;
GnigEST_39769_Length=4090			binding;
GnigEST_3977_Length=930	phosphorylation; signal transduction;	membrane;	receptor activity; protein tyrosine kinase activity; nucleotide binding;
GnigEST_39778_Length=363	biosynthetic process;		transferase activity, transferring nitrogenous groups;
GnigEST_39787_Length=238	embryonic development; cell differentiation; pectoral fin morphogenesis;	intracellular;	nucleic acid binding; zinc ion binding;
GnigEST_39788_Length=2063			nucleotide binding;
GnigEST_39789_Length=490	phagocytosis, engulfment;	integral to membrane;
GnigEST_39790_Length=613	transport;	plasma membrane; membrane part; synapse;	receptor activity; ion channel activity;
GnigEST_3981_Length=654	tRNA thio-modification; tRNA wobble uridine modification;	cytosol;	protein binding; sulfurtransferase activity;
GnigEST_39813_Length=2689	small GTPase mediated signal transduction;
GnigEST_39817_Length=350	protein ubiquitination;		ubiquitin-protein ligase activity; zinc ion binding;
GnigEST_39845_Length=2664	vesicle docking during exocytosis;	exocyst;
GnigEST_3985_Length=767		intracellular part;	binding;
GnigEST_39851_Length=2306	metabolic process; signal transduction;		metal ion binding; 3',5'-cyclic-nucleotide phosphodiesterase activity;
GnigEST_3987_Length=1296	rRNA processing; methylation; tRNA processing;	nucleolus; ribonucleoprotein complex;	RNA binding; methyltransferase activity;
GnigEST_39870_Length=1751	positive regulation of Notch signaling pathway; glycosphingolipid biosynthetic process;		alpha-1,4-N-acetylgalactosaminyltransferase activity;
GnigEST_39879_Length=4072	positive regulation of apoptosis; RNA splicing; transcription, DNA-dependent;	nuclear envelope lumen;	nucleic acid binding;
GnigEST_3988_Length=1981	fatty acid metabolic process; fatty acid transport; response to organic nitrogen; response to drug;	soluble fraction; mitochondrion; peroxisomal matrix;	carnitine O-octanoyltransferase activity;
GnigEST_39885_Length=1951	RNA metabolic process; gene expression;	nuclear part;
GnigEST_39886_Length=1470		cell part;
GnigEST_3989_Length=612		mitochondrial respiratory chain complex I;	NADH dehydrogenase (ubiquinone) activity;
GnigEST_39893_Length=3073	cell redox homeostasis;		electron carrier activity; protein disulfide oxidoreductase activity;
GnigEST_39894_Length=2988	cell redox homeostasis;		electron carrier activity; protein disulfide oxidoreductase activity;
GnigEST_39908_Length=430	L-serine metabolic process; methylation; glycine metabolic process;		pyridoxal phosphate binding; glycine hydroxymethyltransferase activity; methyltransferase activity;
GnigEST_39913_Length=2866			metal ion binding;
GnigEST_39920_Length=2383	transport;
GnigEST_39921_Length=657	cytoskeleton organization; insulin receptor signaling pathway; mushroom body development; larval feeding behavior; maintenance of protein location in cell; phagocytosis, engulfment; sperm individualization; lipid metabolic process; compound eye development; inter-male aggressive behavior; cytokinesis;	actin filament; ATP-binding cassette (ABC) transporter complex; small nuclear ribonucleoprotein complex; integral to membrane; extracellular region; Ino80 complex; microtubule associated complex; adherens junction; lipid particle; apical plasma membrane;	triglyceride lipase activity; ATPase activity, coupled to transmembrane movement of substances; carboxylesterase activity; ATP binding; structural constituent of cytoskeleton; insulin receptor binding;
GnigEST_39924_Length=1215	transport;		transporter activity;
GnigEST_39928_Length=860	negative regulation of transcription, DNA-dependent; translational elongation;	nucleus;	translation elongation factor activity;
GnigEST_39929_Length=396			binding;
GnigEST_3993_Length=2107		membrane;	mannosyl-oligosaccharide 1,2-alpha-mannosidase activity; calcium ion binding;
GnigEST_39931_Length=1297		integral to membrane;
GnigEST_39935_Length=673	G-protein coupled receptor protein signaling pathway;	membrane;	transmembrane receptor activity;
GnigEST_3994_Length=1598			transferase activity, transferring nitrogenous groups;
GnigEST_39945_Length=853	cell projection organization;
GnigEST_39950_Length=997	germarium-derived oocyte fate determination; oocyte anterior/posterior axis specification; oocyte microtubule cytoskeleton polarization; germarium-derived female germ-line cyst formation; intracellular mRNA localization; oocyte nucleus migration during oocyte axis specification; mRNA transport;	Golgi apparatus;	mRNA binding; dynein binding;
GnigEST_3996_Length=488	transport; electron transport chain;	mitochondrial respiratory chain complex I;
GnigEST_39966_Length=3042			metal ion binding; helicase activity; nucleotide binding;
GnigEST_3997_Length=1928	regulation of transcription involved in G1/S-phase of mitotic cell cycle; oxidation reduction; deoxyribonucleotide biosynthetic process; nucleobase, nucleoside and nucleotide interconversion; DNA replication; deoxyribonucleoside diphosphate metabolic process; protein heterotetramerization; pyrimidine base metabolic process; cellular response to protein stimulus; positive regulation of cell prolif…	cytosol; soluble fraction; nuclear envelope;	transition metal ion binding; ribonucleoside-diphosphate reductase activity; protein binding;
GnigEST_39979_Length=1405	cellular metabolic process;		kinase activity; nucleotidyltransferase activity;
GnigEST_3998_Length=1859	transmembrane transport;	integral to membrane;
GnigEST_39986_Length=3006		intracellular;	binding;
GnigEST_400_Length=3346			binding;
GnigEST_4000_Length=1169	protein folding; protein peptidyl-prolyl isomerization;		peptidyl-prolyl cis-trans isomerase activity;
GnigEST_40002_Length=1092	cellular metabolic process;		hydrolase activity;
GnigEST_40004_Length=2339			transferase activity;
GnigEST_40009_Length=1149	proteasomal ubiquitin-dependent protein catabolic process; male meiosis I; apoptosis; spermatogenesis; protein ubiquitination during ubiquitin-dependent protein catabolic process; cell differentiation; post-embryonic development; protein destabilization; regulation of multicellular organism growth;	cytosol; membrane fraction; early endosome; beta-catenin destruction complex; nucleus;	zinc ion binding; protein C-terminus binding; ubiquitin-protein ligase activity; protein homodimerization activity;
GnigEST_4001_Length=2610	UMP biosynthetic process; phosphorylation;		phosphotransferase activity, alcohol group as acceptor; uridine kinase activity; ATP binding;
GnigEST_40012_Length=2009			catalytic activity;
GnigEST_40014_Length=2507	ion transport; vitamin transport;	integral to membrane;	sodium-dependent multivitamin transmembrane transporter activity;
GnigEST_40017_Length=1166	DNA repair;		DNA binding; DNA-(apurinic or apyrimidinic site) lyase activity;
GnigEST_4002_Length=1341	olfactory behavior; mushroom body development; inter-male aggressive behavior;
GnigEST_40021_Length=5035	regulation of synaptic activity; establishment of cell polarity; oocyte anterior/posterior axis specification; axon guidance; imaginal disc-derived wing vein specification; regulation of neurotransmitter secretion; epithelial cell migration, open tracheal system; sarcomere organization; neuromuscular synaptic transmission; positive regulation of transcription from RNA polymerase II promoter; esta…	basal plasma membrane; neuromuscular junction; T-tubule; dystroglycan complex; nucleus;	transcription factor activity; structural molecule activity; WW domain binding; cytoskeletal protein binding; protein heterodimerization activity; sequence-specific DNA binding;
GnigEST_40023_Length=1067	cellular metabolic process;		kinase activity;
GnigEST_4003_Length=2005	protein ubiquitination;	CUL4 RING ubiquitin ligase complex;	protein binding;
GnigEST_40030_Length=5144	metabolic process;	intracellular organelle;	binding; nuclease activity;
GnigEST_40032_Length=1594	Mo-molybdopterin cofactor biosynthetic process;	cytosol;	thiosulfate sulfurtransferase activity; nucleotide binding;
GnigEST_40033_Length=597			acid-amino acid ligase activity;
GnigEST_40034_Length=468			guanyl-nucleotide exchange factor activity;
GnigEST_40037_Length=1401	regulation of transcription, DNA-dependent;	nucleus;
GnigEST_4004_Length=1726	histone H4 acetylation; positive regulation of mitotic cell cycle; histone ubiquitination; histone deubiquitination; embryonic development; positive regulation of transcription, DNA-dependent;	SAGA complex;	protein binding; H4 histone acetyltransferase activity; metal ion binding; ubiquitin-specific protease activity; ligand-dependent nuclear receptor transcription coactivator activity;
GnigEST_40040_Length=2374	peptidyl-tyrosine dephosphorylation;		protein tyrosine phosphatase activity; rhodopsin kinase activity; receptor activity;
GnigEST_40049_Length=2716	regulation of synaptic activity; establishment of cell polarity; oocyte anterior/posterior axis specification; axon guidance; imaginal disc-derived wing vein specification; regulation of neurotransmitter secretion; epithelial cell migration, open tracheal system; sarcomere organization; neuromuscular synaptic transmission; positive regulation of transcription from RNA polymerase II promoter; esta…	cytoskeleton; basal plasma membrane; neuromuscular junction; T-tubule; dystroglycan complex; nucleus;	transcription factor activity; structural constituent of cytoskeleton; WW domain binding; zinc ion binding; protein heterodimerization activity; sequence-specific DNA binding; structural constituent of muscle; calcium ion binding; actin binding;
GnigEST_40056_Length=4505			hydrolase activity; nucleotide binding;
GnigEST_40060_Length=601	metabolic process;		N-acetylgalactosamine-4-sulfatase activity;
GnigEST_40062_Length=1284	cellular macromolecule biosynthetic process; nucleic acid metabolic process;		binding; DNA primase activity;
GnigEST_40063_Length=1045	actin cytoskeleton organization;	actin cytoskeleton;	actin filament binding;
GnigEST_40064_Length=1362	regulation of metabolic process; transmembrane transport;	mitochondrial inner membrane; integral to membrane;	binding; transmembrane transporter activity;
GnigEST_40073_Length=3267	vesicle transport along microtubule; synaptic vesicle transport;	cytoplasm; microtubule associated complex; microtubule;	ATP binding; microtubule motor activity;
GnigEST_40089_Length=1204	anatomical structure morphogenesis; neuromuscular junction development; epithelial cell differentiation; cellular response to amino acid stimulus;	collagen type IV;	protein binding;
GnigEST_4009_Length=751		cell part;
GnigEST_401_Length=4754			hydrolase activity;
GnigEST_4010_Length=1274	transcription initiation from RNA polymerase II promoter; regulation of transcription, DNA-dependent; oxidation reduction;	nucleus;	transcription factor activity; DNA binding; 2-alkenal reductase activity;
GnigEST_40100_Length=817	phosphoinositide phosphorylation;		1-phosphatidylinositol-4-phosphate 5-kinase activity;
GnigEST_40102_Length=2148	cellular process;
GnigEST_40104_Length=2568	germ-line stem cell maintenance; positive regulation of transcription, DNA-dependent; histone acetylation;	outer kinetochore of condensed chromosome; histone acetyltransferase complex; transcription factor complex;	protein binding; zinc ion binding; histone acetyltransferase activity; transcription coactivator activity; DNA binding; chromatin binding;
GnigEST_40110_Length=285	protein transport;	cytoplasm;
GnigEST_40113_Length=998	fatty acid biosynthetic process; oxidation reduction;	integral to membrane;	stearoyl-CoA 9-desaturase activity; acyl-CoA delta11-desaturase activity;
GnigEST_40122_Length=864			zinc ion binding;
GnigEST_40128_Length=2327		cytoskeleton;
GnigEST_4013_Length=934	translation;	mitochondrial large ribosomal subunit;	structural constituent of ribosome;
GnigEST_40132_Length=1930	protein amino acid phosphorylation;		ATP binding; MAP kinase kinase kinase activity;
GnigEST_40141_Length=2688	L-serine metabolic process; methylation; glycine metabolic process;		pyridoxal phosphate binding; glycine hydroxymethyltransferase activity; methyltransferase activity;
GnigEST_40148_Length=1209	fatty acid biosynthetic process; oxidation reduction;	integral to membrane;	oxidoreductase activity, acting on paired donors, with oxidation of a pair of donors resulting in the reduction of molecular oxygen to two molecules of water;
GnigEST_4015_Length=2309	RNA interference;		nucleic acid binding; zinc ion binding;
GnigEST_40152_Length=867	response to heat;
GnigEST_40154_Length=1508	multicellular organismal process; cell development;
GnigEST_40163_Length=3100		intracellular;
GnigEST_40171_Length=4338	striated muscle contraction; epithelial cell migration, open tracheal system; skeletal muscle thick filament assembly;	striated muscle thick filament; A band;	structural constituent of muscle; ATPase activity, coupled to transmembrane movement of substances; protein homodimerization activity;
GnigEST_40177_Length=813		nucleus;
GnigEST_40179_Length=526	meiosis;
GnigEST_40184_Length=801	oxidation reduction; salivary gland morphogenesis; peptidyl-proline hydroxylation to 4-hydroxy-L-proline;	procollagen-proline 4-dioxygenase complex;	procollagen-proline 4-dioxygenase activity; oxidoreductase activity, acting on single donors with incorporation of molecular oxygen, incorporation of two atoms of oxygen; L-ascorbic acid binding; iron ion binding;
GnigEST_40192_Length=624	mRNA capping; peptidyl-tyrosine dephosphorylation;	nucleus;	protein tyrosine phosphatase activity; protein tyrosine/serine/threonine phosphatase activity; GTP binding; mRNA guanylyltransferase activity; polynucleotide 5'-phosphatase activity;
GnigEST_402_Length=2246	regulation of ion transmembrane transport; potassium ion transport;	integral to membrane;	inward rectifier potassium channel activity;
GnigEST_4020_Length=2250	protein metabolic process; regulation of signal transduction;	nucleolus; endoplasmic reticulum; membrane part;	protein binding;
GnigEST_40200_Length=821			catalytic activity;
GnigEST_40209_Length=1298	cellular component organization;		protein binding;
GnigEST_40229_Length=2259		intracellular;
GnigEST_40236_Length=2881			transferase activity, transferring phosphorus-containing groups;
GnigEST_40248_Length=2244			catalytic activity; nucleotide binding;
GnigEST_4025_Length=612	nuclear mRNA splicing, via spliceosome;	U6 snRNP; precatalytic spliceosome;
GnigEST_40284_Length=453			binding;
GnigEST_40288_Length=3347	oocyte morphogenesis; Wnt receptor signaling pathway; rhabdomere development; bristle morphogenesis; positive regulation of protein kinase activity; antennal morphogenesis; imaginal disc-derived wing hair organization; regulation of dendrite morphogenesis;	cell cortex;	protein binding;
GnigEST_4029_Length=2318	protein amino acid phosphorylation; positive regulation of receptor internalization; endosome to lysosome transport; negative regulation of Wnt receptor signaling pathway through beta-catenin;	intracellular membrane-bounded organelle; cytoplasmic part;	protein kinase activity; receptor binding; ATP binding;
GnigEST_40299_Length=2698			transferase activity;
GnigEST_403_Length=5486	vesicle-mediated transport; regulation of cell cycle; regulation of apoptosis; neurotransmitter secretion; activation of MAPK activity;	integral to membrane; synaptic vesicle;	Rab guanyl-nucleotide exchange factor activity;
GnigEST_4030_Length=1297		membrane;
GnigEST_40319_Length=1346	eye-antennal disc morphogenesis; negative regulation of male pigmentation; female gonad development; regulation of transcription, DNA-dependent; imaginal disc-derived leg morphogenesis;	nucleus;	DNA binding; protein binding; transcription factor activity;
GnigEST_4032_Length=1025	translation;	mitochondrion;	ligase activity;
GnigEST_40328_Length=2464	ER-associated protein catabolic process;	membrane;	mannosyl-oligosaccharide 1,2-alpha-mannosidase activity; calcium ion binding;
GnigEST_40329_Length=3430	ER-associated protein catabolic process;	membrane;	mannosyl-oligosaccharide 1,2-alpha-mannosidase activity; calcium ion binding;
GnigEST_4034_Length=1722	regulation of transcription, DNA-dependent;	nucleus;	transcription factor activity; sequence-specific DNA binding;
GnigEST_40356_Length=1305	protein metabolic process;	intracellular part;
GnigEST_40357_Length=985	proteolysis;		metalloendopeptidase activity;
GnigEST_40367_Length=1360	periodic partitioning by pair rule gene; regulation of transcription, DNA-dependent;	nucleus;	DNA binding;
GnigEST_40384_Length=585			transferase activity, transferring phosphorus-containing groups;
GnigEST_40386_Length=1253		membrane part;	ATPase activity, coupled to transmembrane movement of substances;
GnigEST_40389_Length=525			transferase activity;
GnigEST_4039_Length=1283	tRNA thio-modification; tRNA wobble uridine modification;	cytosol;	ATP binding; transferase activity; tRNA binding;
GnigEST_40392_Length=271			glucuronosyltransferase activity;
GnigEST_40396_Length=666	thyroid gland development; embryonic pectoral fin morphogenesis; embryonic heart tube formation; polarized epithelial cell differentiation; heart contraction; cardioblast differentiation; transcription, DNA-dependent; cardiogenic plate morphogenesis; embryonic viscerocranium morphogenesis;
GnigEST_40397_Length=751			metal ion binding; oxidoreductase activity, acting on paired donors, with incorporation or reduction of molecular oxygen; monooxygenase activity;
GnigEST_4041_Length=558	metabolic process;		oxidoreductase activity, acting on CH-OH group of donors;
GnigEST_4042_Length=2014	transmembrane transport; regulation of anion transport; sperm individualization; mitochondrial transport; phototransduction; sperm mitochondrion organization;	microtubule associated complex; integral to membrane; mitochondrial outer membrane; Nebenkern; lipid particle;	voltage-gated anion channel activity;
GnigEST_40424_Length=1410	histone lysine methylation;		methylated histone residue binding;
GnigEST_40426_Length=703	transcription, DNA-dependent;		hydrolase activity, hydrolyzing O-glycosyl compounds; binding;
GnigEST_40433_Length=1389	transport;	membrane;
GnigEST_40437_Length=452	metabolic process;		oxalyl-CoA decarboxylase activity; magnesium ion binding; thiamin pyrophosphate binding;
GnigEST_40439_Length=299		intracellular;	nucleic acid binding; zinc ion binding;
GnigEST_4044_Length=619	nuclear mRNA splicing, via spliceosome; positive regulation of transcription, DNA-dependent;	nuclear matrix; nucleolus; U2 snRNP; nuclear speck; U12-type spliceosomal complex;	DNA binding; protein binding; transcription factor activity;
GnigEST_40455_Length=842			transferase activity;
GnigEST_40457_Length=1304	positive regulation of proteolysis; smoothened signaling pathway; dorsal/ventral pattern formation; neural tube formation; heart looping; intraflagellar transport; embryonic digit morphogenesis;	microtubule basal body; axoneme;
GnigEST_40459_Length=1130	defense response to bacterium;		binding;
GnigEST_4046_Length=799	DNA replication;	nuclear lumen;	binding; DNA primase activity;
GnigEST_40466_Length=1415	protein amino acid phosphorylation; cell cycle; neuron projection development; positive regulation of neuron apoptosis; cell division; embryonic development;	axon; dendrite; neuromuscular junction; neuronal cell body; growth cone; cytoplasm; membrane; nucleus;	ErbB-3 class receptor binding; ErbB-2 class receptor binding; ATP binding; acetylcholine receptor activator activity; tau-protein kinase activity; cyclin-dependent protein kinase activity;
GnigEST_4048_Length=1648	DNA recombination; ATP catabolic process; transcription, DNA-dependent;	MLL1 complex;	DNA helicase activity; ATP binding; ATPase activity;
GnigEST_40489_Length=3075			nucleic acid binding; nucleotide binding;
GnigEST_405_Length=2581	localization; cellular component movement; regulation of cellular process; transcription, DNA-dependent; multicellular organismal development;		DNA binding;
GnigEST_40505_Length=977			metal ion binding;
GnigEST_40514_Length=3356			hydrolase activity;
GnigEST_40520_Length=4106	transmembrane transport; potassium ion transport; male courtship behavior, veined wing generated song production; response to drug; circadian behavior;	neuron projection; voltage-gated potassium channel complex; neuronal cell body;	calcium-activated potassium channel activity; voltage-gated potassium channel activity; protein binding;
GnigEST_40523_Length=2204			peptidase activity;
GnigEST_40524_Length=279			binding;
GnigEST_40528_Length=7579	phosphoinositide phosphorylation; phosphoinositide-mediated signaling;		binding; 1-phosphatidylinositol 4-kinase activity;
GnigEST_40545_Length=1477			hydrolase activity;
GnigEST_40546_Length=827			metallopeptidase activity;
GnigEST_40558_Length=556		ribosome;
GnigEST_40559_Length=1348			transferase activity, transferring glycosyl groups;
GnigEST_40560_Length=2258	cellular process; organ development;
GnigEST_40568_Length=3564	G-protein coupled receptor protein signaling pathway;	heterotrimeric G-protein complex;	signal transducer activity;
GnigEST_40571_Length=624	DNA repair; mitotic prometaphase;	Fanconi anaemia nuclear complex; cytosol;	DNA binding; protein binding; chromatin binding;
GnigEST_40576_Length=2419	multicellular organismal development; protein ubiquitination; ubiquitin-dependent protein catabolic process;	nucleus;	ubiquitin-protein ligase activity; zinc ion binding;
GnigEST_4059_Length=1478	mitotic cell cycle G2/M transition DNA damage checkpoint;	microtubule associated complex;
GnigEST_40593_Length=701	G-protein coupled receptor protein signaling pathway; endosome transport; phospholipid transfer to membrane; cholesterol efflux; photoreceptor cell maintenance; lipoprotein metabolic process; reverse cholesterol transport; ATP catabolic process; intracellular cholesterol transport; cholesterol metabolic process; interleukin-1 beta secretion; cholesterol homeostasis; platelet dense granule organiz…	phagocytic vesicle; membrane raft; integral to plasma membrane; membrane fraction;	phospholipid-translocating ATPase activity; small GTPase binding; apolipoprotein A-I receptor activity; phospholipid binding; cholesterol binding; ATP binding; syntaxin-13 binding; cholesterol transporter activity; ATPase activity, coupled to transmembrane movement of substances;
GnigEST_40596_Length=478	cellular process;	membrane;	binding; transferase activity;
GnigEST_4060_Length=1416	cellular metabolic process;		lyase activity;
GnigEST_40607_Length=2375			myosin heavy chain kinase activity;
GnigEST_40611_Length=1630		Golgi apparatus;	transferase activity;
GnigEST_40613_Length=1289			nucleotidyltransferase activity;
GnigEST_40614_Length=1994	DNA repair;		hydrolase activity, hydrolyzing N-glycosyl compounds; DNA binding;
GnigEST_40622_Length=741	cellular process; protein metabolic process; blood coagulation;	cell part;	peptidase activity; binding;
GnigEST_40623_Length=965			nucleoside-triphosphatase activity;
GnigEST_40644_Length=3790		cytoplasmic mRNA processing body;	protein binding;
GnigEST_4065_Length=1498	Golgi organization; nuclear mRNA splicing, via spliceosome;	precatalytic spliceosome; cytosol; catalytic step 2 spliceosome;	myosin heavy chain kinase activity;
GnigEST_40651_Length=740	cAMP metabolic process; cGMP metabolic process;		3',5'-cyclic-AMP phosphodiesterase activity; 3',5'-cyclic-GMP phosphodiesterase activity;
GnigEST_40654_Length=820	protein amino acid phosphorylation; signal transduction;	intracellular;	ATP binding; protein serine/threonine kinase activity;
GnigEST_4066_Length=425			peptidase activity, acting on L-amino acid peptides;
GnigEST_40664_Length=1559			nucleotidyltransferase activity;
GnigEST_40665_Length=502		myosin complex;	ATP binding; motor activity;
GnigEST_40672_Length=2710	menaquinone biosynthetic process;	integral to membrane;	prenyltransferase activity;
GnigEST_40673_Length=1436		intracellular;	zinc ion binding; nucleic acid binding;
GnigEST_40676_Length=843			structural constituent of chitin-based cuticle;
GnigEST_40692_Length=1980	protein amino acid phosphorylation;		ATP binding; non-membrane spanning protein tyrosine kinase activity;
GnigEST_40705_Length=321	protein amino acid phosphorylation; positive regulation of apoptosis; intracellular protein kinase cascade; anti-apoptosis;	cytoplasm;	transferase activity, transferring phosphorus-containing groups; calmodulin binding; ATP binding;
GnigEST_40710_Length=397	chromatin modification;		hydrolase activity;
GnigEST_40727_Length=6372			metal ion binding; transferase activity;
GnigEST_40729_Length=912			hydrolase activity; binding;
GnigEST_4073_Length=1714	protein targeting to mitochondrion;	integral to membrane; mitochondrial outer membrane translocase complex;	P-P-bond-hydrolysis-driven protein transmembrane transporter activity; receptor activity; unfolded protein binding;
GnigEST_40732_Length=788	methylation; DNA metabolic process;		methyltransferase activity;
GnigEST_4075_Length=769	activation of MAPKKK activity; retina layer formation; central nervous system development; embryonic camera-type eye morphogenesis; regulation of transcription, DNA-dependent; neural crest cell development; fin regeneration; heart looping; optic nerve formation; cell migration involved in heart development; embryonic retina morphogenesis in camera-type eye; cardiac muscle cell proliferation; neur…	nucleus;	helicase activity; DNA binding; ATP binding;
GnigEST_40757_Length=1049	platelet activation; metabolic process;	cytosol;	3',5'-cyclic-GMP phosphodiesterase activity; binding; 3',5'-cyclic-AMP phosphodiesterase activity;
GnigEST_4076_Length=2168			phosphatase activity;
GnigEST_40761_Length=1139	primary metabolic process; response to DNA damage stimulus; cellular macromolecule metabolic process;		DNA photolyase activity;
GnigEST_40767_Length=1854	melanosome transport; natural killer cell degranulation; protein targeting; melanocyte differentiation; small GTPase mediated signal transduction; blood coagulation; cytotoxic T cell degranulation;	photoreceptor outer segment; exocytic vesicle; melanosome; lysosome; Golgi apparatus; late endosome; dendrite; secretory granule;	GTP binding; GTPase activity; myosin V binding;
GnigEST_40780_Length=2631	peptidyl-serine phosphorylation; protein amino acid autophosphorylation; gut development; TOR signaling pathway; regulation of actin cytoskeleton organization; response to amino acid stimulus;	lysosome; TORC2 complex; endomembrane system; membrane; TORC1 complex;	phosphotransferase activity, alcohol group as acceptor; ATP binding; phosphoprotein binding; kinase activity;
GnigEST_40793_Length=1609	bristle development; wing disc development; DNA-dependent DNA replication; cell-cell adhesion; branch fusion, open tracheal system; fusion cell fate specification;	cell-cell adherens junction; gamma DNA polymerase complex;	DNA-directed DNA polymerase activity;
GnigEST_40799_Length=1125		cell part;
GnigEST_408_Length=3740			binding;
GnigEST_4081_Length=2798	establishment of glial blood-brain barrier; establishment or maintenance of cell polarity;	integral to membrane; septate junction;
GnigEST_40817_Length=724	UDP-glucose transport; segment polarity determination; imaginal disc pattern formation; UDP-glucuronic acid transport; compound eye morphogenesis; imaginal disc-derived wing morphogenesis; UDP-N-acetylglucosamine transport; UDP-galactose transport; Notch receptor processing; UDP-xylose transport;	mitochondrion; integral to membrane; Golgi apparatus;	UDP-xylose transmembrane transporter activity; UDP-glucose transmembrane transporter activity; UDP-galactose transmembrane transporter activity; GDP-fucose transmembrane transporter activity; UDP-N-acetylglucosamine transmembrane transporter activity; GDP-mannose transmembrane transporter activity; antiporter activity; UDP-glucuronic acid transmembrane transporter activity;
GnigEST_4082_Length=575		extracellular space; oligosaccharyltransferase complex;
GnigEST_40827_Length=1738	mitochondrial translation; mitochondrial DNA replication; transcription from mitochondrial promoter;
GnigEST_4084_Length=819	positive regulation of transcription from RNA polymerase II promoter;	nucleus;	DNA regulatory region binding; protein heterodimerization activity; protein homodimerization activity;
GnigEST_40842_Length=375			binding;
GnigEST_40845_Length=1701		membrane;
GnigEST_40847_Length=382	response to stimulus;	intracellular part;
GnigEST_40861_Length=3696	negative regulation of transcription from RNA polymerase II promoter; histone H3-K9 demethylation; negative regulation of protein binding; cell proliferation; positive regulation of transcription factor activity; pituitary gland development; negative regulation of DNA damage response, signal transduction by p53 class mediator; histone H3-K4 demethylation; negative regulation of DNA binding; negat…	transcription factor complex; nuclear chromatin;	p53 binding; FAD binding; methyltransferase activity; histone demethylase activity (H3-dimethyl-K4 specific); polyamine oxidase activity; DNA regulatory region binding; MyoD binding; histone demethylase activity (H3-K9 specific); transcription factor activity; chromatin binding; enzyme binding; ligand-dependent nuclear receptor transcription coactivator activity; androgen receptor binding;
GnigEST_40869_Length=944			nucleoside-triphosphatase activity;
GnigEST_40890_Length=2128	DNA metabolic process;		transferase activity;
GnigEST_40892_Length=2634	metabolic process;	lipid particle;	hydrolase activity, acting on ester bonds;
GnigEST_40893_Length=1656	protein import into nucleus;		protein binding;
GnigEST_409_Length=1456		extracellular region;	heparin binding;
GnigEST_4090_Length=713	mRNA polyadenylation; mRNA cleavage;	mRNA cleavage and polyadenylation specificity factor complex;	hydrolase activity;
GnigEST_40901_Length=992	dsRNA transport;
GnigEST_40905_Length=2072	positive regulation of biosynthetic process of antibacterial peptides active against Gram-negative bacteria; peptidoglycan recognition protein signaling pathway; defense response to virus;	integral to plasma membrane;	Gram-negative bacterial cell surface binding; protein dimerization activity; peptidoglycan receptor activity;
GnigEST_40906_Length=2537			binding;
GnigEST_40907_Length=1775	positive regulation of biosynthetic process of antibacterial peptides active against Gram-negative bacteria; peptidoglycan recognition protein signaling pathway; defense response to virus;	integral to plasma membrane;	Gram-negative bacterial cell surface binding; protein dimerization activity; peptidoglycan receptor activity;
GnigEST_40908_Length=1915			binding;
GnigEST_40910_Length=1397	positive regulation of biosynthetic process of antibacterial peptides active against Gram-negative bacteria; peptidoglycan recognition protein signaling pathway; defense response to virus;	integral to plasma membrane;	Gram-negative bacterial cell surface binding; protein dimerization activity; peptidoglycan receptor activity;
GnigEST_40912_Length=3199	negative regulation of apoptosis;	Golgi membrane; endoplasmic reticulum membrane;	ceramide glucosyltransferase activity;
GnigEST_4092_Length=2103	dephosphorylation;		phosphoprotein phosphatase activity;
GnigEST_40926_Length=819	cellular process;		endodeoxyribonuclease activity;
GnigEST_40938_Length=422			binding;
GnigEST_4094_Length=706	defense response; response to bacterium;
GnigEST_40940_Length=743	transport;	membrane;	transporter activity;
GnigEST_4095_Length=1513	positive regulation of sodium ion transport via voltage-gated sodium channel activity;	integral to membrane;	ion channel activity;
GnigEST_40964_Length=4261	transport;	integral to membrane;
GnigEST_40980_Length=978			hydrolase activity;
GnigEST_40996_Length=2772	endothelial cell migration; response to DNA damage stimulus; positive regulation of isotype switching; positive regulation of protein ubiquitination; positive regulation of transcription initiation from RNA polymerase II promoter; positive regulation of histone H3-K4 methylation; positive regulation of histone H3-K36 methylation; adipose tissue development; chorion development; positive regulatio…	histone methyltransferase complex;	protein binding;
GnigEST_41_Length=2879			metal ion binding;
GnigEST_410_Length=3383	trehalose biosynthetic process;		trehalose-phosphatase activity; alpha,alpha-trehalose-phosphate synthase (UDP-forming) activity;
GnigEST_4100_Length=3016	protein amino acid phosphorylation;		ATP binding; protein serine/threonine kinase activity;
GnigEST_41005_Length=1375	primary metabolic process;		hydrolase activity;
GnigEST_41016_Length=1815	protein amino acid phosphorylation;		protein kinase C activity; diacylglycerol binding; nucleotide binding;
GnigEST_41028_Length=420	protein amino acid phosphorylation;		ATP binding; non-membrane spanning protein tyrosine kinase activity;
GnigEST_4103_Length=1617			peptidase activity;
GnigEST_41034_Length=3207			binding;
GnigEST_41036_Length=529			metal ion binding; oxidoreductase activity;
GnigEST_41038_Length=368		intracellular part;	binding;
GnigEST_41053_Length=2820	histone H3-K4 demethylation; histone H3-K9 acetylation;	Sin3-type complex;	histone demethylase activity (H3-trimethyl-K4 specific); histone acetyltransferase activity (H3-K9 specific); protein binding;
GnigEST_411_Length=3827	mesoderm development; imaginal disc-derived male genitalia morphogenesis; determination of left/right symmetry;	myosin complex; cytoplasm;	ATPase activity, coupled; ATP binding; motor activity; actin binding;
GnigEST_41109_Length=1033	one-carbon metabolic process;	extracellular region;	zinc ion binding; carbonate dehydratase activity;
GnigEST_41124_Length=525	protein folding;		binding;
GnigEST_41134_Length=416			metal ion binding;
GnigEST_41139_Length=2245		dystrobrevin complex;	cytoskeletal protein binding; structural constituent of muscle;
GnigEST_4114_Length=2696	GTP catabolic process;		GTP binding; GTPase activity;
GnigEST_41177_Length=624	phosphorylation; isoprenoid biosynthetic process;	endoplasmic reticulum membrane;	mevalonate kinase activity; ATP binding; transferase activity, transferring hexosyl groups;
GnigEST_4118_Length=1885			zinc ion binding;
GnigEST_4119_Length=2425		intracellular membrane-bounded organelle; cytoplasmic part;	acyltransferase activity;
GnigEST_41229_Length=3268	primary metabolic process; cellular macromolecule metabolic process;		N-acetyltransferase activity;
GnigEST_4124_Length=1638		integral to membrane;
GnigEST_41240_Length=453	peroxisome organization;	integral to peroxisomal membrane;
GnigEST_41243_Length=920			binding;
GnigEST_41247_Length=1190	cell adhesion; protein amino acid phosphorylation;		transmembrane receptor protein tyrosine kinase activity; ATP binding;
GnigEST_41258_Length=428	cellular process;	intracellular part;	nucleic acid binding;
GnigEST_41274_Length=295	oligosaccharide metabolic process;		mannosyl-oligosaccharide glucosidase activity;
GnigEST_41275_Length=406			metal ion binding; protein binding;
GnigEST_41284_Length=908	NAD metabolic process; oxidation reduction;	mitochondrial outer membrane;	kynurenine 3-monooxygenase activity;
GnigEST_413_Length=4666	protein amino acid phosphorylation;		ATP binding; calmodulin-dependent protein kinase activity;
GnigEST_4130_Length=1064	cellular process; transport;	cell part;	ATPase activity; transporter activity;
GnigEST_41304_Length=821
GnigEST_41305_Length=1297	protein deneddylation; regulation of cell cycle;	signalosome;	metallopeptidase activity;
GnigEST_41308_Length=1180			binding;
GnigEST_41309_Length=1291			binding;
GnigEST_41317_Length=786	tRNA processing; oxidation reduction;	intracellular;	double-stranded RNA binding; FAD binding; tRNA dihydrouridine synthase activity;
GnigEST_41329_Length=410	axon midline choice point recognition; locomotion involved in locomotory behavior; startle response; regulation of transcription, DNA-dependent; R3/R4 cell fate commitment; inter-male aggressive behavior; antimicrobial humoral response; R7 cell development; nurse cell apoptosis; brain morphogenesis;	nucleus;	protein binding;
GnigEST_4133_Length=2702	ATP hydrolysis coupled proton transport;	synapse; vacuolar proton-transporting V-type ATPase, V0 domain;	calmodulin binding; hydrogen-exporting ATPase activity, phosphorylative mechanism;
GnigEST_41338_Length=619			acyl-CoA thioesterase activity;
GnigEST_4134_Length=495			protein binding;
GnigEST_41353_Length=284			binding;
GnigEST_41359_Length=512	xenobiotic catabolic process; visual perception; protein homotetramerization;	cytosol; soluble fraction; Golgi apparatus;	NADH binding; mRNA 3'-UTR binding; NADPH:quinone reductase activity; NADPH binding;
GnigEST_4136_Length=2313	wing disc development; compound eye development; bristle development;	nucleus;
GnigEST_41369_Length=545		intracellular;	zinc ion binding; nucleic acid binding;
GnigEST_4138_Length=2129	response to glucose stimulus; response to lipopolysaccharide; hormone biosynthetic process; cellular nitrogen compound metabolic process; pancreas development; response to chlorate; response to calcium ion; energy reserve metabolic process; response to fatty acid; pituitary gland development; regulation of insulin secretion; response to glucocorticoid stimulus; protein autoprocessing; response to…	trans-Golgi network; axon terminus; extracellular space; dendrite; neuronal cell body; perinuclear region of cytoplasm; secretory granule; rough endoplasmic reticulum;	chaperone binding; serine-type endopeptidase activity; insulin binding; protein complex binding;
GnigEST_4139_Length=1296			methyl salicylate esterase activity; carboxylesterase activity; methyl jasmonate esterase activity; methyl indole-3-acetate esterase activity;
GnigEST_414_Length=2114	sulfate transport; transmembrane transport;	integral to membrane;	secondary active sulfate transmembrane transporter activity;
GnigEST_41403_Length=2030	transcription, DNA-dependent;	intracellular;	nucleic acid binding;
GnigEST_4141_Length=2940	cellular macromolecule metabolic process; regulation of cellular metabolic process; signal transduction; positive regulation of cellular process; positive regulation of immune system process; positive regulation of response to stimulus; protein metabolic process;	cytoplasm;
GnigEST_41414_Length=2411	phosphorylation;		protein kinase activity; nucleotide binding;
GnigEST_41416_Length=462		cytoplasm; nucleolus; aggresome;	ATP binding; nucleoside-triphosphatase activity;
GnigEST_41426_Length=633	peroxisome organization;	integral to peroxisomal membrane;
GnigEST_41447_Length=569			calcium ion binding;
GnigEST_41449_Length=1830	regulation of transcription, DNA-dependent;	intracellular;	DNA binding; acid-amino acid ligase activity;
GnigEST_41467_Length=399			transferase activity;
GnigEST_4148_Length=1766	vitamin metabolic process; molybdopterin cofactor biosynthetic process;	plasma membrane;	transferase activity;
GnigEST_41489_Length=3708	signal transduction;	intracellular;	inositol or phosphatidylinositol phosphatase activity;
GnigEST_41498_Length=1590			metal ion binding;
GnigEST_41504_Length=1250	protein amino acid glycosylation;	integral to Golgi membrane;	glycoprotein 6-alpha-L-fucosyltransferase activity; galactoside 6-L-fucosyltransferase activity;
GnigEST_4151_Length=3453	rRNA processing; methylation;		S-adenosylmethionine-dependent methyltransferase activity; RNA binding;
GnigEST_41525_Length=617			zinc ion binding;
GnigEST_4153_Length=2670	positive regulation of S phase of mitotic cell cycle; negative regulation of transcription from RNA polymerase II promoter; establishment of blood-nerve barrier; maintenance of imaginal disc-derived wing hair orientation; septate junction assembly; dendrite morphogenesis; cuticle pattern formation; positive regulation of epithelial cell differentiation; regulation of tube size, open tracheal syst…	cytoplasm; septate junction; nucleus; Hedgehog signaling complex;	protein binding; DNA regulatory region binding; transcription factor activity; carboxylesterase activity;
GnigEST_41531_Length=1121	hemopoiesis; positive regulation of S phase of mitotic cell cycle; lateral inhibition; wing disc dorsal/ventral pattern formation; Notch signaling pathway; sensory organ precursor cell fate determination; imaginal disc-derived wing vein morphogenesis; negative regulation of compound eye cone cell fate specification; dorsal/ventral lineage restriction, imaginal disc; negative regulation of transcr…	cytoplasm; protein complex; nucleus;	protein binding; sequence-specific DNA binding; transcription factor activity;
GnigEST_4155_Length=3292		cell part;
GnigEST_4156_Length=2746	transmembrane transport; regulation of pH; sodium ion transport;	integral to membrane;	sodium:hydrogen antiporter activity; DNA binding;
GnigEST_4158_Length=2795		cell part;
GnigEST_41586_Length=1499	proteolysis;	integral to membrane;	serine-type endopeptidase activity;
GnigEST_4159_Length=4000	synaptic vesicle priming;	synaptic vesicle; terminal button; postsynaptic membrane;	calmodulin binding; metal ion binding; diacylglycerol binding;
GnigEST_41609_Length=1819	cellular process;		binding; kinase activity;
GnigEST_4161_Length=3050		intracellular part;
GnigEST_41619_Length=912	response to stimulus;		binding;
GnigEST_41623_Length=969			oxidoreductase activity; binding;
GnigEST_4164_Length=2030	oxidation reduction; alcohol metabolic process;	extracellular region;	FAD binding; glucose dehydrogenase activity;
GnigEST_41641_Length=456	ribosomal large subunit export from nucleus;		mRNA binding;
GnigEST_41649_Length=1001	'de novo' pyrimidine base biosynthetic process;	microtubule associated complex;	orotidine-5'-phosphate decarboxylase activity; orotate phosphoribosyltransferase activity;
GnigEST_4165_Length=2157		intracellular part;
GnigEST_41658_Length=2397	RNA splicing; transcription, DNA-dependent; cell killing;	nucleus;	nucleic acid binding; ATP binding; enzyme binding;
GnigEST_4166_Length=4863	regulation of localization; cell activation; hemopoiesis; positive regulation of macromolecule biosynthetic process; negative regulation of cellular biosynthetic process; defense response; positive regulation of cellular biosynthetic process; regulation of apoptosis; signal transduction; positive regulation of protein metabolic process; immune effector process; cell differentiation; transport; re…	intracellular part;	protein binding;
GnigEST_41663_Length=712			metal ion binding;
GnigEST_4167_Length=4504		membrane;
GnigEST_41671_Length=612	transport;	mitochondrial envelope; membrane;	transmembrane transporter activity;
GnigEST_41695_Length=1537	metabolic process;		hydrolase activity;
GnigEST_417_Length=4414	compound eye photoreceptor development; signaling; protein metabolic process; regulation of cellular process; cellular component organization;
GnigEST_4171_Length=2203	tubulin complex assembly;	microtubule;	unfolded protein binding;
GnigEST_41717_Length=729	metal ion transport;	membrane;
GnigEST_4172_Length=818	RNA-dependent DNA replication; protein amino acid phosphorylation;		RNA-directed DNA polymerase activity; RNA binding; ATP binding; protein serine/threonine kinase activity;
GnigEST_41726_Length=601	regulation of cellular process;
GnigEST_41727_Length=1384			zinc ion binding;
GnigEST_41740_Length=834	RNA processing;		RNA binding; exonuclease activity;
GnigEST_41764_Length=882	proteolysis; integrin-mediated signaling pathway;		metalloendopeptidase activity;
GnigEST_41780_Length=920			catalytic activity; binding;
GnigEST_41784_Length=429			hydrolase activity;
GnigEST_41790_Length=1975			ATP binding; helicase activity; DNA binding; zinc ion binding;
GnigEST_418_Length=3480	dephosphorylation;	intracellular;	phosphatase activity; metal ion binding;
GnigEST_41809_Length=1599			catalytic activity;
GnigEST_4181_Length=1166	small GTPase mediated signal transduction; protein transport;	Golgi membrane;	GTP binding; sphingomyelin phosphodiesterase activity;
GnigEST_41837_Length=1151	transport;
GnigEST_41852_Length=432			transferase activity, transferring hexosyl groups;
GnigEST_4186_Length=3118	negative regulation of BMP signaling pathway; negative regulation of synaptic growth at neuromuscular junction;
GnigEST_41865_Length=3325	erythrocyte differentiation; hatching; positive regulation of transcription, DNA-dependent; hatching gland development;	nucleus;	zinc ion binding; DNA binding;
GnigEST_41869_Length=285			transferase activity, transferring phosphorus-containing groups;
GnigEST_4187_Length=523	nucleobase, nucleoside, nucleotide and nucleic acid metabolic process;		nucleic acid binding; catalytic activity;
GnigEST_41874_Length=1087			nucleotide kinase activity; phosphotransferase activity, phosphate group as acceptor;
GnigEST_41892_Length=1245	proteolysis;		metalloendopeptidase activity; zinc ion binding;
GnigEST_419_Length=2839	positive regulation of Rab GTPase activity;	intracellular;	Rab GTPase activator activity;
GnigEST_41902_Length=1001			hydrolase activity, acting on acid anhydrides, in phosphorus-containing anhydrides;
GnigEST_4191_Length=1232	regulation of transcription from RNA polymerase II promoter;	mediator complex;
GnigEST_41923_Length=1791	primary metabolic process; cellular macromolecule metabolic process;		transferase activity;
GnigEST_41936_Length=3552		intracellular part;	binding;
GnigEST_4194_Length=1190		integral to membrane;
GnigEST_4199_Length=2090	cellular acyl-CoA homeostasis;		diazepam binding; acyl-CoA binding; enzyme inhibitor activity;
GnigEST_42_Length=12401	axon guidance; negative regulation of transcription, DNA-dependent; short-term memory; positive regulation of organ growth; blastoderm segmentation; segment specification; antimicrobial humoral response; neuron remodeling; border follicle cell migration; imaginal disc-derived wing morphogenesis;	microtubule associated complex; nucleus;	ATP-dependent helicase activity; nucleic acid binding;
GnigEST_42002_Length=871	methylation; behavioral response to ethanol; glycine metabolic process; L-serine biosynthetic process;	mitochondrion;	pyridoxal phosphate binding; methyltransferase activity; glycine hydroxymethyltransferase activity;
GnigEST_4201_Length=1662	retrograde transport, endosome to Golgi;	early endosome; WASH complex;	alpha-tubulin binding;
GnigEST_42013_Length=1546	positive regulation of Rab GTPase activity;	intracellular;	Rab GTPase activator activity;
GnigEST_4202_Length=1829	negative regulation of synaptic growth at neuromuscular junction; synaptic vesicle fusion to presynaptic membrane; sensory perception of pain; neuromuscular synaptic transmission;	synapse;
GnigEST_42041_Length=573	mannose biosynthetic process;	cytoplasm;	phosphomannomutase activity;
GnigEST_4205_Length=534	septin ring organization; positive regulation of NFAT protein import into nucleus; plasma membrane organization; cellularization; maintenance of contractile ring localization involved in cytokinesis during cell cycle; male meiosis cytokinesis; intercellular bridge organization; sensory organ precursor cell division;	contractile ring; male germline ring canal; cytoplasm; nucleus;	microtubule binding; actin binding;
GnigEST_42083_Length=898	phosphorylation; signal transduction; histone acetylation; cell communication;		phosphoinositide binding; phosphatidylinositol-4-phosphate 3-kinase activity; histone acetyltransferase activity;
GnigEST_421_Length=1570	nicotinate nucleotide salvage; NAD biosynthetic process;	cytoplasm;	nicotinate phosphoribosyltransferase activity; nicotinate-nucleotide diphosphorylase (carboxylating) activity;
GnigEST_4210_Length=6191			hydrolase activity;
GnigEST_42153_Length=909	somatic cell DNA recombination;
GnigEST_42155_Length=1014	axon midline choice point recognition; locomotion involved in locomotory behavior; startle response; regulation of transcription, DNA-dependent; R3/R4 cell fate commitment; inter-male aggressive behavior; antimicrobial humoral response; R7 cell development; nurse cell apoptosis; brain morphogenesis;	nucleus;	protein binding;
GnigEST_42159_Length=885		lipid particle;	amidase activity; fatty acid amide hydrolase activity; carbon-nitrogen ligase activity, with glutamine as amido-N-donor; transferase activity;
GnigEST_42168_Length=654	small GTPase mediated signal transduction; protein transport;		GTP binding; Rab GTPase activator activity; hydrolase activity;
GnigEST_42169_Length=572		integral to membrane;
GnigEST_42185_Length=720	protein folding; protein peptidyl-prolyl isomerization;	cytoplasm;	peptide binding; peptidyl-prolyl cis-trans isomerase activity;
GnigEST_4219_Length=1148	glyoxylate catabolic process;		4-hydroxy-2-oxoglutarate aldolase activity;
GnigEST_4220_Length=1097	vesicle-mediated transport; intracellular protein transport;	Golgi apparatus; endoplasmic reticulum;	GTP binding;
GnigEST_42210_Length=1032		membrane part;	ATPase activity, coupled to transmembrane movement of substances; nucleotide binding;
GnigEST_42212_Length=1230		intracellular;	metal ion binding;
GnigEST_42230_Length=1090	microtubule-based process; axonogenesis; response to organic substance; organelle organization; regulation of cellular process;	cytoskeleton; intracellular organelle part;	protein binding;
GnigEST_42246_Length=439	lipid metabolic process; regulation of transcription, DNA-dependent;		DNA binding; triglyceride lipase activity;
GnigEST_4226_Length=2532	transport;	cytoplasm; intracellular membrane-bounded organelle;
GnigEST_42262_Length=1022			binding;
GnigEST_42265_Length=1108	response to stimulus;		transmembrane receptor activity;
GnigEST_42271_Length=578	translation;	ribosome;	structural constituent of ribosome;
GnigEST_42283_Length=807			hydrolase activity;
GnigEST_42292_Length=1629	histone deacetylation; transcription, DNA-dependent; oligodendrocyte development;	histone deacetylase complex; cytoplasm; plasma membrane;	histone deacetylase activity (H3-K9 specific); histone deacetylase activity (H3-K14 specific); NAD-dependent histone deacetylase activity; transcription factor binding;
GnigEST_42328_Length=1119	cellular biosynthetic process; primary metabolic process; small molecule metabolic process;	mitochondrion;
GnigEST_42347_Length=879		membrane;	potassium channel regulator activity; transferase activity;
GnigEST_4235_Length=843	epithelial cell migration, open tracheal system; glycosaminoglycan biosynthetic process; segment polarity determination; Wnt receptor signaling pathway; heart development; heparan sulfate proteoglycan biosynthetic process, polysaccharide chain biosynthetic process; fibroblast growth factor receptor signaling pathway; mesoderm migration; synaptic vesicle endocytosis; intracellular distribution of …		[heparan sulfate]-glucosamine N-sulfotransferase activity; hydrolase activity;
GnigEST_42363_Length=281	signal transduction;
GnigEST_42370_Length=1362	regulation of transcription, DNA-dependent; histone modification;	SAGA-type complex;
GnigEST_42373_Length=411	axon guidance; compound eye photoreceptor cell differentiation; regulation of transcription, DNA-dependent; behavior; multi-organism process;	intracellular;	binding;
GnigEST_42375_Length=903	phosphorylation; signal transduction;	plasma membrane; integral to membrane;	receptor activity; Wnt-protein binding; protein tyrosine kinase activity;
GnigEST_42391_Length=535	protein amino acid phosphorylation;		ATP binding; non-membrane spanning protein tyrosine kinase activity;
GnigEST_4240_Length=1449	engulfment of apoptotic cell;	rhabdomere;
GnigEST_42401_Length=681			binding;
GnigEST_42402_Length=1343	angiogenesis; oxidation reduction;		phosphoprotein phosphatase activity; thiol oxidase activity;
GnigEST_42406_Length=280	negative regulation of transcription, DNA-dependent;	transcriptional repressor complex; nucleolus;	protein binding;
GnigEST_4241_Length=1311	protein amino acid phosphorylation;		ATP binding; protein serine/threonine kinase activity;
GnigEST_42410_Length=916	translational initiation; regulation of transcription, DNA-dependent; histone acetylation;	nucleus;	translation initiation factor activity; histone acetyltransferase activity;
GnigEST_4244_Length=668	diacylglycerol biosynthetic process; flight behavior; lipid catabolic process; phosphatidylinositol biosynthetic process;	intracellular;	signal transducer activity; phosphoinositide phospholipase C activity; calcium ion binding;
GnigEST_42440_Length=643			ATP binding; nucleoside-triphosphatase activity;
GnigEST_42444_Length=1443		endoplasmic reticulum; membrane part;	hydrolase activity;
GnigEST_4245_Length=1071	skeletal system development; tissue development; negative regulation of developmental process; central nervous system development; cell development; urogenital system development; chordate embryonic development; enzyme linked receptor protein signaling pathway; organ morphogenesis; negative regulation of cellular process; embryonic morphogenesis;
GnigEST_42454_Length=548	axon midline choice point recognition; locomotion involved in locomotory behavior; startle response; regulation of transcription, DNA-dependent; R3/R4 cell fate commitment; inter-male aggressive behavior; antimicrobial humoral response; R7 cell development; nurse cell apoptosis; brain morphogenesis;	nucleus;	protein binding;
GnigEST_42468_Length=640	regulation of cell proliferation; microtubule-based process; pronuclear migration; positive regulation of growth rate; receptor-mediated endocytosis; actin filament bundle assembly; locomotion; bristle morphogenesis; spermatid nucleus elongation; sperm individualization; embryonic development ending in birth or egg hatching; morphogenesis of an epithelium; salivary gland cell autophagic cell deat…	dynein complex;	nucleoside-triphosphatase activity; protein homodimerization activity; dynein intermediate chain binding;
GnigEST_42476_Length=648	protein amino acid dephosphorylation;		phosphoprotein phosphatase activity;
GnigEST_4250_Length=825	regulation of mRNA stability; positive regulation of mitotic cell cycle spindle assembly checkpoint; positive regulation of transcription, DNA-dependent; negative regulation of apoptosis;		protein binding;
GnigEST_42501_Length=812			sulfotransferase activity;
GnigEST_42510_Length=585			hydrolase activity;
GnigEST_4254_Length=1042	ribonucleoprotein complex assembly;	cytoplasm; nucleoplasm;
GnigEST_4255_Length=1683	Mo-molybdopterin cofactor biosynthetic process; iron incorporation into metallo-sulfur cluster; protein complex assembly; water-soluble vitamin metabolic process; cysteine metabolic process;	cytosol; mitochondrial matrix; nucleus;	cysteine desulfurase activity; protein homodimerization activity; pyridoxal phosphate binding;
GnigEST_42557_Length=1207	phosphatidylinositol metabolic process; pigmentation; locomotory behavior; positive regulation of neuron projection development; vacuole organization;	recycling endosome; endoplasmic reticulum; Golgi apparatus;	polyphosphoinositide phosphatase activity;
GnigEST_42565_Length=872	tRNA aminoacylation for protein translation;		aminoacyl-tRNA ligase activity; nucleotide binding;
GnigEST_4258_Length=3433	cellular calcium ion homeostasis;		calcium ion binding;
GnigEST_42581_Length=249	signal transduction;		actin binding; phospholipid binding;
GnigEST_42583_Length=1518	glutathione biosynthetic process;		ATP binding; glutathione synthase activity;
GnigEST_42584_Length=1269	bristle development; response to trehalose stimulus; response to DNA damage stimulus; activation of adenylate cyclase activity; learning or memory; sensory perception of sweet taste; visual behavior; neuromuscular junction development; synaptic transmission; G-protein coupled receptor protein signaling pathway; glutathione biosynthetic process; imaginal disc-derived wing morphogenesis; behavioral…	heterotrimeric G-protein complex;	glutathione synthase activity; GTPase activity; glycogen (starch) synthase activity;
GnigEST_42590_Length=1909			hydrolase activity;
GnigEST_4260_Length=832	folic acid and derivative metabolic process;		binding; receptor activity; ligase activity;
GnigEST_4262_Length=4009	nuclear-transcribed mRNA catabolic process, nonsense-mediated decay;	cytoplasm;	helicase activity; DNA binding; ATP binding; zinc ion binding;
GnigEST_42634_Length=528			catalytic activity;
GnigEST_4265_Length=1878			nucleotide binding; mRNA binding;
GnigEST_42651_Length=1477	CMP-sialic acid transport; galactose transport; UDP-galactose transport; UDP-N-acetylgalactosamine transport;	Golgi membrane; integral to membrane;	UDP-glucuronic acid transmembrane transporter activity; UDP-xylose transmembrane transporter activity; UDP-N-acetylgalactosamine transmembrane transporter activity; sugar:hydrogen symporter activity; CMP-sialic acid transmembrane transporter activity; UDP-galactose transmembrane transporter activity;
GnigEST_42678_Length=864			hydrolase activity;
GnigEST_4269_Length=1148		intracellular;	binding;
GnigEST_42700_Length=1116	protein transport; small GTPase mediated signal transduction;		GTP binding;
GnigEST_42701_Length=795	cellular process; multicellular organismal process;
GnigEST_42737_Length=1938			zinc ion binding;
GnigEST_4275_Length=2505	DNA replication; DNA ligation involved in DNA repair; DNA recombination;		DNA binding; ATP binding; DNA ligase (ATP) activity;
GnigEST_42751_Length=2078			ligase activity;
GnigEST_42757_Length=1486	protein amino acid phosphorylation; regulation of metabolic process; synaptic transmission; signal transduction;	cytosol; nucleoplasm;	calmodulin-dependent protein kinase activity;
GnigEST_4276_Length=1410			hydrolase activity;
GnigEST_4277_Length=1493	oxidation reduction;		oxidoreductase activity; binding;
GnigEST_42771_Length=1068	cellular protein catabolic process; cofactor transport; neurotransmitter secretion; grooming behavior; lipid catabolic process; DNA fragmentation involved in apoptosis; positive regulation of pinocytosis; protein transport; associative learning; negative regulation of neuron apoptosis; lysosomal lumen acidification; brain development; visual perception; positive regulation of receptor-mediated en…	membrane raft; membrane fraction; extracellular space; lysosome; Golgi apparatus; cytosol; dendrite; neuronal cell body; axon; synaptic vesicle; nucleus;	palmitoyl-(protein) hydrolase activity; palmitoyl-CoA hydrolase activity;
GnigEST_42774_Length=1236		intracellular;
GnigEST_4278_Length=678	transport;
GnigEST_42786_Length=1082	bile acid and bile salt transport; apical protein localization; endosome to lysosome transport; endosome to pigment granule transport; eye pigmentation; optokinetic behavior;	intracellular organelle part; organelle membrane; vacuole;	zinc ion binding;
GnigEST_4280_Length=925	regulation of transcription from RNA polymerase II promoter;	mediator complex;
GnigEST_4282_Length=943	defense response to Gram-negative bacterium; positive regulation of antibacterial peptide biosynthetic process;	integral to membrane;	pattern recognition receptor activity; protein binding; peptidoglycan binding;
GnigEST_42822_Length=535	regulation of transcription, DNA-dependent; histone acetylation;	nucleus;	zinc ion binding; histone acetyltransferase activity;
GnigEST_4286_Length=1239	cell communication; phagocytosis, engulfment; intracellular protein transport;		phosphoinositide binding;
GnigEST_4288_Length=2380	cation transport; transmembrane transport;	integral to membrane;	cation transmembrane transporter activity; nucleotide binding;
GnigEST_42883_Length=1033	signal transduction;	intracellular;
GnigEST_42885_Length=738	regulation of transcription, DNA-dependent;	nucleus;
GnigEST_42886_Length=1945	dephosphorylation;		phosphatase activity;
GnigEST_4289_Length=1874	metabolic process;		metal ion binding; ATP binding; ligase activity;
GnigEST_42905_Length=508			transferase activity, transferring glycosyl groups;
GnigEST_4291_Length=3322	preassembly of GPI anchor in ER membrane; post-translational protein modification;	endoplasmic reticulum membrane;	phosphotransferase activity, for other substituted phosphate groups;
GnigEST_42913_Length=610			peptidase activity;
GnigEST_4292_Length=2009	DNA metabolic process; response to DNA damage stimulus; regulation of cellular process; cell cycle; multicellular organismal development; anatomical structure development;	intracellular part;
GnigEST_4293_Length=1278	early endosome to late endosome transport;	lysosome; early endosome;	guanyl-nucleotide exchange factor activity;
GnigEST_4294_Length=1125			transferase activity;
GnigEST_42944_Length=751	regulation of transcription, DNA-dependent; histone acetylation;	nucleus;	zinc ion binding; transcription factor activity; isomerase activity; histone acetyltransferase activity;
GnigEST_4295_Length=915	small GTPase mediated signal transduction;	intracellular;	GTP binding;
GnigEST_42959_Length=1112		integral to membrane;
GnigEST_4297_Length=2474	oxidation reduction;	mitochondrial nucleoid;	FAD binding; acyl-CoA dehydrogenase activity;
GnigEST_42971_Length=380			metal ion binding; exopeptidase activity;
GnigEST_42973_Length=505	RNA processing;	spliceosomal complex;	metal ion binding; nucleic acid binding;
GnigEST_42974_Length=632			catalytic activity;
GnigEST_42987_Length=2734	mRNA polyadenylation; mRNA cleavage;	mRNA cleavage and polyadenylation specificity factor complex;	mRNA 3'-UTR binding; calcium ion binding;
GnigEST_42996_Length=1179	primary metabolic process; cellular macromolecule metabolic process;		transferase activity, transferring acyl groups other than amino-acyl groups;
GnigEST_43_Length=1895	transport;
GnigEST_430_Length=4401	proton transport; oxidation reduction;	mitochondrion;	NAD(P)+ transhydrogenase (AB-specific) activity; NADP or NADPH binding;
GnigEST_43003_Length=989	calcium ion transmembrane transport; regulation of calcium ion transport via voltage-gated calcium channel activity;	voltage-gated calcium channel complex;	voltage-gated calcium channel activity; calcium ion binding;
GnigEST_4301_Length=1197		intracellular;	zinc ion binding;
GnigEST_43019_Length=1680	neuromuscular junction development; adult locomotory behavior;	ribonucleoprotein complex;	mRNA binding; DNA binding; nucleotide binding;
GnigEST_43024_Length=880		membrane;
GnigEST_43026_Length=313		intracellular;	metal ion binding;
GnigEST_43033_Length=3018	positive regulation of I-kappaB kinase/NF-kappaB cascade;	cytoplasm;	signal transducer activity; protein binding;
GnigEST_43057_Length=322			structural constituent of cuticle;
GnigEST_43079_Length=2324	oxidation reduction; response to antibiotic; glucose homeostasis; insulin secretion; cell development; cellular metabolic process;	endoplasmic reticulum;	cytochrome-b5 reductase activity; protein binding;
GnigEST_4308_Length=1393	protein folding; protein peptidyl-prolyl isomerization;		peptidyl-prolyl cis-trans isomerase activity;
GnigEST_431_Length=6005		basement membrane; collagen;	binding;
GnigEST_43134_Length=942	cellular process;
GnigEST_43138_Length=980		nucleus;	binding;
GnigEST_4314_Length=1778		intracellular part;	nucleic acid binding;
GnigEST_43163_Length=701		integral to membrane;	sulfotransferase activity;
GnigEST_43169_Length=906	vesicle-mediated transport; intracellular protein transport;	membrane coat;	protein transporter activity;
GnigEST_4317_Length=1810			metal ion binding;
GnigEST_43174_Length=1057			peptidase activity;
GnigEST_4318_Length=2155	dephosphorylation;	endoplasmic reticulum membrane;	phosphatase activity;
GnigEST_43181_Length=475		integral to membrane;	receptor activity; calcium ion binding;
GnigEST_4319_Length=517			DNA binding;
GnigEST_43191_Length=2009	exocytosis;	exocyst;
GnigEST_4320_Length=987	translational initiation; regulation of transcription from RNA polymerase II promoter; transcription initiation from RNA polymerase II promoter;	transcription factor TFIIA complex;	translation initiation factor activity;
GnigEST_4321_Length=1473			catalytic activity;
GnigEST_4322_Length=801	tricarboxylic acid cycle;	mitochondrial respiratory chain complex II;	iron ion binding; succinate dehydrogenase (ubiquinone) activity;
GnigEST_4323_Length=2097	signal transduction;	intracellular;
GnigEST_43233_Length=755	ATP catabolic process; microtubule-based movement;	dynein complex;	microtubule motor activity; ATP binding; ATPase activity;
GnigEST_43238_Length=784		integral to membrane;	open rectifier potassium channel activity;
GnigEST_4324_Length=1853	regulation of transcription from RNA polymerase II promoter;	mediator complex;
GnigEST_43253_Length=637			binding;
GnigEST_43254_Length=848			binding;
GnigEST_43258_Length=1309			metal ion binding;
GnigEST_4326_Length=897	proteolysis;	membrane;	metallopeptidase activity; peptidyl-dipeptidase activity; carboxypeptidase activity;
GnigEST_43266_Length=945		nucleus;	hydrolase activity;
GnigEST_4327_Length=1482	regulation of transcription, DNA-dependent; cellular membrane organization; protein transport;	cytosol; lysosome; late endosome; membrane; nucleus;	ubiquitin binding; lipid binding;
GnigEST_43276_Length=732	metabolic process;		oxidoreductase activity, acting on CH-OH group of donors;
GnigEST_43290_Length=508		intracellular;	metal ion binding;
GnigEST_43298_Length=556	mitotic spindle organization; mitosis; nuclear mRNA splicing, via spliceosome;	small nuclear ribonucleoprotein complex; precatalytic spliceosome; catalytic step 2 spliceosome;	nucleic acid binding;
GnigEST_433_Length=1470	regulation of transcription from RNA polymerase II promoter; regulation of RNA elongation; translational elongation;	nucleus;	translation elongation factor activity; DNA binding; zinc ion binding;
GnigEST_43317_Length=378			structural constituent of cuticle;
GnigEST_4333_Length=2371	regulation of molecular function; negative regulation of cell cycle; double-strand break repair; regulation of cell cycle process; cellular macromolecule biosynthetic process; regulation of cellular component organization; negative regulation of protein ubiquitination; regulation of mitotic cell cycle; negative regulation of protein catabolic process;	protein complex; intracellular organelle part; nucleus;	protein binding;
GnigEST_43335_Length=340	cell redox homeostasis; oxidation reduction;		peroxiredoxin activity; peroxidase activity;
GnigEST_43337_Length=243			structural constituent of chitin-based cuticle;
GnigEST_4334_Length=1905	protein modification process;		transferase activity;
GnigEST_4335_Length=4777	regulation of Rho protein signal transduction;	intracellular;	metal ion binding; Rho guanyl-nucleotide exchange factor activity;
GnigEST_4337_Length=2736	response to virus; protein folding; mitotic spindle organization;	microtubule associated complex; nucleolus; chaperonin-containing T-complex;	ATPase activity, coupled; ATP binding; unfolded protein binding;
GnigEST_434_Length=2213	transmembrane transport; potassium ion transport;	plasma membrane; integral to membrane;	voltage-gated potassium channel activity; intracellular cyclic nucleotide activated cation channel activity;
GnigEST_43407_Length=392		extracellular space; outer membrane;
GnigEST_43410_Length=838	translation;	mitochondrion;	aminoacyl-tRNA ligase activity;
GnigEST_43422_Length=5087	positive regulation of cell growth; sex differentiation; insulin receptor signaling pathway; response to DNA damage stimulus; peptidyl-histidine phosphorylation; pyruvate metabolic process; spermatogenesis; anti-apoptosis; actin cytoskeleton organization; oogenesis; regulation of organ growth; two-component signal transduction system (phosphorelay);	mitochondrial matrix; plasma membrane;	pyruvate dehydrogenase (acetyl-transferring) kinase activity; protein serine/threonine kinase activity; two-component sensor activity; ATP binding;
GnigEST_43432_Length=375	innate immune response;		N-acetylmuramoyl-L-alanine amidase activity; peptidoglycan binding;
GnigEST_435_Length=2659	protein ubiquitination;		ubiquitin-protein ligase activity;
GnigEST_4354_Length=2177		integral to membrane;
GnigEST_4357_Length=5169			ATP binding; nucleoside-triphosphatase activity;
GnigEST_43584_Length=985			DNA binding;
GnigEST_43593_Length=594			mRNA binding; nucleotide binding; helicase activity;
GnigEST_436_Length=4683	axon extension; cytoskeletal anchoring at plasma membrane; neuromuscular junction development; microtubule cytoskeleton organization; signal transduction;	terminal button; presynaptic membrane; neuromuscular junction; plasma membrane;	cytoskeletal protein binding; structural constituent of cytoskeleton; phospholipase A2 activity;
GnigEST_43607_Length=925	establishment or maintenance of actin cytoskeleton polarity; cell-cell adhesion; foregut morphogenesis; negative regulation of imaginal disc growth; hindgut morphogenesis; salivary gland development; establishment of planar polarity of follicular epithelium; oogenesis; open tracheal system development;	basal plasma membrane; integral to membrane; focal adhesion;	binding;
GnigEST_43610_Length=802		membrane;	ATPase activity; transporter activity;
GnigEST_43625_Length=367	protein folding; response to stress;		unfolded protein binding; heat shock protein binding;
GnigEST_4363_Length=3408	regulation of receptor internalization; melanocyte differentiation; protein autoubiquitination;	cytoplasmic vesicle; ubiquitin ligase complex; perinuclear region of cytoplasm;	metal ion binding; ubiquitin-protein ligase activity; protein homodimerization activity;
GnigEST_43649_Length=1033			hydrolase activity, acting on glycosyl bonds;
GnigEST_43668_Length=328			calcium ion binding;
GnigEST_4367_Length=1118		membrane;	ATPase activity; nucleotide binding;
GnigEST_43677_Length=702	transmembrane transport; sodium ion transport; chloride transport;	integral to membrane;	cation:chloride symporter activity;
GnigEST_437_Length=2709	axon extension involved in development; dorsal closure; imaginal disc-derived wing hair organization; germline ring canal formation; oogenesis; regulation of compound eye photoreceptor development;		myosin phosphatase activity;
GnigEST_4370_Length=1324	metabolic process;		oxidoreductase activity;
GnigEST_43705_Length=1692		intracellular part;
GnigEST_4372_Length=1717			catalytic activity;
GnigEST_43722_Length=926	small GTPase mediated signal transduction; GTP catabolic process;	membrane;	GTPase activity; GTP binding;
GnigEST_43737_Length=385	proton transport;	lipid particle;	hydrogen ion transmembrane transporter activity;
GnigEST_4374_Length=1308	regulation of transcription from RNA polymerase II promoter; regulation of cyclin-dependent protein kinase activity;	DNA-directed RNA polymerase II, holoenzyme; mediator complex;	protein kinase binding;
GnigEST_4375_Length=485	regulation of tube length, open tracheal system; equator specification; cell-cell adhesion; establishment of epithelial cell apical/basal polarity; establishment of imaginal disc-derived wing hair orientation; negative regulation of cell proliferation; microtubule cytoskeleton organization involved in establishment of planar polarity; negative regulation of Wnt receptor signaling pathway; negativ…	integral to membrane; plasma membrane;	cell adhesion molecule binding; transferase activity;
GnigEST_4376_Length=2022	folic acid metabolic process; tetrahydrofolylpolyglutamate biosynthetic process; nucleobase, nucleoside, nucleotide and nucleic acid metabolic process;	cytosol; mitochondrial matrix;	tetrahydrofolylpolyglutamate synthase activity;
GnigEST_43765_Length=923		intracellular part;
GnigEST_43766_Length=879			binding;
GnigEST_43767_Length=560	determination of adult lifespan; hermaphrodite genitalia development; body morphogenesis; nematode larval development; locomotion; morphogenesis of an epithelium; positive regulation of multicellular organism growth;	intracellular;	zinc ion binding; nucleic acid binding;
GnigEST_43768_Length=288	transport; respiratory electron transport chain;	respiratory chain; plasma membrane; cell outer membrane; integral to membrane;	copper ion binding; electron carrier activity; heme binding; cytochrome-c oxidase activity;
GnigEST_43772_Length=299	regulation of protein catabolic process; negative regulation of endopeptidase activity;		serine-type endopeptidase inhibitor activity;
GnigEST_43776_Length=1459			hydrolase activity;
GnigEST_43780_Length=1337		lysosome;
GnigEST_43791_Length=502			FAD binding; electron carrier activity;
GnigEST_43801_Length=550	female meiosis I; cyclin catabolic process; female meiosis II; regulation of ubiquitin-protein ligase activity; phagocytosis, engulfment; positive regulation of cell proliferation; mitosis; germ-line stem cell maintenance; regulation of dendrite development;	kinetochore; spindle; centrosome; perinuclear region of cytoplasm;	protein binding;
GnigEST_43806_Length=499	sodium ion transport; homophilic cell adhesion; transmembrane transport;	integral to membrane;	calcium ion binding; transporter activity;
GnigEST_43819_Length=495	phosphorylation;	cell part;	protein tyrosine kinase activity; nucleotide binding;
GnigEST_4382_Length=864		nucleus;	nucleic acid binding; zinc ion binding;
GnigEST_43837_Length=1252			binding;
GnigEST_43869_Length=411			metal ion binding; catalytic activity; iron-sulfur cluster binding;
GnigEST_4387_Length=1854	steroid hormone mediated signaling pathway; regulation of transcription, DNA-dependent;	nucleus;	zinc ion binding; sequence-specific DNA binding; transcription factor activity; steroid hormone receptor activity;
GnigEST_439_Length=2579	transcription, DNA-dependent;	intracellular part;
GnigEST_43902_Length=585		nucleus;
GnigEST_4392_Length=1689	oxidation reduction; transcription initiation from RNA polymerase II promoter; dendrite morphogenesis;	mediator complex;	acyl-CoA dehydrogenase activity; FAD binding;
GnigEST_4395_Length=4487	cholesterol homeostasis; positive regulation of cell cycle; protein amino acid phosphorylation;		AMP-activated protein kinase activity;
GnigEST_43952_Length=322			metal ion binding;
GnigEST_4396_Length=7686			glycogen debranching enzyme activity;
GnigEST_43966_Length=547	dephosphorylation;		phosphoprotein phosphatase activity;
GnigEST_4397_Length=6988			nucleic acid binding; ATP binding; ATP-dependent helicase activity;
GnigEST_43985_Length=450		nucleolus;	DNA binding; transferase activity;
GnigEST_4399_Length=1641	positive regulation of JNK cascade; myoblast fusion; imaginal disc fusion, thorax closure;		SH3/SH2 adaptor activity;
GnigEST_43994_Length=541			transferase activity, transferring acyl groups other than amino-acyl groups;
GnigEST_43995_Length=1442	cellular process;
GnigEST_44_Length=5007		centriolar satellite;	identical protein binding;
GnigEST_440_Length=12963	regulation of transcription, DNA-dependent;	nucleus;	nucleic acid binding; nucleotide binding;
GnigEST_44001_Length=2826	regulation of female receptivity; apoptosis; somatic muscle development; muscle organ development; peripheral nervous system development; embryonic development; compound eye photoreceptor cell differentiation;	perinuclear region of cytoplasm; nucleus;	metal ion binding; DNA binding;
GnigEST_44019_Length=505	S phase of mitotic cell cycle; DNA replication checkpoint; double-strand break repair via nonhomologous end joining; leading strand elongation; DNA synthesis involved in DNA repair; DNA replication, synthesis of RNA primer; DNA replication initiation; lagging strand elongation; cell proliferation;	nuclear matrix; nucleolus; nuclear envelope; alpha DNA polymerase:primase complex; nucleoplasm; cytoplasm;	DNA-directed DNA polymerase activity; DNA binding; nucleotide binding; protein heterodimerization activity; chromatin binding;
GnigEST_4403_Length=1356		integral to membrane;
GnigEST_44041_Length=345	lipid metabolic process;		triglyceride lipase activity;
GnigEST_44065_Length=426	metabolic process;		ATP binding; protein serine/threonine kinase activity;
GnigEST_4408_Length=1961	nucleotide biosynthetic process; nucleotide phosphorylation;	mitochondrion;	adenylate kinase activity; ATP binding;
GnigEST_44113_Length=272	ATP hydrolysis coupled proton transport;	vacuolar proton-transporting V-type ATPase, V0 domain; plasma membrane;	hydrogen-exporting ATPase activity, phosphorylative mechanism;
GnigEST_44163_Length=973	regulation of cellular process;
GnigEST_44199_Length=877			peptidase activity;
GnigEST_4420_Length=629	defense response to Gram-negative bacterium; positive regulation of antibacterial peptide biosynthetic process;	integral to membrane;	pattern recognition receptor activity; protein binding; peptidoglycan binding;
GnigEST_4421_Length=837	tissue development; adrenal gland development; maintenance of protein location in nucleus; signal transduction; cell differentiation; luteinization; positive regulation of transcription from RNA polymerase II promoter;	nucleus;	protein binding; zinc ion binding; ligand-dependent nuclear receptor activity; sequence-specific DNA binding; transcription factor activity; chromatin binding;
GnigEST_4422_Length=954			hydrolase activity;
GnigEST_4423_Length=866			oxidoreductase activity, acting on single donors with incorporation of molecular oxygen, incorporation of two atoms of oxygen;
GnigEST_44262_Length=839	protein amino acid phosphorylation;		ATP binding; protein serine/threonine kinase activity;
GnigEST_44288_Length=466	R7 cell fate commitment; homophilic cell adhesion; long-term memory; olfactory learning; anesthesia-resistant memory;	extrinsic to plasma membrane;
GnigEST_44293_Length=596			methyltransferase activity;
GnigEST_44296_Length=3316	regulation of circadian sleep/wake cycle, sleep; dopamine catabolic process; N-terminal protein amino acid acetylation; salivary gland cell autophagic cell death; positive regulation of transcription, DNA-dependent; serotonin catabolic process; octopamine catabolic process; developmental pigmentation;	cytoplasm; transcription factor complex; mRNA cap binding complex;	protein binding; aralkylamine N-acetyltransferase activity; peptide alpha-N-acetyltransferase activity; arylamine N-acetyltransferase activity; translation initiation factor activity; ribosome binding; receptor activity;
GnigEST_44297_Length=3339	regulation of circadian sleep/wake cycle, sleep; dopamine catabolic process; N-terminal protein amino acid acetylation; salivary gland cell autophagic cell death; positive regulation of transcription, DNA-dependent; serotonin catabolic process; octopamine catabolic process; developmental pigmentation;	cytoplasm; transcription factor complex; mRNA cap binding complex;	protein binding; aralkylamine N-acetyltransferase activity; peptide alpha-N-acetyltransferase activity; arylamine N-acetyltransferase activity; translation initiation factor activity; ribosome binding; receptor activity;
GnigEST_443_Length=3045	transport; ATP catabolic process;	membrane;	ATP binding; ferric-transporting ATPase activity;
GnigEST_44311_Length=646			electron carrier activity;
GnigEST_4432_Length=1365			hydrolase activity, acting on ester bonds;
GnigEST_44378_Length=488	homophilic cell adhesion;	integral to membrane; plasma membrane;	calcium ion binding;
GnigEST_444_Length=1731		membrane;
GnigEST_4440_Length=991		mitochondrial outer membrane translocase complex;	P-P-bond-hydrolysis-driven protein transmembrane transporter activity;
GnigEST_4441_Length=3412	cytoplasmic transport, nurse cell to oocyte; ovarian follicle cell migration; cellularization; ovarian fusome organization; karyosome formation; actin cytoskeleton organization; female germline ring canal formation;	cytoskeleton; female germline ring canal inner rim; cell cortex;	actin binding;
GnigEST_44410_Length=1120		intracellular;	hydrolase activity; double-stranded RNA binding;
GnigEST_44442_Length=1094	thermotaxis; thermosensory behavior; activation of adenylate cyclase activity by dopamine receptor signaling pathway;		dopamine receptor activity, coupled via Gs;
GnigEST_4446_Length=3895	cellular process; regulation of biological process; macromolecule metabolic process;		zinc ion binding;
GnigEST_44493_Length=503	regulation of transcription, DNA-dependent;	intracellular;
GnigEST_44496_Length=513	nucleobase, nucleoside and nucleotide metabolic process;		transferase activity;
GnigEST_44526_Length=630	central nervous system development; synaptic growth at neuromuscular junction; septate junction assembly; establishment of spindle orientation; positive phototaxis; phosphorylation; establishment or maintenance of epithelial cell apical/basal polarity; male courtship behavior; establishment or maintenance of polarity of larval imaginal disc epithelium; negative regulation of cell proliferation; l…	neuromuscular junction; presynaptic membrane; basolateral plasma membrane; postsynaptic membrane; apical cortex; cytoskeleton; septate junction; terminal button;	epidermal growth factor receptor binding; structural molecule activity; guanylate kinase activity;
GnigEST_44536_Length=470	synaptic vesicle exocytosis; intracellular protein transport; synaptic vesicle endocytosis;	synaptic vesicle; membrane;	protein transporter activity; Rab GTPase binding; zinc ion binding;
GnigEST_4455_Length=4487	chitin-based embryonic cuticle biosynthetic process; chitin-based cuticle attachment to epithelium; apposition of dorsal and ventral imaginal disc-derived wing surfaces;	apical part of cell;
GnigEST_4457_Length=1976	protein amino acid glycosylation;	integral to Golgi membrane;	glycoprotein 6-alpha-L-fucosyltransferase activity; galactoside 6-L-fucosyltransferase activity;
GnigEST_4460_Length=4856			binding; transferase activity;
GnigEST_44602_Length=375	oxidation reduction; alcohol metabolic process;		FAD binding; glucose dehydrogenase activity;
GnigEST_4461_Length=1959	selenocysteine incorporation;	mitochondrion;	tRNA binding; GTP binding;
GnigEST_44627_Length=337	cellular process;		binding;
GnigEST_4463_Length=362	cellular process;	extracellular region;	hormone activity;
GnigEST_44632_Length=276	negative regulation of transcription, DNA-dependent;	transcriptional repressor complex; nucleolus;	nucleic acid binding; metal ion binding; protein binding;
GnigEST_4464_Length=1413	regulation of transcription, DNA-dependent;	transcription factor complex;
GnigEST_4465_Length=2299			DNA binding;
GnigEST_44651_Length=696	water transport; transmembrane transport;	plant-type vacuole membrane; central vacuole;	water channel activity;
GnigEST_44705_Length=811	DNA replication; G1/S transition of mitotic cell cycle; DNA synthesis involved in DNA repair;	nucleus;	DNA-directed DNA polymerase activity; DNA binding; chromatin binding; zinc ion binding; nucleotide binding;
GnigEST_44732_Length=891	inter-male aggressive behavior;		transferase activity;
GnigEST_4474_Length=484	tRNA aminoacylation for protein translation;		aminoacyl-tRNA ligase activity; nucleotide binding;
GnigEST_44753_Length=949	cellular process;
GnigEST_4476_Length=1041	metabolic process;		1-acylglycerol-3-phosphate O-acyltransferase activity;
GnigEST_44760_Length=682			structural constituent of chitin-based cuticle;
GnigEST_4477_Length=1766	regulation of action potential; regulation of heart contraction; regulation of ion transmembrane transport; larval locomotory behavior; regulation of synaptic activity;	voltage-gated potassium channel complex;	delayed rectifier potassium channel activity;
GnigEST_4479_Length=649	regulation of ARF GTPase activity;		ARF GTPase activator activity; zinc ion binding;
GnigEST_44791_Length=3424	protein amino acid phosphorylation; metarhodopsin inactivation; imaginal disc-derived wing vein specification;		beta-adrenergic receptor kinase activity; rhodopsin kinase activity; receptor activity; phosphoinositide binding; G-protein coupled receptor kinase activity; ATP binding; G-protein-coupled receptor binding;
GnigEST_44799_Length=522	metabolic process;		binding; ATPase activity;
GnigEST_448_Length=3111	response to light stimulus; regulation of transcription, DNA-dependent;		DNA binding; protein binding;
GnigEST_44800_Length=468	metal ion transport; transmembrane transport;	integral to membrane;	metal ion transmembrane transporter activity;
GnigEST_44812_Length=513			nucleic acid binding; ATP binding; ATP-dependent helicase activity;
GnigEST_4482_Length=2141	cell projection organization; ATP catabolic process; microtubule-based movement;	dynein complex; microtubule; flagellar axoneme; cilium;	microtubule motor activity; ATP binding; ATPase activity;
GnigEST_44821_Length=581	reproduction;	cell part;
GnigEST_4483_Length=1714	ribosomal small subunit assembly;	microtubule associated complex; mitochondrial matrix;	rRNA binding; ribosomal small subunit binding;
GnigEST_44835_Length=1352	translational elongation; GTP catabolic process;	cytoplasm;	translation elongation factor activity; GTPase activity; GTP binding;
GnigEST_44853_Length=1136	cell migration; synaptic transmission, glutamatergic; synaptic vesicle exocytosis; branch fusion, open tracheal system; cell adhesion; motor axon guidance;	synaptic vesicle; cell projection; membrane;
GnigEST_44868_Length=323		nucleus; cytoplasm;	binding;
GnigEST_4488_Length=1156		ribonucleoprotein complex;
GnigEST_449_Length=3306	glycine catabolic process; oxidation reduction;	cytoplasm;	sarcosine dehydrogenase activity; aminomethyltransferase activity;
GnigEST_4494_Length=2212	sphingolipid metabolic process;	Golgi apparatus; endoplasmic reticulum;	phosphatidylinositol-4-phosphate binding; protein serine/threonine kinase activity;
GnigEST_44949_Length=328			binding;
GnigEST_4497_Length=638			calcium ion binding;
GnigEST_4498_Length=2150			zinc ion binding;
GnigEST_44980_Length=739			catalytic activity;
GnigEST_44986_Length=1769		nucleus;	single-stranded DNA binding;
GnigEST_45000_Length=1460	axon guidance; nuclear migration; activation of MAPKKK activity; optic lobe placode development; photoreceptor cell morphogenesis; establishment of planar polarity; dorsal closure; JNK cascade; imaginal disc fusion, thorax closure; oogenesis; regulation of embryonic cell shape;	cell cortex;	JUN kinase kinase kinase kinase activity; small GTPase regulator activity; ATP binding;
GnigEST_4502_Length=2681	rRNA processing;	nucleolus; nucleoplasm;	ribonucleoprotein binding;
GnigEST_4504_Length=4029	mRNA cleavage;	mRNA cleavage and polyadenylation specificity factor complex; mRNA cleavage stimulating factor complex;	binding;
GnigEST_4509_Length=1325	gluconeogenesis; fatty acid biosynthetic process; pentose-phosphate shunt; glycolysis;		triose-phosphate isomerase activity;
GnigEST_451_Length=1605	regulation of transport; regulation of signal transduction; regulation of protein localization; establishment of localization in cell; secretion; regulation of cellular localization; epidermal growth factor receptor signaling pathway; positive regulation of cellular process; positive regulation of protein kinase activity; system development;	cell part;	protein binding;
GnigEST_4510_Length=1723	regulation of transcription from RNA polymerase II promoter;	mediator complex;
GnigEST_4511_Length=2364	central nervous system development; regulation of tube size, open tracheal system; cuticle chitin biosynthetic process; dorsal closure; embryonic epithelial tube formation; axonal fasciculation; chitin-based embryonic cuticle biosynthetic process; extracellular matrix organization;		UDP-N-acetylglucosamine diphosphorylase activity;
GnigEST_45138_Length=975			oxidoreductase activity;
GnigEST_45139_Length=1029			oxidoreductase activity;
GnigEST_4515_Length=1184			zinc ion binding;
GnigEST_45157_Length=1318			binding;
GnigEST_45228_Length=550	steroid hormone mediated signaling pathway; regulation of transcription, DNA-dependent;	nucleus;	zinc ion binding; sequence-specific DNA binding; transcription factor activity; steroid hormone receptor activity;
GnigEST_4526_Length=636		integral to membrane;
GnigEST_4527_Length=3560	cellular amino acid metabolic process; biosynthetic process;		pyridoxal phosphate binding; L-aspartate:2-oxoglutarate aminotransferase activity;
GnigEST_45278_Length=1039	cell migration; synaptic transmission, glutamatergic; synaptic vesicle exocytosis; branch fusion, open tracheal system; cell adhesion; motor axon guidance;	synaptic vesicle; cell projection; membrane;
GnigEST_4529_Length=1416	post-embryonic organ development; organ morphogenesis; post-embryonic development; cellular response to stimulus;
GnigEST_453_Length=1929	protein folding; multicellular organismal development; response to heat;	mitochondrial outer membrane;	metal ion binding; heat shock protein binding; ATP binding; unfolded protein binding;
GnigEST_4533_Length=716	protein amino acid phosphorylation; transcription-coupled nucleotide-excision repair; transcription initiation from RNA polymerase II promoter; positive regulation of viral transcription; regulation of transcription, DNA-dependent; RNA elongation from RNA polymerase II promoter; mRNA capping; nuclear mRNA splicing, via spliceosome;	DNA-directed RNA polymerase II, core complex;	DNA-directed RNA polymerase activity; zinc ion binding; protein kinase activity; DNA binding; nucleotide binding;
GnigEST_4535_Length=2841			binding;
GnigEST_45358_Length=1028		integral to peroxisomal membrane;
GnigEST_4536_Length=1047			catalytic activity;
GnigEST_4537_Length=3062			oxidoreductase activity;
GnigEST_4538_Length=4187			transmembrane transporter activity;
GnigEST_454_Length=14361	ATP catabolic process; microtubule-based movement;	dynein complex;	microtubule motor activity; ATP binding; ATPase activity;
GnigEST_45403_Length=534	translational elongation; GTP catabolic process;	cytoplasm;	translation elongation factor activity; GTPase activity; GTP binding;
GnigEST_45436_Length=363	ion transport;	membrane;
GnigEST_4545_Length=882	neurogenesis;	plasma membrane;
GnigEST_45453_Length=407		ribosome;
GnigEST_4549_Length=913			metal ion binding;
GnigEST_4552_Length=1031	regulation of synapse organization;		guanyl-nucleotide exchange factor activity;
GnigEST_4553_Length=1643	transport;
GnigEST_4554_Length=983		proteasome activator complex;
GnigEST_4555_Length=1701	regulation of transcription, DNA-dependent;		transcription factor activity; sequence-specific DNA binding;
GnigEST_4556_Length=1163			binding;
GnigEST_4559_Length=2348	peptide cross-linking;		protein-glutamine gamma-glutamyltransferase activity;
GnigEST_45597_Length=1512	transport; lipid metabolic process;	intracellular;	phospholipase C activity; transporter activity;
GnigEST_4561_Length=1012			ribonuclease activity;
GnigEST_4562_Length=1073	transport;	plasma membrane; membrane part; synapse;	receptor activity; ion channel activity;
GnigEST_45684_Length=1713	proteolysis;	integral to membrane;	calcium ion binding; serine-type endopeptidase activity;
GnigEST_45717_Length=1636	axon target recognition; wing disc pattern formation; regulation of transcription, DNA-dependent; cell proliferation; eye pigment metabolic process; chromatin remodeling; histone H3 acetylation; positive regulation of histone acetylation;	polytene chromosome; SAGA complex;	protein binding;
GnigEST_4572_Length=2802			zinc ion binding;
GnigEST_4573_Length=1642	carnitine shuttle; regulation of fatty acid oxidation;	mitochondrial inner membrane;	carnitine O-palmitoyltransferase activity;
GnigEST_45733_Length=3688	posttranscriptional gene silencing by RNA; RNA methylation;		O-methyltransferase activity;
GnigEST_45755_Length=2479	chromatin modification; peptidyl-lysine methylation; transcription, DNA-dependent;		S-adenosylmethionine-dependent methyltransferase activity;
GnigEST_4577_Length=1913	vesicle docking during exocytosis;
GnigEST_45787_Length=686	translational initiation; GTP catabolic process;	intracellular;	translation initiation factor activity; GTPase activity; GTP binding;
GnigEST_458_Length=3645	ATP hydrolysis coupled proton transport;	vacuolar proton-transporting V-type ATPase, V0 domain; plasma membrane;	hydrogen-exporting ATPase activity, phosphorylative mechanism;
GnigEST_45822_Length=524	sensory cilium assembly;
GnigEST_4583_Length=1126	metabolic process;
GnigEST_4585_Length=1794	'de novo' posttranslational protein folding; post-chaperonin tubulin folding pathway; GTP catabolic process;	cytosol; microtubule; photoreceptor connecting cilium;	chaperone binding; GTPase activity;
GnigEST_4586_Length=1090	phosphorylation;		protein kinase activity; nucleotide binding;
GnigEST_459_Length=6333			binding;
GnigEST_45919_Length=3979	phosphorylation; fructose 2,6-bisphosphate metabolic process;		fructose-2,6-bisphosphate 2-phosphatase activity; 6-phosphofructo-2-kinase activity; ATP binding;
GnigEST_4593_Length=2551	transmembrane transport; regulation of pH; sodium ion transport;	integral to membrane;	sodium:hydrogen antiporter activity;
GnigEST_45956_Length=2803	wing disc development; phagocytosis, engulfment; regulation of lamellipodium assembly; negative regulation of filopodium assembly; microtubule-based movement; germarium-derived oocyte fate determination; barbed-end actin filament capping;	F-actin capping protein complex; dynactin complex; apical plasma membrane;	actin binding;
GnigEST_4596_Length=960	small GTPase mediated signal transduction;	intracellular;	GTP binding;
GnigEST_4601_Length=2820	oxidation reduction; pyridoxine biosynthetic process;	cytosol;	pyridoxamine-phosphate oxidase activity; FMN binding;
GnigEST_46049_Length=3606	digestive system process; chitin-based cuticle development; defecation; oogenesis;
GnigEST_4605_Length=2037	ion transport;	postsynaptic membrane; cell junction; integral to membrane;	GABA-A receptor activity; extracellular ligand-gated ion channel activity;
GnigEST_4609_Length=2416	immune system process; nervous system development; cell differentiation; organ development; locomotion; reproductive process;		binding;
GnigEST_4612_Length=473			transferase activity;
GnigEST_4613_Length=2114			transferase activity;
GnigEST_4616_Length=3650	positive regulation of DNA repair; histone H2A K63-linked ubiquitination; response to ionizing radiation; double-strand break repair;	ubiquitin ligase complex; nucleus;	histone binding; ubiquitin binding; ubiquitin-protein ligase activity; chromatin binding;
GnigEST_4623_Length=1960	histone acetylation;		histone acetyltransferase activity;
GnigEST_4625_Length=499	transport;	intracellular;
GnigEST_4629_Length=2863	lipid homeostasis; positive regulation of lipid storage; determination of adult lifespan; triglyceride catabolic process; triglyceride mobilization;	lipid particle;	triglyceride lipase activity;
GnigEST_46339_Length=2561		microtubule organizing center;
GnigEST_4634_Length=699	cellular metabolic process;		kinase activity;
GnigEST_4636_Length=2275	GTP catabolic process; SRP-dependent cotranslational protein targeting to membrane;	signal recognition particle receptor complex;	receptor activity; GTPase activity; GTP binding; signal recognition particle binding;
GnigEST_46374_Length=1772			lysophospholipase activity;
GnigEST_4639_Length=3152	lamellipodium assembly; filopodium assembly; regulation of cell migration; regulation of Rho protein signal transduction;	filopodium; ruffle membrane; lamellipodium; cytoplasm;	Rac guanyl-nucleotide exchange factor activity;
GnigEST_46391_Length=897			sugar binding;
GnigEST_464_Length=3107	regulation of ubiquitin-protein ligase activity during mitotic cell cycle;	nuclear part;	protein binding;
GnigEST_4641_Length=2028	regulation of apoptosis; regulation of nitric oxide biosynthetic process; neurotransmitter secretion; regulation of nitric-oxide synthase activity;	cytoplasm;	PDZ domain binding; nitric-oxide synthase binding;
GnigEST_46445_Length=800			catalytic activity;
GnigEST_4647_Length=756	translational initiation; transcription initiation;	transcription factor TFIID complex;	DNA binding; translation initiation factor activity;
GnigEST_4648_Length=4780	DNA replication;	nucleus;	DNA-directed DNA polymerase activity; DNA binding; zinc ion binding; nucleotide binding;
GnigEST_46503_Length=1782			binding;
GnigEST_4656_Length=2081	transport;	integral to membrane;
GnigEST_46572_Length=2133		cytoskeleton; cytoplasm;	ATP binding;
GnigEST_46573_Length=4727	lipid transport;		lipid transporter activity;
GnigEST_46574_Length=7128	lipid transport;		lipid transporter activity;
GnigEST_46575_Length=7226	lipid transport;		lipid transporter activity;
GnigEST_46577_Length=7200	lipid transport;		lipid transporter activity;
GnigEST_46579_Length=7150	lipid transport;		lipid transporter activity;
GnigEST_4658_Length=1221			binding;
GnigEST_46583_Length=8039	lipid transport;		lipid transporter activity;
GnigEST_46584_Length=7995	lipid transport;		lipid transporter activity;
GnigEST_46586_Length=3924	lipid transport;		lipid transporter activity;
GnigEST_46588_Length=4339	lipid transport;		lipid transporter activity;
GnigEST_46589_Length=4205	lipid transport;		lipid transporter activity;
GnigEST_46595_Length=6081	striated muscle contraction; dorsal closure, amnioserosa morphology change; establishment of neuroblast polarity; regulation of tube length, open tracheal system; myosin II filament assembly; ecdysone-mediated induction of salivary gland cell autophagic cell death; Malpighian tubule morphogenesis; dorsal closure, spreading of leading edge cells; sarcomere organization; cuticle pattern formation; …	unconventional myosin complex; striated muscle thick filament; A band; cleavage furrow; apical cortex; Z disc;	actin binding; microfilament motor activity; structural constituent of muscle; myosin light chain binding; 2-alkenal reductase activity; ATPase activity, coupled; protein homodimerization activity; ATP binding;
GnigEST_466_Length=4009	embryonic development ending in birth or egg hatching; reproduction; growth; receptor-mediated endocytosis; nematode larval development;		binding;
GnigEST_46601_Length=2449	oxygen transport;		oxygen transporter activity;
GnigEST_46611_Length=2924	transport; respiratory electron transport chain;	respiratory chain; integral to membrane; mitochondrion;	metal ion binding; oxidoreductase activity; electron carrier activity;
GnigEST_46614_Length=1222	metabolic process; regulation of biological process;	cell surface; plasma membrane part; lysosome; extracellular region; mitochondrion;	endopeptidase activity; protein binding; cysteine-type peptidase activity;
GnigEST_46615_Length=989			peptidase activity;
GnigEST_4662_Length=4384	mammary gland development; regulation of cell communication; response to organic substance; morphogenesis of an epithelial sheet; toll-like receptor signaling pathway; protein amino acid phosphorylation; response to acid; cell differentiation; regulation of I-kappaB kinase/NF-kappaB cascade;	cytosol; protein complex; plasma membrane part;	protein binding; protein serine/threonine kinase activity;
GnigEST_4663_Length=973	cellular process; organ development;
GnigEST_46639_Length=1994	regulation of transcription, DNA-dependent;		DNA binding;
GnigEST_46642_Length=357			cysteine-type peptidase activity;
GnigEST_46644_Length=1278			catalytic activity;
GnigEST_46646_Length=473	viral transcription; endocrine pancreas development; translational elongation; mitotic prometaphase; translational termination; cell proliferation;	cytosolic small ribosomal subunit; lipid particle; nucleus;	zinc ion binding; structural constituent of ribosome; DNA binding; protein binding;
GnigEST_46647_Length=839	translation;	ribosome;	structural constituent of ribosome;
GnigEST_46653_Length=1908	translational elongation; GTP catabolic process;	cytoplasm;	translation elongation factor activity; GTPase activity; GTP binding;
GnigEST_46654_Length=465	translation;	ribosome;	structural constituent of ribosome;
GnigEST_46655_Length=526	translation;	small ribosomal subunit;	structural constituent of ribosome; RNA binding;
GnigEST_46656_Length=574	translation;	ribosome;	structural constituent of ribosome;
GnigEST_46659_Length=654	translation;	ribosome;	structural constituent of ribosome; rRNA binding;
GnigEST_46660_Length=541	proton transport;	mitochondrial proton-transporting ATP synthase complex, coupling factor F(o); lipid particle;	hydrogen-exporting ATPase activity, phosphorylative mechanism;
GnigEST_46663_Length=447	mitochondrial electron transport, ubiquinol to cytochrome c;	mitochondrial respiratory chain complex III; lipid particle;	ubiquinol-cytochrome-c reductase activity; ubiquinone binding;
GnigEST_46665_Length=690	mitochondrial electron transport, cytochrome c to oxygen;	lipid particle; mitochondrial respiratory chain complex IV;	cytochrome-c oxidase activity;
GnigEST_46666_Length=849	translation;	ribosome;	structural constituent of ribosome;
GnigEST_46667_Length=1145	ribosome biogenesis; translational elongation;	ribosome;	structural constituent of ribosome; DNA-(apurinic or apyrimidinic site) lyase activity;
GnigEST_46668_Length=1654	cellular iron ion homeostasis; iron ion transport; oxidation reduction;	cytoplasm;	ferric iron binding; ferroxidase activity;
GnigEST_46672_Length=4126	calcium ion transport; ATP biosynthetic process; regulation of sequestering of calcium ion; neuromuscular synaptic transmission;	sarcoplasmic reticulum; integral to membrane; endoplasmic reticulum membrane; nuclear envelope; lipid particle;	protein binding; metal ion binding; calcium-transporting ATPase activity; ATP binding;
GnigEST_46673_Length=3924	calcium ion transport; ATP biosynthetic process; regulation of sequestering of calcium ion; neuromuscular synaptic transmission;	sarcoplasmic reticulum; integral to membrane; endoplasmic reticulum membrane; nuclear envelope; lipid particle;	protein binding; metal ion binding; calcium-transporting ATPase activity; ATP binding;
GnigEST_46677_Length=629		intracellular;
GnigEST_46678_Length=471	translation;	ribosome;	structural constituent of ribosome;
GnigEST_46680_Length=418	mitotic spindle elongation; translation;	lipid particle; cytosolic small ribosomal subunit;	structural constituent of ribosome;
GnigEST_46681_Length=319			calcium ion binding;
GnigEST_46684_Length=1967	phosphorylation;		ATP binding; arginine kinase activity;
GnigEST_46685_Length=349	ATP synthesis coupled proton transport;	mitochondrial proton-transporting ATP synthase complex, catalytic core F(1);	hydrogen ion transporting ATP synthase activity, rotational mechanism; proton-transporting ATPase activity, rotational mechanism;
GnigEST_46689_Length=1304	chitin catabolic process;		chitinase activity; cation binding;
GnigEST_46690_Length=340	translation;	small ribosomal subunit;	structural constituent of ribosome; RNA binding;
GnigEST_46695_Length=1108	developmental process;	cell part;
GnigEST_46698_Length=473	translation;	ribosome;	structural constituent of ribosome;
GnigEST_46699_Length=1011	translation;	ribosome;	structural constituent of ribosome; rRNA binding;
GnigEST_467_Length=3365		mRNA cleavage and polyadenylation specificity factor complex;	nucleic acid binding; calcium ion binding;
GnigEST_4670_Length=3759	carbohydrate transport;	membrane;	UDP-galactose transmembrane transporter activity;
GnigEST_46700_Length=1245	nucleosome assembly; translation;	ribosome; nucleosome;	DNA binding; structural constituent of ribosome; RNA binding; nucleotide binding;
GnigEST_46701_Length=1022	translational elongation;	eukaryotic translation elongation factor 1 complex;	glutathione transferase activity; translation elongation factor activity;
GnigEST_46702_Length=1740	cellular carbohydrate metabolic process; tricarboxylic acid cycle;	mitochondrial matrix;	acyltransferase activity; binding; citrate (Si)-synthase activity;
GnigEST_46703_Length=2187	regulation of lipid metabolic process; regulation of autophagy; fatty acid biosynthetic process; oxidation reduction; cuticle hydrocarbon biosynthetic process; pheromone biosynthetic process; male mating behavior;	integral to membrane; cytoplasmic vesicle; lipid particle; endoplasmic reticulum;	stearoyl-CoA 9-desaturase activity; iron ion binding;
GnigEST_46706_Length=473	translation;	ribosome;	structural constituent of ribosome;
GnigEST_46707_Length=940	negative regulation of neuron apoptosis; vitamin D metabolic process; negative regulation of multicellular organism growth; proteolysis; response to acid;	late endosome; apical part of cell;	peptidase activity;
GnigEST_46709_Length=674	nucleoside diphosphate phosphorylation; UTP biosynthetic process; GTP biosynthetic process; CTP biosynthetic process;	nuclear microtubule; cytoplasm;	nucleoside diphosphate kinase activity; ATP binding; magnesium ion binding;
GnigEST_46713_Length=2674	polyamine biosynthetic process;		ornithine decarboxylase activity;
GnigEST_46714_Length=2482	polyamine biosynthetic process;		ornithine decarboxylase activity;
GnigEST_46715_Length=2234	polyamine biosynthetic process;		ornithine decarboxylase activity;
GnigEST_46716_Length=1935			carboxy-lyase activity;
GnigEST_46721_Length=1603	mitochondrial electron transport, ubiquinol to cytochrome c;	mitochondrial respiratory chain complex III; lipid particle;	heme binding; electron transporter, transferring electrons within CoQH2-cytochrome c reductase complex activity;
GnigEST_46722_Length=1307	glycolysis; oxidation reduction;	cytoplasm;	NAD or NADH binding; glyceraldehyde-3-phosphate dehydrogenase (phosphorylating) activity;
GnigEST_46725_Length=1340	olfactory behavior; inter-male aggressive behavior;	fusome; smooth endoplasmic reticulum; endoplasmic reticulum part; lipid particle;
GnigEST_46729_Length=2188	plasma membrane ATP synthesis coupled proton transport; ATP hydrolysis coupled proton transport;	proton-transporting ATP synthase complex, catalytic core F(1);	hydrogen ion transporting ATP synthase activity, rotational mechanism; ATP binding; proton-transporting ATPase activity, rotational mechanism;
GnigEST_46730_Length=2186	positive regulation of growth rate; plasma membrane ATP synthesis coupled proton transport; determination of adult lifespan; reproduction; nematode larval development; ATP hydrolysis coupled proton transport; embryonic development ending in birth or egg hatching;	proton-transporting ATP synthase complex, catalytic core F(1);	hydrogen ion transporting ATP synthase activity, rotational mechanism; ATP binding; protein binding; proton-transporting ATPase activity, rotational mechanism;
GnigEST_46733_Length=937	phosphorylation;		receptor activity; kinase activity;
GnigEST_46734_Length=2334		cytoskeleton; cytoplasm;	ATP binding;
GnigEST_46735_Length=2839	'de novo' posttranslational protein folding; axon guidance; adherens junction organization; cellular component movement; cell junction assembly; blood coagulation; response to calcium ion;	cytosol; cortical cytoskeleton; axon; soluble fraction; NuA4 histone acetyltransferase complex; ribonucleoprotein complex; MLL5-L complex;	kinesin binding; identical protein binding; ATP binding; nitric-oxide synthase binding; protein kinase binding; structural constituent of cytoskeleton;
GnigEST_46736_Length=2886	axon guidance; cytoskeleton organization; mushroom body development; adherens junction organization; cellular component movement; response to calcium ion; maintenance of protein location in cell; phagocytosis, engulfment; sperm individualization; cell junction assembly; blood coagulation; inter-male aggressive behavior; cytokinesis;	actin filament; cytosol; axon; Ino80 complex; microtubule associated complex; lipid particle;	protein kinase binding; identical protein binding; ATP binding; structural constituent of cytoskeleton;
GnigEST_46737_Length=1376	maintenance of protein location in cell; sperm individualization; cytokinesis; mushroom body development; cytoskeleton organization; phagocytosis, engulfment; inter-male aggressive behavior;	Ino80 complex; microtubule associated complex; actin filament; lipid particle;	ATP binding; structural constituent of cytoskeleton;
GnigEST_46738_Length=2079	maintenance of protein location in cell; sperm individualization; cytokinesis; mushroom body development; cytoskeleton organization; phagocytosis, engulfment; inter-male aggressive behavior;	Ino80 complex; microtubule associated complex; actin filament; lipid particle;	ATP binding; structural constituent of cytoskeleton;
GnigEST_46739_Length=656			transferase activity; lyase activity;
GnigEST_46741_Length=868	protein folding; multicellular organism reproduction; protein peptidyl-prolyl isomerization;	extracellular space; microtubule associated complex; lipid particle;	peptidyl-prolyl cis-trans isomerase activity;
GnigEST_46744_Length=532		cytoplasm;
GnigEST_46747_Length=601	glutamine biosynthetic process;		glutamate-ammonia ligase activity; ATP binding;
GnigEST_46758_Length=608	translation;	lipid particle; cytosolic small ribosomal subunit;	structural constituent of ribosome;
GnigEST_46764_Length=1068	response to organic substance;	cytoplasmic part; plasma membrane;	peptidase activity; binding;
GnigEST_46766_Length=622	mitochondrial electron transport, NADH to ubiquinone; fatty acid biosynthetic process;	mitochondrion;	acyl carrier activity; cofactor binding; phosphopantetheine binding;
GnigEST_46771_Length=2744	establishment or maintenance of cell polarity; open tracheal system development; regulation of biological quality; compound eye morphogenesis; heart development; axonogenesis; cell-cell adhesion; pattern specification process; gonad development; ovarian follicle cell migration; asymmetric cell division; wound healing; regulation of cellular process; morphogenesis of a polarized epithelium; embryo…	apical junction complex; cell-cell adherens junction;	protein binding;
GnigEST_46776_Length=1780	lipid biosynthetic process;	membrane;	oxidoreductase activity, acting on paired donors, with oxidation of a pair of donors resulting in the reduction of molecular oxygen to two molecules of water;
GnigEST_46777_Length=1718	regulation of lipid metabolic process; regulation of autophagy; fatty acid biosynthetic process; cuticle hydrocarbon biosynthetic process; pheromone biosynthetic process; male mating behavior;	cytoplasmic vesicle; lipid particle; endoplasmic reticulum;	stearoyl-CoA 9-desaturase activity;
GnigEST_46784_Length=462	translation;	large ribosomal subunit;	structural constituent of ribosome;
GnigEST_46785_Length=502	translation;	large ribosomal subunit;	structural constituent of ribosome;
GnigEST_46786_Length=1421	monovalent inorganic cation transport;	integral to membrane;	cation channel activity;
GnigEST_46788_Length=1195			nucleic acid binding;
GnigEST_46792_Length=525	ATP synthesis coupled proton transport;	mitochondrial proton-transporting ATP synthase complex, coupling factor F(o);	hydrogen ion transmembrane transporter activity;
GnigEST_46793_Length=2239	response to stress;		ATP binding;
GnigEST_46794_Length=2348	response to stress;		ATP binding;
GnigEST_46797_Length=2070	nuclear division; sarcomere organization; skeletal muscle tissue development; nervous system development; muscle cell homeostasis; cardiac muscle tissue development;	troponin complex; nucleus;	actin binding; tropomyosin binding;
GnigEST_46799_Length=1039	nuclear division; sarcomere organization; skeletal muscle tissue development; nervous system development; muscle cell homeostasis; cardiac muscle tissue development;	troponin complex; nucleus;	actin binding; tropomyosin binding;
GnigEST_46800_Length=1799	nuclear division; sarcomere organization; skeletal muscle tissue development; nervous system development; muscle cell homeostasis; cardiac muscle tissue development;	troponin complex; nucleus;	actin binding; tropomyosin binding;
GnigEST_46802_Length=1108	muscle organ development; heart development; myofibril assembly; striated muscle tissue development;	intracellular organelle;
GnigEST_46803_Length=711	nuclear division; sarcomere organization; skeletal muscle tissue development; nervous system development; muscle cell homeostasis; cardiac muscle tissue development;	troponin complex; nucleus;	actin binding; tropomyosin binding;
GnigEST_46804_Length=2958	malate metabolic process; oxidation reduction;		malic enzyme activity; NAD or NADH binding; metal ion binding; oxidoreductase activity, acting on the CH-OH group of donors, NAD or NADP as acceptor;
GnigEST_46805_Length=1296	malate metabolic process; oxidation reduction;		malic enzyme activity; NAD or NADH binding; metal ion binding; oxidoreductase activity, acting on the CH-OH group of donors, NAD or NADP as acceptor;
GnigEST_46806_Length=1001	malate metabolic process; oxidation reduction;	intracellular membrane-bounded organelle;	metal ion binding; NAD or NADH binding; malic enzyme activity; oxidoreductase activity, acting on the CH-OH group of donors, NAD or NADP as acceptor;
GnigEST_46808_Length=399	phosphorylation;		receptor activity; kinase activity;
GnigEST_4681_Length=4786	ubiquitin-dependent protein catabolic process; induction of apoptosis; regulation of protein stability; protein deubiquitination; regulation of transcription factor activity;	cytoplasm; nucleus;	ubiquitin thiolesterase activity; p53 binding; protein C-terminus binding; ubiquitin protein ligase binding; ubiquitin-specific protease activity; transcription factor binding; protein homodimerization activity;
GnigEST_46820_Length=2221			lipoyltransferase activity;
GnigEST_46833_Length=484	positive regulation of ubiquitin-protein ligase activity during mitotic cell cycle; cellular membrane organization; negative regulation of ubiquitin-protein ligase activity during mitotic cell cycle; induction of apoptosis by extracellular signals; anti-apoptosis; MyD88-independent toll-like receptor signaling pathway; anaphase-promoting complex-dependent proteasomal ubiquitin-dependent protein c…	nucleoplasm; cytosol; endosome membrane;	protein binding;
GnigEST_46837_Length=1852		extracellular region;	binding;
GnigEST_46838_Length=653	mitochondrial electron transport, NADH to ubiquinone;	mitochondrial respiratory chain complex I;	NADH dehydrogenase (ubiquinone) activity;
GnigEST_46839_Length=1919	translation;	ribosome;	structural constituent of ribosome;
GnigEST_4684_Length=1665	ubiquitin-dependent protein catabolic process;	nuclear ubiquitin ligase complex; SCF ubiquitin ligase complex;
GnigEST_46842_Length=515	translation;	small ribosomal subunit;	structural constituent of ribosome; RNA binding;
GnigEST_46843_Length=669	nucleosome assembly;	nucleus;
GnigEST_46845_Length=881			protein kinase activity;
GnigEST_46848_Length=26102	mesoderm development; protein amino acid phosphorylation; sarcomere organization; imaginal disc-derived wing vein morphogenesis;	Z disc;	structural constituent of muscle; ATP binding; structural constituent of cytoskeleton; myosin light chain kinase activity;
GnigEST_46849_Length=8138	mesoderm development; protein amino acid phosphorylation; sarcomere organization; imaginal disc-derived wing vein morphogenesis;	Z disc;	structural constituent of muscle; ATP binding; structural constituent of cytoskeleton; myosin light chain kinase activity;
GnigEST_46850_Length=2560	mesoderm development; protein amino acid phosphorylation; sarcomere organization; imaginal disc-derived wing vein morphogenesis;	Z disc;	structural constituent of muscle; nucleotide binding; structural constituent of cytoskeleton; myosin light chain kinase activity;
GnigEST_46854_Length=900	mesoderm development; protein amino acid phosphorylation; sarcomere organization; imaginal disc-derived wing vein morphogenesis;	Z disc;	structural constituent of muscle; nucleotide binding; structural constituent of cytoskeleton; myosin light chain kinase activity;
GnigEST_46859_Length=586	translation;	ribosome;	structural constituent of ribosome;
GnigEST_46860_Length=451	translation;	small ribosomal subunit;	structural constituent of ribosome;
GnigEST_46862_Length=3840	mitotic cell cycle G2/M transition DNA damage checkpoint; cytoplasmic mRNA processing body assembly;	microtubule associated complex; cytoplasmic mRNA processing body;	RNA binding; ATP-dependent RNA helicase activity; ATP binding;
GnigEST_46863_Length=4508			nucleic acid binding; ATP binding; ATP-dependent helicase activity;
GnigEST_46870_Length=2427	cell redox homeostasis; glycerol ether metabolic process;	endoplasmic reticulum;	electron carrier activity; isomerase activity; dolichyl-diphosphooligosaccharide-protein glycotransferase activity; protein disulfide oxidoreductase activity;
GnigEST_46871_Length=685	carbohydrate metabolic process; actomyosin structure organization;		hydrolase activity, hydrolyzing O-glycosyl compounds; actin binding; cation binding;
GnigEST_46879_Length=2469	translational initiation;		ATP-dependent helicase activity; ATP binding; translation initiation factor activity;
GnigEST_46885_Length=2427	response to stress; transmembrane transport; cation transport; protein refolding;	cytoplasm; integral to membrane;	solute:hydrogen antiporter activity; ATP binding; unfolded protein binding;
GnigEST_4689_Length=3039	organelle organization;	intracellular membrane-bounded organelle; cytoplasmic part;	cysteine-type peptidase activity;
GnigEST_46890_Length=630	signal transduction; metabolic process; response to heat;		signal transducer activity; structural constituent of eye lens; catalytic activity;
GnigEST_46891_Length=908	response to oxidative stress; cell redox homeostasis; determination of adult lifespan; negative regulation of apoptosis;	nucleus; cytosol; mitochondrion;
GnigEST_46892_Length=298	translation;	ribosome;	structural constituent of ribosome;
GnigEST_46896_Length=897	translation;	ribosome;	structural constituent of ribosome;
GnigEST_469_Length=3374			nucleoside-triphosphatase activity; nucleotide binding;
GnigEST_46901_Length=1376	phosphate transport; DNA integration; DNA recombination;	mitochondrial envelope; integral to membrane;	DNA binding; phosphate transmembrane transporter activity;
GnigEST_46902_Length=1558	phosphate transport;	mitochondrial envelope; integral to membrane;	phosphate transmembrane transporter activity;
GnigEST_46903_Length=1189			peptidase activity;
GnigEST_46904_Length=1761	tricarboxylic acid cycle;	microtubule associated complex; lipid particle; mitochondrial matrix;	NAD or NADH binding; magnesium ion binding; isocitrate dehydrogenase (NAD+) activity;
GnigEST_46908_Length=609	translation;	ribosome;	structural constituent of ribosome;
GnigEST_46909_Length=1625	translation;	ribosome;	structural constituent of ribosome;
GnigEST_46910_Length=1054	protein modification process; ubiquitin-dependent protein catabolic process;	vacuole; cell wall;
GnigEST_46916_Length=1143	tetrahydrofolate biosynthetic process; compound eye pigmentation; embryonic pattern specification; tetrahydrobiopterin biosynthetic process; pteridine biosynthetic process; cuticle pigmentation; one-carbon metabolic process; preblastoderm mitotic cell cycle; regulation of GTP cyclohydrolase I activity; larval chitin-based cuticle development;	cytoplasm;	GTP cyclohydrolase I activity; GTP cyclohydrolase I regulator activity;
GnigEST_46917_Length=789			hydrolase activity;
GnigEST_46918_Length=1559			hydrolase activity;
GnigEST_46922_Length=638	mitochondrial electron transport, NADH to ubiquinone;	mitochondrial respiratory chain complex I;	electron carrier activity; NADH dehydrogenase (ubiquinone) activity;
GnigEST_46927_Length=784			hydrolase activity;
GnigEST_4693_Length=1100		cell part;
GnigEST_46930_Length=2007			receptor activity;
GnigEST_46931_Length=444			acylphosphatase activity;
GnigEST_46932_Length=1762	nucleolus organization; box H/ACA snoRNA metabolic process; positive regulation of cell proliferation; regulation of protein import into nucleus; positive regulation of transcription, DNA-dependent; cell cycle;	Cajal body; small nuclear ribonucleoprotein complex; nucleolus;	nuclear localization sequence binding; box C/D snoRNA binding; protein domain specific binding; box H/ACA snoRNA binding; DNA binding; transcription factor activity; transcription factor binding;
GnigEST_46935_Length=1374			oxidoreductase activity;
GnigEST_46937_Length=7412	metabolic process;		binding; oxidoreductase activity; acyl-[acyl-carrier-protein] hydrolase activity;
GnigEST_46938_Length=4657	metabolic process;		binding; oxidoreductase activity; acyl-[acyl-carrier-protein] hydrolase activity;
GnigEST_46946_Length=695	vesicle-mediated transport; intracellular protein transport;	Golgi apparatus; endoplasmic reticulum;	GTP binding;
GnigEST_46947_Length=487			structural constituent of chitin-based cuticle;
GnigEST_46949_Length=1848		mitochondrial matrix;
GnigEST_4695_Length=717	translation; peptidyl-tyrosine dephosphorylation;		protein tyrosine phosphatase activity; aminoacyl-tRNA hydrolase activity;
GnigEST_46955_Length=2464	protein folding; response to stress;	cytoplasm;	unfolded protein binding; ATP binding;
GnigEST_46959_Length=283	striated muscle contraction; dorsal closure, amnioserosa morphology change; establishment of neuroblast polarity; regulation of tube length, open tracheal system; myosin II filament assembly; ecdysone-mediated induction of salivary gland cell autophagic cell death; Malpighian tubule morphogenesis; dorsal closure, spreading of leading edge cells; sarcomere organization; cuticle pattern formation; …	unconventional myosin complex; striated muscle thick filament; A band; cleavage furrow; apical cortex; Z disc;	actin binding; microfilament motor activity; structural constituent of muscle; myosin light chain binding; 2-alkenal reductase activity; ATPase activity, coupled; protein homodimerization activity; ATP binding;
GnigEST_46960_Length=2837	protein amino acid phosphorylation; microtubule-based process; regulation of growth;	nuclear envelope; centrosome; microtubule;	calmodulin-dependent protein kinase activity; ATP binding;
GnigEST_46966_Length=532	negative regulation of peptidase activity;		peptidase inhibitor activity;
GnigEST_46970_Length=312	ATP synthesis coupled proton transport;	mitochondrial proton-transporting ATP synthase complex, catalytic core F(1);	hydrogen ion transporting ATP synthase activity, rotational mechanism; proton-transporting ATPase activity, rotational mechanism;
GnigEST_46976_Length=3084	electron transport chain;	membrane part;	oxidoreductase activity;
GnigEST_46978_Length=609	oxidation reduction;	membrane;
GnigEST_46979_Length=802	viral transcription; endocrine pancreas development; regulation of translation; translational elongation; translational termination; positive regulation of cell proliferation;	nucleolus; cytosolic small ribosomal subunit;	rRNA binding; structural constituent of ribosome; translation regulator activity; protein binding; hydrolase activity;
GnigEST_4698_Length=3082	regulation of transcription, DNA-dependent;	nucleus;	transcription factor activity; DNA binding;
GnigEST_46981_Length=1737	cellular process;		aminopeptidase activity;
GnigEST_46987_Length=364			transferase activity;
GnigEST_46988_Length=1440	regulation of alternative nuclear mRNA splicing, via spliceosome; negative regulation of RNA splicing;	polytene chromosome puff; heterogeneous nuclear ribonucleoprotein complex;	mRNA binding; sequence-specific DNA binding; nucleotide binding;
GnigEST_46990_Length=1630	transport;	membrane;
GnigEST_46995_Length=1257		ribosome; nucleus;
GnigEST_46996_Length=1135	viral reproduction; endosome transport; negative regulation of ubiquitin-protein ligase activity during mitotic cell cycle; MyD88-independent toll-like receptor signaling pathway; positive regulation of I-kappaB kinase/NF-kappaB cascade; DNA repair; toll-like receptor 3 signaling pathway; M/G1 transition of mitotic cell cycle; toll-like receptor 4 signaling pathway; Toll signaling pathway; S phas…	cytosol; nucleoplasm; plasma membrane; endosome membrane; ribosome; endocytic vesicle membrane;	protein binding;
GnigEST_47000_Length=1611	metarhodopsin inactivation; photoreceptor cell maintenance; endocytosis;	rhabdomere; membrane fraction; cytoplasm;	metarhodopsin binding;
GnigEST_47001_Length=1283	signal peptide processing;	integral to membrane; signal peptidase complex;	peptidase activity;
GnigEST_47003_Length=2706		membrane;
GnigEST_47004_Length=2639		membrane;
GnigEST_47005_Length=554	response to glucose stimulus; response to protein stimulus; response to ethanol; regulation of apoptosis; response to wounding; proteolysis; response to peptide hormone stimulus; skeletal muscle tissue development; response to organic cyclic substance; response to interleukin-4; regulation of catalytic activity; response to amine stimulus; negative regulation of cell death; autophagy; response to…	lysosome; external side of plasma membrane; soluble fraction; mitochondrion; caveola; extracellular space; melanosome; perinuclear region of cytoplasm; apical plasma membrane; sarcolemma;	peptide binding; kininogen binding; protein complex binding; cysteine-type endopeptidase activity;
GnigEST_4701_Length=1486		cytoplasm; nuclear chromatin;
GnigEST_47013_Length=730	translation;	ribosome;	structural constituent of ribosome;
GnigEST_47014_Length=1510	translation;	ribosome;	structural constituent of ribosome;
GnigEST_47015_Length=2169	protein import into nucleus;	cytoplasm; nuclear pore;	protein binding; protein transporter activity;
GnigEST_47020_Length=2186	tricarboxylic acid cycle;		aconitate hydratase activity; 4 iron, 4 sulfur cluster binding;
GnigEST_47021_Length=2290	tricarboxylic acid cycle;		aconitate hydratase activity; 4 iron, 4 sulfur cluster binding;
GnigEST_47022_Length=436	proteolysis;		serine-type carboxypeptidase activity;
GnigEST_47026_Length=1519	tricarboxylic acid cycle;		NAD or NADH binding; isocitrate dehydrogenase (NAD+) activity; magnesium ion binding;
GnigEST_47027_Length=756		intracellular part;
GnigEST_47028_Length=1707	transport;	intracellular;	transporter activity;
GnigEST_47037_Length=594	transmembrane transport; protein import into mitochondrial inner membrane;	mitochondrial inner membrane presequence translocase complex; mitochondrial intermembrane space protein transporter complex;	P-P-bond-hydrolysis-driven protein transmembrane transporter activity; metal ion binding;
GnigEST_47038_Length=2752		vacuolar proton-transporting V-type ATPase, V0 domain; plasma membrane;	hydrogen-exporting ATPase activity, phosphorylative mechanism;
GnigEST_47048_Length=8328	biosynthetic process; oxidation reduction;		palmitoyl-[acyl-carrier-protein] hydrolase activity; [acyl-carrier-protein] S-malonyltransferase activity; enoyl-[acyl-carrier-protein] reductase (NADPH, B-specific) activity; [acyl-carrier-protein] S-acetyltransferase activity; oleoyl-[acyl-carrier-protein] hydrolase activity; 3-oxoacyl-[acyl-carrier-protein] reductase activity; acyl carrier activity; 3-oxoacyl-[acyl-carrier-protein] synthase ac…
GnigEST_47049_Length=8325	biosynthetic process; oxidation reduction;		palmitoyl-[acyl-carrier-protein] hydrolase activity; [acyl-carrier-protein] S-malonyltransferase activity; enoyl-[acyl-carrier-protein] reductase (NADPH, B-specific) activity; [acyl-carrier-protein] S-acetyltransferase activity; oleoyl-[acyl-carrier-protein] hydrolase activity; 3-oxoacyl-[acyl-carrier-protein] reductase activity; acyl carrier activity; 3-oxoacyl-[acyl-carrier-protein] synthase ac…
GnigEST_4705_Length=1602		membrane;
GnigEST_47051_Length=4448	protein amino acid phosphorylation;		ATP binding; MAP kinase kinase kinase activity;
GnigEST_47054_Length=924	translation;	mitochondrial small ribosomal subunit;	structural constituent of ribosome;
GnigEST_47055_Length=790	translation;	mitochondrial small ribosomal subunit;	structural constituent of ribosome;
GnigEST_47056_Length=651	translation;	mitochondrial small ribosomal subunit;	structural constituent of ribosome;
GnigEST_47058_Length=296	translation;	large ribosomal subunit;	structural constituent of ribosome;
GnigEST_47060_Length=2598			catalytic activity;
GnigEST_47061_Length=1037			gamma-glutamyltransferase activity;
GnigEST_47063_Length=6423		Z disc; muscle tendon junction;	protein binding; zinc ion binding;
GnigEST_47064_Length=3170			zinc ion binding;
GnigEST_47069_Length=5328	dephosphorylation; synaptic growth at neuromuscular junction; spermatogenesis; nuclear mRNA splicing, via spliceosome;	precatalytic spliceosome; catalytic step 2 spliceosome;	mRNA binding; inositol-1(or 4)-monophosphatase activity; nucleotide binding;
GnigEST_47070_Length=1035			nucleotide binding; RNA binding;
GnigEST_47071_Length=968	translation;	mitochondrial large ribosomal subunit;	structural constituent of ribosome;
GnigEST_47075_Length=2452			hydrolase activity, acting on carbon-nitrogen (but not peptide) bonds;
GnigEST_47083_Length=1179	gluconeogenesis; fatty acid biosynthetic process; pentose-phosphate shunt; glycolysis;		triose-phosphate isomerase activity;
GnigEST_47089_Length=3281		cell part;
GnigEST_4711_Length=1032			metal ion binding; lactoylglutathione lyase activity;
GnigEST_47114_Length=800	proteolysis;	proteasome regulatory particle; cytoplasm; nucleus;
GnigEST_47116_Length=722			nucleic acid binding; nucleotide binding;
GnigEST_47117_Length=1054	salivary gland cell autophagic cell death; nurse cell apoptosis;	microtubule associated complex;	hydrolase activity;
GnigEST_4712_Length=552		nucleus; cytosol;
GnigEST_47126_Length=3501		vacuolar proton-transporting V-type ATPase, V0 domain; plasma membrane;	hydrogen-exporting ATPase activity, phosphorylative mechanism;
GnigEST_47127_Length=1274	translation;	large ribosomal subunit;	structural constituent of ribosome; zinc ion binding;
GnigEST_47128_Length=330	cell redox homeostasis; tRNA splicing, via endonucleolytic cleavage and ligation;		electron carrier activity; protein disulfide oxidoreductase activity; tRNA-intron endonuclease activity;
GnigEST_47138_Length=1410	rRNA methylation; regulation of transcription, DNA-dependent;	mitochondrion;	DNA binding; rRNA (adenine-N6,N6-)-dimethyltransferase activity;
GnigEST_47139_Length=380	nuclear mRNA splicing, via spliceosome;	U6 snRNP; spliceosomal complex;
GnigEST_4714_Length=736			acyltransferase activity;
GnigEST_47140_Length=2243	translational initiation;		translation initiation factor activity;
GnigEST_47142_Length=2435			catalytic activity;
GnigEST_47146_Length=2838	regulation of transcription, DNA-dependent;	nucleus;	transcription factor activity; sequence-specific DNA binding; protein dimerization activity;
GnigEST_47151_Length=7083	purine base metabolic process; purine ribonucleoside monophosphate biosynthetic process;		AMP deaminase activity;
GnigEST_47152_Length=6666	purine base metabolic process; purine ribonucleoside monophosphate biosynthetic process;		AMP deaminase activity;
GnigEST_47155_Length=1368	mesoderm development;	Z disc;
GnigEST_47156_Length=1884	mesoderm development;	Z disc;
GnigEST_47157_Length=1434	mesoderm development;	Z disc;
GnigEST_47163_Length=2351	GTP catabolic process; cation transport;		calcium ion binding; acid phosphatase activity; cation transmembrane transporter activity; GTPase activity; GTP binding;
GnigEST_47164_Length=2040	cysteine biosynthetic process via cystathionine; cysteine biosynthetic process from serine;	cytoplasm;	pyridoxal phosphate binding; cystathionine beta-synthase activity;
GnigEST_47165_Length=2410	cell redox homeostasis; glycerol ether metabolic process;	endoplasmic reticulum;	electron carrier activity; isomerase activity; protein disulfide oxidoreductase activity;
GnigEST_47168_Length=3048	lactose transport; trehalose transport; maltose transport; sucrose transport;	plasma membrane part; integral to membrane;	glucose transmembrane transporter activity; trehalose transmembrane transporter activity;
GnigEST_4717_Length=1234		intracellular part;
GnigEST_47170_Length=1519	cellular macromolecule metabolic process; primary metabolic process;
GnigEST_47176_Length=791	protein import into mitochondrial inner membrane; transmembrane transport;	mitochondrial inner membrane; mitochondrial intermembrane space protein transporter complex;	metal ion binding;
GnigEST_47179_Length=1530	hydrogen peroxide catabolic process; cell redox homeostasis; response to DNA damage stimulus; oxidation reduction;	microtubule associated complex; cytosol;	glutathione peroxidase activity; thioredoxin peroxidase activity;
GnigEST_4718_Length=966	metabolic process;
GnigEST_47180_Length=3229	regulation of bone remodeling; response to peptide hormone stimulus; cell-cell signaling involved in mammary gland development; somatic stem cell maintenance; cholesterol metabolic process; cellular metabolic process; cell migration involved in gastrulation; gastrulation with mouth forming second; embryonic digit morphogenesis; anterior/posterior pattern formation; Wnt receptor signaling pathway …	mitochondrion;	Wnt receptor activity; Wnt-protein binding;
GnigEST_47184_Length=2192			Hsp70 protein binding;
GnigEST_47187_Length=776	SRP-dependent cotranslational protein targeting to membrane;	signal recognition particle;	7S RNA binding;
GnigEST_47188_Length=1268		transport vesicle;	electron carrier activity;
GnigEST_47190_Length=1998	homeostasis of number of cells within a tissue; fumarate metabolic process; malate metabolic process; tricarboxylic acid cycle;	tricarboxylic acid cycle enzyme complex; cell junction; mitochondrial matrix;	fumarate hydratase activity;
GnigEST_47191_Length=2091	mRNA export from nucleus;	cytoplasm; cytoskeleton; nucleus;	RNA binding; nucleotide binding;
GnigEST_47192_Length=3454	mesoderm development; regulation of translational initiation;	eukaryotic translation initiation factor 4F complex;	protein binding; translation initiation factor activity;
GnigEST_47195_Length=706	translation;	mitochondrial large ribosomal subunit;	structural constituent of ribosome;
GnigEST_47196_Length=2778	threonyl-tRNA aminoacylation;	cytoplasm;	threonine-tRNA ligase activity; ATP binding;
GnigEST_47197_Length=702	translational elongation;	microtubule associated complex; transcription elongation factor complex;	translation elongation factor activity;
GnigEST_47199_Length=468	cellular acyl-CoA homeostasis;		diazepam binding; acyl-CoA binding; enzyme inhibitor activity;
GnigEST_4720_Length=894	response to stimulus;
GnigEST_47202_Length=1457	response to heat;
GnigEST_47203_Length=739	phosphorylation; glycolysis;	6-phosphofructokinase complex;	6-phosphofructokinase activity; ATP binding;
GnigEST_47205_Length=2359	protein ubiquitination;	intracellular;	acid-amino acid ligase activity; thyroid hormone receptor binding;
GnigEST_47206_Length=3537	proline biosynthetic process; oxidation reduction;	cytoplasm;	glutamate 5-kinase activity; glutamate-5-semialdehyde dehydrogenase activity;
GnigEST_47209_Length=1917	translational initiation; cell growth; ATP catabolic process; mRNA metabolic process; negative regulation of neuron apoptosis;	mitochondrion; eukaryotic translation initiation factor 3 complex;	iron-sulfur cluster binding; phosphonate transmembrane-transporting ATPase activity; ribosomal small subunit binding; electron carrier activity; ATP binding; ribonuclease inhibitor activity;
GnigEST_47210_Length=494	ATP catabolic process;		iron-sulfur cluster binding; phosphonate transmembrane-transporting ATPase activity; electron carrier activity; ATP binding;
GnigEST_47213_Length=807			hydrolase activity; binding;
GnigEST_47215_Length=2297	tricarboxylic acid cycle;	oxoglutarate dehydrogenase complex;	dihydrolipoyllysine-residue succinyltransferase activity; dihydrolipoyllysine-residue acetyltransferase activity;
GnigEST_4722_Length=1152	synaptic vesicle exocytosis; synaptic growth at neuromuscular junction; regulation of neurotransmitter secretion;	membrane;	neurotransmitter transporter activity; syntaxin binding;
GnigEST_47222_Length=1345	nuclear mRNA splicing, via spliceosome;	U1 snRNP; precatalytic spliceosome;
GnigEST_47223_Length=1996	fatty acid beta-oxidation;	microtubule associated complex; lipid particle; mitochondrion;	acetyl-CoA C-acyltransferase activity;
GnigEST_47228_Length=1966	proteolysis;		metallocarboxypeptidase activity; zinc ion binding;
GnigEST_47229_Length=2415	translational initiation;	eukaryotic translation initiation factor 3 complex;	translation initiation factor activity;
GnigEST_47230_Length=671	ATP hydrolysis coupled proton transport;	vacuolar proton-transporting V-type ATPase, V1 domain;	binding; proton-transporting ATPase activity, rotational mechanism;
GnigEST_47233_Length=1229	mitotic cell cycle G2/M transition DNA damage checkpoint; mRNA splice site selection;	precatalytic spliceosome; catalytic step 2 spliceosome;	mRNA binding; protein binding; nucleotide binding;
GnigEST_47237_Length=2061	protein folding;	cytoplasm;	unfolded protein binding; ATP binding;
GnigEST_47238_Length=3085			binding;
GnigEST_47239_Length=1942	CDP-choline pathway;		choline-phosphate cytidylyltransferase activity;
GnigEST_47241_Length=989
GnigEST_47244_Length=2880	phosphorylation; determination of adult lifespan; sulfate assimilation;		sulfate adenylyltransferase (ATP) activity; ATP binding; adenylylsulfate kinase activity;
GnigEST_47245_Length=3621	sulfate assimilation; phosphorylation;		adenylylsulfate kinase activity; ATP binding; sulfate adenylyltransferase (ATP) activity;
GnigEST_47248_Length=3309			hydrolase activity;
GnigEST_47250_Length=2570			catalytic activity;
GnigEST_47252_Length=2549			hydrolase activity;
GnigEST_47256_Length=781		myosin complex;	actin binding; ATP binding; motor activity;
GnigEST_47262_Length=2277	negative regulation of nuclear mRNA splicing, via spliceosome;	nucleus;	mRNA binding; acyltransferase activity; nucleotide binding;
GnigEST_47264_Length=1444	oxidation reduction;	cytoplasm;	disulfide oxidoreductase activity;
GnigEST_47270_Length=598	RNA processing;	ribonucleoprotein complex; nucleus;	nucleic acid binding;
GnigEST_47272_Length=1557			oxidoreductase activity; binding;
GnigEST_47273_Length=551			calcium ion binding;
GnigEST_47274_Length=410	endosome transport; negative regulation of ubiquitin-protein ligase activity during mitotic cell cycle; MyD88-independent toll-like receptor signaling pathway; positive regulation of I-kappaB kinase/NF-kappaB cascade; chromatin organization; DNA repair; toll-like receptor 3 signaling pathway; M/G1 transition of mitotic cell cycle; ribosome biogenesis; toll-like receptor 4 signaling pathway; Toll …	host cell membrane; cytosol; nucleoplasm; plasma membrane; integral to membrane; endosome membrane; microtubule associated complex; endocytic vesicle membrane;	ATP-dependent helicase activity; RNA-directed RNA polymerase activity; cysteine-type endopeptidase activity; serine-type exopeptidase activity; protein binding; nucleic acid binding; ATP binding; serine-type endopeptidase activity;
GnigEST_47276_Length=740	RNA biosynthetic process;	virion;	nucleotidyltransferase activity; cysteine-type peptidase activity; nucleotide binding; helicase activity;
GnigEST_47279_Length=1669	protein folding; response to heat;		unfolded protein binding; heat shock protein binding;
GnigEST_47280_Length=956	sperm individualization; actin filament bundle assembly; salivary gland cell autophagic cell death; imaginal disc-derived wing morphogenesis; microtubule-based movement; bristle morphogenesis; spermatid nucleus elongation; autophagy;	cytoplasmic dynein complex; P granule; nucleus;	microtubule motor activity; ATPase activity, coupled; dynein intermediate chain binding; protein homodimerization activity;
GnigEST_47281_Length=6267	cellular biosynthetic process; primary metabolic process; cellular macromolecule metabolic process; regulation of cellular process;	nucleus;
GnigEST_47283_Length=488	mitotic spindle elongation; translation;	lipid particle; cytosolic small ribosomal subunit;	structural constituent of ribosome;
GnigEST_47286_Length=319	protein folding; response to heat;	cytoplasm;	metal ion binding; heat shock protein binding; ATP binding; unfolded protein binding;
GnigEST_47296_Length=228	cell cycle arrest;	cytoskeleton;	actin binding; calcium ion binding;
GnigEST_47298_Length=812	central nervous system development; positive regulation of transcription from RNA polymerase II promoter; open tracheal system development; dendrite morphogenesis;	cytoplasm; nucleus;	protein binding, bridging; methyl-CpG binding; transcription coactivator activity;
GnigEST_47299_Length=3534	imaginal disc-derived wing expansion; neuroblast development; ventral furrow formation; zonula adherens assembly; somatic stem cell maintenance; establishment or maintenance of cell polarity; ovarian follicle cell development; chitin-based larval cuticle pattern formation; positive regulation of transcription from RNA polymerase II promoter; epithelial cell type specification, open tracheal syste…	apical plasma membrane; spot adherens junction; catenin complex; cytoplasm; nucleus; zonula adherens;	alpha-catenin binding; kinase binding; transcription coactivator activity; cytoskeletal protein binding;
GnigEST_473_Length=892		nuclear speck;	binding;
GnigEST_4730_Length=802			nucleoside-triphosphatase activity;
GnigEST_47301_Length=1284		large ribosomal subunit; mitochondrion;
GnigEST_47306_Length=569	mitotic spindle elongation; flight behavior; spindle assembly; sensory organ development; establishment of mitotic spindle localization; chromosome segregation; pseudocleavage during syncytial blastoderm formation; sensory perception of sound; establishment or maintenance of microtubule cytoskeleton polarity;	microtubule associated complex; spindle microtubule; cytoplasmic microtubule;	microtubule binding;
GnigEST_47308_Length=2016			zinc ion binding;
GnigEST_47309_Length=6401			binding; hydrolase activity;
GnigEST_4731_Length=1124			binding; hydrolase activity;
GnigEST_47311_Length=1208	cellular macromolecule metabolic process; nucleic acid metabolic process;
GnigEST_47315_Length=1011	translation;	ribosome;	structural constituent of ribosome;
GnigEST_47316_Length=338	translation;	ribosome; mitochondrion;	structural constituent of ribosome;
GnigEST_47321_Length=736	cell redox homeostasis; glycerol ether metabolic process;		electron carrier activity; protein disulfide oxidoreductase activity;
GnigEST_47324_Length=2268	cellular metabolic process;		catalytic activity;
GnigEST_47335_Length=2408			nucleic acid binding; nucleotide binding;
GnigEST_47340_Length=2986	intracellular protein transport;	intracellular;	binding; protein transporter activity;
GnigEST_47345_Length=1487		junctional membrane complex;
GnigEST_4735_Length=955	nucleocytoplasmic transport; GTP catabolic process; signal transduction; intracellular protein transport;	nucleus;	sphingomyelin phosphodiesterase activity; GTPase activity; GTP binding;
GnigEST_47350_Length=3258	transport;	membrane;	transmembrane transporter activity;
GnigEST_47353_Length=2356		membrane;
GnigEST_47354_Length=953			calcium ion binding;
GnigEST_47357_Length=1185	neuromuscular synaptic transmission; regulation of protein amino acid phosphorylation; actin filament organization; response to ethanol; oocyte microtubule cytoskeleton polarization; cAMP-mediated signaling; molting cycle, chitin-based cuticle; olfactory learning;	cAMP-dependent protein kinase complex;	cyclic nucleotide binding; cAMP-dependent protein kinase regulator activity; kinase activity;
GnigEST_4736_Length=714	cellular protein metabolic process; methylation;	intracellular part;	methyltransferase activity;
GnigEST_47367_Length=1299	oxidation reduction;		steroid dehydrogenase activity; binding;
GnigEST_47368_Length=1274	oxidation reduction;		oxidoreductase activity; binding;
GnigEST_47376_Length=1603	proteolysis;	intracellular membrane-bounded organelle; cytoplasmic part; membrane;	metalloexopeptidase activity;
GnigEST_47377_Length=6080	imaginal disc-derived appendage morphogenesis; bristle development; transmembrane receptor protein serine/threonine kinase signaling pathway; neuron projection morphogenesis; reproductive developmental process; regulation of cell communication; DNA metabolic process; regulation of multicellular organismal process; regionalization; cell morphogenesis involved in neuron differentiation; regulation …	cell part;	protein binding;
GnigEST_47378_Length=1718	regulation of transcription from RNA polymerase II promoter;	mitochondrion; nucleolus;
GnigEST_47379_Length=1490	metabolic process;	endoplasmic reticulum; membrane part;	ether hydrolase activity;
GnigEST_47380_Length=612		ribonucleoprotein complex;
GnigEST_47386_Length=2242	metabolic process;
GnigEST_47389_Length=2831	smoothened signaling pathway; salivary gland cell autophagic cell death; protein targeting; translational termination;	cytosol; translation release factor complex;	translation release factor activity, codon specific;
GnigEST_4739_Length=3912			metal ion binding; RNA binding;
GnigEST_47391_Length=2973			protein kinase activity;
GnigEST_47393_Length=3197	wing disc dorsal/ventral pattern formation; RNA interference; oocyte microtubule cytoskeleton polarization; regulation of cell shape; actin polymerization or depolymerization; neuropeptide signaling pathway; rhabdomere development; epithelial fluid transport; bristle morphogenesis; instar larval development; cation transport; spermatid development;	RNA-induced silencing complex; neuronal cell body; P granule; microtubule associated complex; lipid particle;	diuretic hormone activity; calcium ion binding; cytoskeletal protein binding; ATP-dependent RNA helicase activity;
GnigEST_47394_Length=836			catalytic activity;
GnigEST_47396_Length=2148	regulation of tube length, open tracheal system; chitin metabolic process;	cytoplasm; extracellular region;	chitin binding; chitin deacetylase activity;
GnigEST_47399_Length=1612	protein transport; protein modification process;
GnigEST_474_Length=1992	negative regulation of Notch signaling pathway; regulation of synaptic growth at neuromuscular junction; synaptic vesicle endocytosis;	synaptic vesicle;
GnigEST_4740_Length=542	hemopoiesis; tissue development; lymph gland development; response to stimulus; embryonic development via the syncytial blastoderm; cell differentiation; regulation of immune system process; embryonic morphogenesis; regulation of cellular biosynthetic process;	intracellular;	protein binding;
GnigEST_47401_Length=664	proteasome assembly;	cytoplasm; proteasome complex; nucleus;
GnigEST_47403_Length=1063		membrane;
GnigEST_47404_Length=2033	alcohol metabolic process;		FAD binding; oxidoreductase activity, acting on CH-OH group of donors;
GnigEST_47405_Length=3323			nucleic acid binding;
GnigEST_47406_Length=8360	cyclic nucleotide biosynthetic process; regulation of Rho protein signal transduction;	intracellular;	phosphorus-oxygen lyase activity; Rho guanyl-nucleotide exchange factor activity; nucleic acid binding;
GnigEST_47407_Length=3298	cyclic nucleotide biosynthetic process; regulation of Rho protein signal transduction;	intracellular;	phosphorus-oxygen lyase activity; Rho guanyl-nucleotide exchange factor activity; nucleic acid binding;
GnigEST_47409_Length=755			nucleic acid binding;
GnigEST_47411_Length=1839	translational initiation; histone lysine methylation; GTP catabolic process;	chromosome; nucleus;	translation initiation factor activity; zinc ion binding; histone-lysine N-methyltransferase activity; GTPase activity; GTP binding;
GnigEST_47412_Length=1178	translational initiation; histone lysine methylation; GTP catabolic process;	chromosome; nucleus;	translation initiation factor activity; zinc ion binding; histone-lysine N-methyltransferase activity; GTPase activity; GTP binding;
GnigEST_47413_Length=733	signal peptide processing;	integral to membrane; signal peptidase complex;	peptidase activity;
GnigEST_47417_Length=2647	flight; glycogen catabolic process;	protein complex; endoplasmic reticulum;	glycogen phosphorylase activity; pyridoxal phosphate binding; protein homodimerization activity;
GnigEST_47418_Length=3498	flight; glycogen catabolic process;	protein complex; endoplasmic reticulum;	glycogen phosphorylase activity; pyridoxal phosphate binding; protein homodimerization activity;
GnigEST_4742_Length=917	negative regulation of peptidase activity;	membrane; extracellular region;	peptidase inhibitor activity;
GnigEST_47420_Length=1414	transcription, DNA-dependent;		DNA-directed RNA polymerase activity; DNA binding; zinc ion binding;
GnigEST_47423_Length=1755	cytokinesis; sensory organ development; histone phosphorylation; mitotic spindle organization; mitotic prometaphase; mitotic cell cycle, embryonic; protein localization;	chromosome passenger complex; cell cortex; chromatin; spindle midzone;	nucleoside-triphosphatase activity; ATP binding;
GnigEST_47426_Length=1111			hydrolase activity;
GnigEST_47429_Length=3255		intracellular;
GnigEST_4743_Length=2213	transport;
GnigEST_47438_Length=1991	sphingolipid catabolic process; positive regulation of growth rate; determination of adult lifespan; carboxylic acid metabolic process;	membrane; endoplasmic reticulum;	pyridoxal phosphate binding; sphinganine-1-phosphate aldolase activity; carboxy-lyase activity;
GnigEST_47442_Length=4264	signal transduction; innate immune response;	intrinsic to membrane;	binding; transmembrane receptor activity;
GnigEST_47444_Length=677			hydrolase activity;
GnigEST_4745_Length=704	dendrite self-avoidance; phagocytosis; mushroom body development; axonal fasciculation; peripheral nervous system development; central nervous system morphogenesis; axon extension involved in axon guidance;	axon; dendrite; neuronal cell body; integral to plasma membrane;	bacterial cell surface binding; axon guidance receptor activity; protein homodimerization activity;
GnigEST_47453_Length=3402	translational initiation; translational frameshifting; peptidyl-lysine modification to hypusine; positive regulation of translational termination; positive regulation of translational elongation;	cytoplasm;	translation initiation factor activity; translation elongation factor activity; ribosome binding;
GnigEST_47455_Length=1143	response to oxidative stress; oxidation reduction;		glutathione peroxidase activity;
GnigEST_47456_Length=1340	response to oxidative stress; oxidation reduction;		glutathione peroxidase activity;
GnigEST_47459_Length=3172	transmembrane transport;	integral to membrane;
GnigEST_47460_Length=2701	plasma membrane ATP synthesis coupled proton transport; ATP hydrolysis coupled proton transport;	vacuolar proton-transporting V-type ATPase, V1 domain; plasma membrane;	hydrogen-exporting ATPase activity, phosphorylative mechanism; hydrogen ion transporting ATP synthase activity, rotational mechanism; ATP binding; proton-transporting ATPase activity, rotational mechanism;
GnigEST_47461_Length=2853	plasma membrane ATP synthesis coupled proton transport; ATP hydrolysis coupled proton transport;	vacuolar proton-transporting V-type ATPase, V1 domain; plasma membrane;	hydrogen-exporting ATPase activity, phosphorylative mechanism; hydrogen ion transporting ATP synthase activity, rotational mechanism; ATP binding; proton-transporting ATPase activity, rotational mechanism;
GnigEST_47462_Length=2961	plasma membrane ATP synthesis coupled proton transport; ATP hydrolysis coupled proton transport;	vacuolar proton-transporting V-type ATPase, V1 domain; plasma membrane;	hydrogen-exporting ATPase activity, phosphorylative mechanism; hydrogen ion transporting ATP synthase activity, rotational mechanism; ATP binding; proton-transporting ATPase activity, rotational mechanism;
GnigEST_47468_Length=356	regulation of actin filament polymerization;	cytoskeleton;
GnigEST_4747_Length=1300			protein binding;
GnigEST_47471_Length=1665	metabolic process;		hydrolase activity, acting on glycosyl bonds;
GnigEST_47474_Length=1817	regulation of ARF GTPase activity;		ARF GTPase activator activity; zinc ion binding;
GnigEST_47475_Length=5697		membrane;
GnigEST_47477_Length=1110	detection of light stimulus involved in visual perception; acetyl-CoA biosynthetic process from pyruvate;	pyruvate dehydrogenase complex;	dihydrolipoyllysine-residue acetyltransferase activity; pyruvate dehydrogenase activity;
GnigEST_47479_Length=1366	N-acetylglucosamine metabolic process; glucosamine catabolic process; generation of precursor metabolites and energy;	cytoplasm;	glucosamine-6-phosphate deaminase activity; hydrolase activity;
GnigEST_47481_Length=3743		integral to membrane;
GnigEST_47482_Length=3984		integral to membrane;
GnigEST_47489_Length=2297	memory; R7 cell differentiation;
GnigEST_47492_Length=3234	methylation; behavioral response to ethanol; glycine metabolic process; L-serine biosynthetic process;	mitochondrion;	pyridoxal phosphate binding; methyltransferase activity; glycine hydroxymethyltransferase activity;
GnigEST_47493_Length=1334	metabolic process;	cytoplasmic membrane-bounded vesicle;	S-formylglutathione hydrolase activity; carboxylesterase activity;
GnigEST_47498_Length=1195	protein export from nucleus; regulation of cellular process;	intracellular organelle; macromolecular complex;
GnigEST_47499_Length=1236			binding;
GnigEST_47503_Length=1861	substrate-bound cell migration, cell extension; 'de novo' pyrimidine base biosynthetic process; compound eye photoreceptor fate commitment; G-protein coupled receptor protein signaling pathway; rhabdomere development; negative regulation of compound eye retinal cell programmed cell death; visual perception; photoreceptor cell morphogenesis; phototransduction; glutamine metabolic process; ovarian …	multivesicular body; rough endoplasmic reticulum; inaD signaling complex; subrhabdomeral cisterna; cytoplasmic membrane-bounded vesicle; lipid particle; integral to membrane; secondary lysosome;	GTP binding; carbamoyl-phosphate synthase (glutamine-hydrolyzing) activity; carbamoyl-phosphate synthase (ammonia) activity; glutamine binding; GDP binding; sphingomyelin phosphodiesterase activity; dihydroorotase activity; metal ion binding; protein binding; G-protein coupled photoreceptor activity; ATP binding; GTPase activity; aspartate carbamoyltransferase activity;
GnigEST_47507_Length=1520	proteolysis;	membrane; cytosol;	dipeptidyl-peptidase activity;
GnigEST_4751_Length=1255			actin binding;
GnigEST_47516_Length=575	cell cycle process; meiotic cell cycle;
GnigEST_47517_Length=7429	nuclear mRNA splicing, via spliceosome;	spliceosomal complex;
GnigEST_4752_Length=1488	regulation of heart rate; positive regulation of antifungal peptide biosynthetic process; hemopoiesis; Toll signaling pathway; dorsal/ventral axis specification; exocytosis; phototransduction; male courtship behavior, veined wing generated song production; phagocytosis, engulfment; epithelial fluid transport; cytoplasmic sequestering of transcription factor; dorsal appendage formation; regulation…	apical plasma membrane; neuromuscular junction; basolateral plasma membrane; cytoplasm; presynaptic active zone; voltage-gated calcium channel complex;	voltage-gated calcium channel activity; transcription factor binding; calcium ion binding;
GnigEST_47522_Length=339	neurotransmitter receptor metabolic process; synapse assembly; glutamine biosynthetic process; glutamate catabolic process;	cytoplasm;	ATP binding; glutamate-ammonia ligase activity;
GnigEST_47523_Length=1514	oxidation reduction;		oxidoreductase activity; copper ion binding;
GnigEST_47525_Length=1334		intracellular;
GnigEST_47528_Length=1047		ribosome; intracellular organelle part;
GnigEST_47530_Length=4489		cell part;
GnigEST_47531_Length=835	activation of caspase activity; translation; negative regulation of DNA repair; negative regulation of NF-kappaB transcription factor activity; induction of apoptosis; embryonic development;	ruffle membrane; nucleus; cytosolic small ribosomal subunit;	damaged DNA binding; protein kinase binding; NF-kappaB binding; endonuclease activity; structural constituent of ribosome; DNA-(apurinic or apyrimidinic site) lyase activity; mRNA binding;
GnigEST_47532_Length=1662	metabolic process;		phosphoprotein phosphatase activity;
GnigEST_47533_Length=4395		intracellular part;
GnigEST_47538_Length=2433			protein binding;
GnigEST_47539_Length=1301	protein folding;		heat shock protein binding; unfolded protein binding;
GnigEST_47540_Length=14953		intracellular part;	ligase activity; metal ion binding; protein binding;
GnigEST_47544_Length=2626	negative regulation of biological process; RNA metabolic process; regulation of gene expression; regulation of cellular process;	intracellular part;
GnigEST_47545_Length=622	cellular process; regulation of biological process; macromolecule metabolic process;	intracellular part;
GnigEST_4755_Length=1790	sensory perception of sound; embryonic morphogenesis; ciliary or flagellar motility; microtubule nucleation;	centriole;
GnigEST_47552_Length=3394	elastin metabolic process; response to muscle activity; positive regulation of cell proliferation; positive regulation of vascular endothelial growth factor receptor signaling pathway; lactate metabolic process; regulation of transcription from RNA polymerase II promoter in response to oxidative stress; heart looping; epithelial to mesenchymal transition; regulation of apoptosis; glucose homeosta…	nuclear lumen; microtubule-based flagellum;	transcription factor activity; DNA binding; histone deacetylase binding;
GnigEST_47554_Length=1519	cellular calcium ion homeostasis; calcium ion transmembrane transport;	integral to membrane;	receptor activity; ryanodine-sensitive calcium-release channel activity; calcium ion binding;
GnigEST_47555_Length=359	amyloid precursor protein metabolic process;
GnigEST_47558_Length=560	metal ion transport;		metal ion binding;
GnigEST_47559_Length=2716	vesicle-mediated transport; small GTPase mediated signal transduction; protein transport;	Golgi membrane; endoplasmic reticulum membrane; ER-Golgi intermediate compartment membrane;	GTP binding; sphingomyelin phosphodiesterase activity; GDP binding; GTPase activity;
GnigEST_47560_Length=1853	vesicle-mediated transport; small GTPase mediated signal transduction; protein transport;	Golgi membrane; endoplasmic reticulum membrane; ER-Golgi intermediate compartment membrane;	GTP binding; sphingomyelin phosphodiesterase activity; GDP binding; GTPase activity;
GnigEST_47563_Length=976		integral to membrane;
GnigEST_47565_Length=1793		intracellular part;	nucleic acid binding;
GnigEST_47567_Length=775			catalytic activity;
GnigEST_47568_Length=5209	cell redox homeostasis;	plasma membrane;	binding; protein disulfide isomerase activity;
GnigEST_47569_Length=3454	cell redox homeostasis;	plasma membrane;	binding; protein disulfide isomerase activity;
GnigEST_4757_Length=1306	L-serine biosynthetic process; pyridoxine biosynthetic process;	cytoplasm;	pyridoxal phosphate binding; O-phospho-L-serine:2-oxoglutarate aminotransferase activity;
GnigEST_47572_Length=2721			transferase activity;
GnigEST_4758_Length=2157		cytoplasm; nucleus;	helicase activity; nucleotide binding; protein binding;
GnigEST_47589_Length=966			acid phosphatase activity;
GnigEST_47592_Length=963	translational initiation;	cytoplasm;	translation initiation factor activity;
GnigEST_47593_Length=1460	'de novo' IMP biosynthetic process; inter-male aggressive behavior;		phosphoribosylaminoimidazole carboxylase activity; phosphoribosylaminoimidazolesuccinocarboxamide synthase activity; ATP binding;
GnigEST_47594_Length=363	translation;	ribosome;	metal ion binding; structural constituent of ribosome; rRNA binding;
GnigEST_47598_Length=1172	cellular response to heat; transcription from RNA polymerase II promoter;	polytene chromosome puff; microtubule associated complex; DNA-directed RNA polymerase II, core complex; cytoplasm;	DNA-directed RNA polymerase activity; DNA binding; protein dimerization activity;
GnigEST_47599_Length=767	negative regulation of translational elongation; SRP-dependent cotranslational protein targeting to membrane;	signal recognition particle, endoplasmic reticulum targeting;	7S RNA binding;
GnigEST_47608_Length=3236	transmembrane transport;	integral to membrane;
GnigEST_47612_Length=1068			RNA binding;
GnigEST_47621_Length=1579		ribosome;
GnigEST_47625_Length=1438		intracellular;	zinc ion binding;
GnigEST_4763_Length=2621	hormone-mediated signaling pathway; fatty acid oxidation;	integral to membrane;	receptor activity; hormone binding;
GnigEST_47631_Length=3081	cellular process; tissue development; organ development; anatomical structure morphogenesis;
GnigEST_47637_Length=2006	glycolysis; oxidation reduction;	cytoplasm;	binding; L-lactate dehydrogenase activity;
GnigEST_47638_Length=2030	glycolysis; oxidation reduction;	cytoplasm;	binding; L-lactate dehydrogenase activity;
GnigEST_47639_Length=1918	glycolysis; oxidation reduction;	cytoplasm;	binding; L-lactate dehydrogenase activity;
GnigEST_47641_Length=1364			transferase activity;
GnigEST_47644_Length=379			binding;
GnigEST_47645_Length=3147	metabolic process;		phosphatase activity;
GnigEST_47651_Length=379	cell differentiation; nervous system development;	integral to membrane;	receptor activity;
GnigEST_47653_Length=6807			metal ion binding;
GnigEST_47660_Length=2892	fatty acid metabolic process; oxidation reduction;		NAD binding; 3-hydroxyacyl-CoA dehydrogenase activity;
GnigEST_47661_Length=2784	fatty acid metabolic process; oxidation reduction;		NAD binding; 3-hydroxyacyl-CoA dehydrogenase activity;
GnigEST_47663_Length=600	oxidation reduction; response to hormone stimulus; ketone body catabolic process; organ development; cellular lipid metabolic process; ketone body biosynthetic process;	mitochondrial matrix;	binding; retinol dehydrogenase activity; 3-hydroxybutyrate dehydrogenase activity;
GnigEST_47667_Length=5422	transmembrane transport;	integral to membrane;
GnigEST_47668_Length=2001	cellular amino acid metabolic process; biosynthetic process;		pyridoxal phosphate binding; L-aspartate:2-oxoglutarate aminotransferase activity;
GnigEST_4767_Length=1988	cyclic nucleotide biosynthetic process;	intracellular; integral to membrane;	receptor activity; phosphorus-oxygen lyase activity;
GnigEST_47672_Length=2977	transport;		lipid binding; transporter activity;
GnigEST_47678_Length=1112			catalytic activity;
GnigEST_47682_Length=1671	alanyl-tRNA aminoacylation;	intracellular;	alanine-tRNA ligase activity; nucleic acid binding;
GnigEST_47683_Length=3530	alanyl-tRNA aminoacylation;	cytoplasm;	alanine-tRNA ligase activity; nucleic acid binding; ATP binding;
GnigEST_47687_Length=1397	metabolic process;	cell part;	metal ion binding;
GnigEST_4769_Length=876	regulation of transcription, DNA-dependent;	intracellular;
GnigEST_47694_Length=2927	vesicle-mediated transport; intracellular protein transport;	membrane coat;	myosin heavy chain kinase activity; binding; structural molecule activity;
GnigEST_477_Length=2541	regulation of cellular process; transcription, DNA-dependent;		binding;
GnigEST_47702_Length=1863	imaginal disc growth; regulation of alternative nuclear mRNA splicing, via spliceosome; cell fate commitment; appendage morphogenesis; cell proliferation;	chromatin; ribonucleoprotein complex; omega speckle; cytoplasm;	mRNA binding; transcription factor binding;
GnigEST_47703_Length=549	regulation of ARF GTPase activity;		ARF GTPase activator activity; zinc ion binding;
GnigEST_47705_Length=794	anatomical structure development; multicellular organismal development;
GnigEST_47708_Length=1037	cellular process;		aminoacyl-tRNA ligase activity; binding;
GnigEST_4771_Length=1534		extracellular region;	receptor binding;
GnigEST_47710_Length=690			ATP-dependent RNA helicase activity; mRNA binding;
GnigEST_47712_Length=1419	galactose metabolic process;		coenzyme binding; UDP-glucose 4-epimerase activity;
GnigEST_47722_Length=413	mitochondrial fusion; GTP catabolic process;	integral to membrane; mitochondrial outer membrane;	GTPase activity; GTP binding;
GnigEST_47726_Length=1088		nucleus;	oxidoreductase activity; DNA binding;
GnigEST_47727_Length=5500	transport;	membrane; synaptic vesicle;	transporter activity;
GnigEST_47729_Length=2727	transport;	membrane; synaptic vesicle;	transporter activity;
GnigEST_4773_Length=2232
GnigEST_4774_Length=2819	Wnt receptor signaling pathway; G-protein coupled receptor protein signaling pathway; learning or memory; B cell differentiation; neuroblast proliferation;	filopodium membrane; integral to membrane; perinuclear region of cytoplasm;	G-protein coupled receptor activity; protein binding; Wnt receptor activity;
GnigEST_47741_Length=2279	response to stimulus; cellular process;	cytoplasm;	protein binding;
GnigEST_47745_Length=2213	cellular process;		acyltransferase activity; protein binding;
GnigEST_47756_Length=1801	central nervous system development; synaptic growth at neuromuscular junction; septate junction assembly; establishment of spindle orientation; positive phototaxis; establishment or maintenance of epithelial cell apical/basal polarity; male courtship behavior; establishment or maintenance of polarity of larval imaginal disc epithelium; negative regulation of cell proliferation; locomotor rhythm; …	neuromuscular junction; presynaptic membrane; basolateral plasma membrane; postsynaptic membrane; apical cortex; cytoskeleton; septate junction; terminal button;	epidermal growth factor receptor binding; structural molecule activity; guanylate kinase activity;
GnigEST_47757_Length=2326			hydrolase activity;
GnigEST_4776_Length=2104	organic cation transport;		organic cation transmembrane transporter activity; protein binding;
GnigEST_47763_Length=1486	eclosion rhythm; locomotor rhythm; cytoplasmic transport, nurse cell to oocyte; actin cytoskeleton organization; mitosis; locomotion; nuclear mRNA splicing, via spliceosome; protein localization; negative regulation of eclosion; embryonic development;	precatalytic spliceosome; catalytic step 2 spliceosome; cytoplasm;	mRNA binding; zinc ion binding; nucleotide binding;
GnigEST_4777_Length=338			binding;
GnigEST_47770_Length=3877			nucleic acid binding; nucleotide binding;
GnigEST_47771_Length=3968			nucleic acid binding; nucleotide binding;
GnigEST_47772_Length=667	translation;	ribosome;	structural constituent of ribosome;
GnigEST_47774_Length=1492	negative regulation of endopeptidase activity;	protein complex; centrosome;	protease binding; serine-type endopeptidase inhibitor activity;
GnigEST_47775_Length=1805	negative regulation of endopeptidase activity;	protein complex; centrosome; cytosol;	protease binding; serine-type endopeptidase inhibitor activity;
GnigEST_47776_Length=4514	negative regulation of endopeptidase activity;	protein complex; centrosome;	protease binding; serine-type endopeptidase inhibitor activity;
GnigEST_47778_Length=1630	negative regulation of endopeptidase activity;	protein complex; centrosome; cytosol;	protease binding; serine-type endopeptidase inhibitor activity;
GnigEST_47779_Length=398	oxidation reduction; glycine biosynthetic process; choline catabolic process;	mitochondrial matrix;	FAD binding; sarcosine dehydrogenase activity;
GnigEST_4778_Length=590			binding;
GnigEST_47783_Length=1418	lipid metabolic process; cellular metabolic process;		binding; lipase activity;
GnigEST_47786_Length=552			nucleic acid binding; metal ion binding;
GnigEST_47787_Length=959	axon extension; cytoskeletal anchoring at plasma membrane; neuromuscular junction development; microtubule cytoskeleton organization; signal transduction;	terminal button; presynaptic membrane; neuromuscular junction; plasma membrane;	cytoskeletal protein binding; structural constituent of cytoskeleton;
GnigEST_47788_Length=2674			transferase activity;
GnigEST_47799_Length=1375			peptidase activity, acting on L-amino acid peptides;
GnigEST_47803_Length=580		intracellular;	metal ion binding;
GnigEST_47804_Length=1616		nucleus;	nucleic acid binding; zinc ion binding;
GnigEST_47805_Length=1244			binding;
GnigEST_47806_Length=1468			binding;
GnigEST_47807_Length=1306			binding;
GnigEST_47809_Length=1432			binding;
GnigEST_47810_Length=1498			binding;
GnigEST_47811_Length=1835			binding;
GnigEST_47812_Length=1533			binding;
GnigEST_47821_Length=1427	translational initiation;	cytoplasm;	translation initiation factor activity;
GnigEST_47822_Length=1878	phosphoinositide phosphorylation;		1-phosphatidylinositol 4-kinase activity;
GnigEST_47825_Length=3898	tRNA aminoacylation for protein translation;		aminoacyl-tRNA ligase activity; metal ion binding; nucleotide binding;
GnigEST_47826_Length=1438	double-strand break repair via nonhomologous end joining;		DNA binding; ATP-dependent DNA helicase activity;
GnigEST_47829_Length=1066			DNA binding;
GnigEST_47832_Length=2007		integral to membrane;	potassium channel activity;
GnigEST_47835_Length=1807	female germline ring canal formation, actin assembly; sarcomere organization; meiotic spindle organization; testicular fusome organization; adult somatic muscle development; cystoblast division; germarium-derived oocyte fate determination; ovarian fusome organization; centrosome organization; spectrosome organization; female germ-line cyst formation;	fusome; female germline ring canal inner rim; spectrosome; lipid particle; plasma membrane;	metal ion binding; actin binding;
GnigEST_47853_Length=1017	proteolysis;		metalloendopeptidase activity; zinc ion binding;
GnigEST_47864_Length=260		integral to membrane;	hydrolase activity; transferase activity;
GnigEST_47866_Length=3128	cell redox homeostasis;		electron carrier activity; protein disulfide oxidoreductase activity;
GnigEST_47868_Length=3090	determination of adult lifespan; response to oxidative stress;		calcium ion binding; lipid binding; chloride channel activity;
GnigEST_47871_Length=3107	regulation of small GTPase mediated signal transduction;	intracellular;	guanyl-nucleotide exchange factor activity;
GnigEST_4788_Length=757			mannosyltransferase activity;
GnigEST_47883_Length=403			hydrolase activity;
GnigEST_47888_Length=890		integral to membrane;
GnigEST_47889_Length=213	translation;	ribosome;	structural constituent of ribosome;
GnigEST_4789_Length=538	G-protein coupled receptor protein signaling pathway;	integral to membrane;	GABA-B receptor activity; G-protein coupled receptor activity;
GnigEST_47893_Length=2561	positive regulation of Rab GTPase activity;	intracellular;	Rab GTPase activator activity;
GnigEST_47896_Length=751	protein amino acid phosphorylation; regulation of cell shape; imaginal disc-derived leg morphogenesis; imaginal disc-derived wing morphogenesis; cell adhesion; morphogenesis of an epithelium;		protein serine/threonine kinase activity;
GnigEST_47898_Length=2061	phosphorylation;		ATP binding; protein serine/threonine kinase activity;
GnigEST_47900_Length=4413	wing disc dorsal/ventral pattern formation; Wnt receptor signaling pathway; photoreceptor cell differentiation; imaginal disc-derived wing vein morphogenesis; imaginal disc-derived leg morphogenesis; segment specification; positive regulation of transcription, DNA-dependent; imaginal disc-derived wing margin morphogenesis; regulation of epidermal growth factor receptor signaling pathway;	brahma complex;	DNA binding;
GnigEST_47904_Length=1296			peptidase activity;
GnigEST_47905_Length=1896	cellular amino acid catabolic process;		catalytic activity;
GnigEST_47909_Length=4892		integral to membrane;	receptor activity; calcium ion binding;
GnigEST_4792_Length=1652	protein amino acid glycosylation;	integral to membrane;
GnigEST_47921_Length=1916		membrane;	metal ion binding;
GnigEST_47922_Length=1561		intracellular membrane-bounded organelle; cytoplasmic part;
GnigEST_47923_Length=1879		intracellular membrane-bounded organelle; cytoplasmic part;
GnigEST_47925_Length=1111	nucleosome assembly;	nucleosome; nucleus;	DNA binding;
GnigEST_47927_Length=1572	protein catabolic process; cellular process; proteolysis;	cytoplasm; proteasome regulatory particle, base subcomplex;	endopeptidase activity; ATPase activity; ATP binding;
GnigEST_47928_Length=1483	protein catabolic process; cellular process; proteolysis;	cytoplasm; proteasome regulatory particle, base subcomplex;	endopeptidase activity; ATPase activity; ATP binding;
GnigEST_47938_Length=2099		cytoplasm; nucleus;	protein binding;
GnigEST_47944_Length=1047		chromosome, centromeric region; nucleolus; midbody;	zinc ion binding;
GnigEST_47948_Length=1813		membrane;
GnigEST_47957_Length=2097	multicellular organismal development; cell adhesion; anatomical structure development; cell differentiation; regulation of cellular process;	integral to membrane; plasma membrane part;	binding;
GnigEST_47967_Length=2421		cytoskeleton;	tropomyosin binding;
GnigEST_47968_Length=2436		cytoskeleton;	tropomyosin binding;
GnigEST_47969_Length=2624		cytoskeleton;	tropomyosin binding;
GnigEST_4797_Length=3703	vesicle transport along microtubule; synaptic vesicle transport;	cytoplasm; microtubule associated complex; microtubule;	ATP binding; microtubule motor activity;
GnigEST_47971_Length=319	oxidation reduction;	myosin filament;	actin binding; ATP binding; motor activity; 2-alkenal reductase activity;
GnigEST_47973_Length=4478			hydrolase activity; ATP binding; DNA binding;
GnigEST_4798_Length=1482	regulation of Rho protein signal transduction;	intracellular;	Rho guanyl-nucleotide exchange factor activity; calcium ion binding;
GnigEST_47983_Length=1270	innate immune response; signal transduction;	integral to membrane;	transmembrane receptor activity;
GnigEST_47985_Length=898	translational termination;		translation release factor activity;
GnigEST_4799_Length=1042	regulation of alternative nuclear mRNA splicing, via spliceosome; mitotic spindle organization;	U1 snRNP; U11 snRNP;	mRNA binding; zinc ion binding;
GnigEST_47995_Length=2202			hydrolase activity;
GnigEST_47999_Length=2940	GMP biosynthetic process; glutamine metabolic process;		NAD+ synthase activity; ATP binding; GMP synthase (glutamine-hydrolyzing) activity;
GnigEST_480_Length=1140	cytoskeleton organization;	cytoplasm;	actin binding;
GnigEST_48001_Length=631	wing disc development; germ cell migration; farnesyl diphosphate biosynthetic process;		geranyltranstransferase activity;
GnigEST_48005_Length=5357		cell part;	transferase activity, transferring glycosyl groups;
GnigEST_48008_Length=2102	cell cycle arrest; nucleotide phosphorylation; ATP metabolic process; nucleotide biosynthetic process;	neuron projection; mitochondrion; perinuclear region of cytoplasm; plasma membrane;	adenylate kinase activity; ATP binding;
GnigEST_48009_Length=1992	cell cycle arrest; nucleotide phosphorylation;	neuron projection; mitochondrion; perinuclear region of cytoplasm; plasma membrane;	adenylate kinase activity; nucleotide binding;
GnigEST_4801_Length=1309	protein homotetramerization;		acyl-CoA thioesterase activity;
GnigEST_48010_Length=1091		ribosome;
GnigEST_48011_Length=894		ribosome;
GnigEST_48012_Length=927		ribosome;
GnigEST_48016_Length=6407	calcium ion transmembrane transport; epithelial fluid transport; muscle contraction; regulation of calcium ion transport via voltage-gated calcium channel activity; embryonic development;	apical plasma membrane; voltage-gated calcium channel complex; basolateral plasma membrane;	voltage-gated calcium channel activity;
GnigEST_4802_Length=1357			binding;
GnigEST_48023_Length=848	cellular ion homeostasis;	plasma membrane; integral to membrane;	ammonia transmembrane transporter activity; ammonium transmembrane transporter activity;
GnigEST_4803_Length=2891	aspartyl-tRNA aminoacylation;	cytoplasm;	nucleic acid binding; ATP binding; aspartate-tRNA ligase activity;
GnigEST_48030_Length=929			DNA binding;
GnigEST_48035_Length=3538	ribosome biogenesis;	nucleus;
GnigEST_48038_Length=3584	cell cycle arrest; S phase of mitotic cell cycle; positive regulation of ubiquitin-protein ligase activity during mitotic cell cycle; organ morphogenesis; negative regulation of cell proliferation; anaphase-promoting complex-dependent proteasomal ubiquitin-dependent protein catabolic process; induction of apoptosis by intracellular signals; G1/S transition of mitotic cell cycle; interspecies inte…	cytosol; SCF ubiquitin ligase complex; nucleoplasm;	ubiquitin protein ligase binding;
GnigEST_48044_Length=765			structural constituent of cuticle;
GnigEST_48045_Length=801			structural constituent of cuticle;
GnigEST_48048_Length=3606	positive regulation of cell size;		diacylglycerol binding;
GnigEST_48049_Length=1485	tRNA aminoacylation for protein translation;		aminoacyl-tRNA ligase activity; nucleotide binding;
GnigEST_4805_Length=4683	regulation of transcription, DNA-dependent;		transcription factor activity; DNA binding;
GnigEST_48051_Length=2358	metabolic process;		catalytic activity;
GnigEST_48053_Length=2309	metabolic process;		catalytic activity; binding;
GnigEST_48054_Length=2244	metabolic process;		catalytic activity; binding;
GnigEST_48058_Length=1655		intracellular part;
GnigEST_48068_Length=1141	endocytosis; biological regulation; metabolic process;	cytoplasmic part;	protein binding;
GnigEST_48076_Length=484			catalytic activity;
GnigEST_48077_Length=624	apoptosis;	cytoplasm;
GnigEST_48083_Length=3538	thymine metabolic process; valine metabolic process; oxidation reduction;	mitochondrion;	methylmalonate-semialdehyde dehydrogenase (acylating) activity; malonate-semialdehyde dehydrogenase (acetylating) activity;
GnigEST_48085_Length=2137	protein transport;
GnigEST_48086_Length=1165		membrane;
GnigEST_48093_Length=1406	protein neddylation;		NEDD8 ligase activity; ATP binding;
GnigEST_48095_Length=463	determination of adult lifespan; photosynthesis, light reaction; response to reactive oxygen species; mitochondrial electron transport, NADH to ubiquinone; mitochondrial respiratory chain complex I assembly;	mitochondrial respiratory chain complex I;	quinone binding; NADH dehydrogenase (ubiquinone) activity; 4 iron, 4 sulfur cluster binding; iron ion binding;
GnigEST_48097_Length=1030	ATP biosynthetic process; phospholipid transport; cation transport;	integral to membrane;	ATPase activity, coupled to transmembrane movement of ions, phosphorylative mechanism; ATP binding; magnesium ion binding; phospholipid-translocating ATPase activity;
GnigEST_481_Length=2443		cytoskeleton;	tropomyosin binding;
GnigEST_48103_Length=2602			hydrolase activity;
GnigEST_4811_Length=1231			hydrolase activity;
GnigEST_48113_Length=4479	pathogenesis; histone arginine methylation;	cytoplasm;	histone-arginine N-methyltransferase activity;
GnigEST_48114_Length=3088	pathogenesis; regulation of transcription, DNA-dependent; peptidyl-arginine methylation, to asymmetrical-dimethyl arginine; histone arginine methylation; chromatin remodeling;	cytoplasm; nucleus;	protein-arginine omega-N monomethyltransferase activity; histone methyltransferase activity; protein-arginine omega-N asymmetric methyltransferase activity;
GnigEST_48117_Length=691	protein metabolic process;		omega peptidase activity;
GnigEST_48118_Length=4554	DNA topological change; oxidation reduction;	chromosome;	DNA topoisomerase type I activity; DNA topoisomerase (ATP-hydrolyzing) activity; 2-alkenal reductase activity;
GnigEST_4812_Length=596	cyclic nucleotide biosynthetic process;	intracellular;	phosphorus-oxygen lyase activity;
GnigEST_48121_Length=1629	developmental process;		binding;
GnigEST_48125_Length=1851	regulation of transcription, DNA-dependent;	nucleus;	transcription factor activity; sequence-specific DNA binding;
GnigEST_4813_Length=508	mitochondrial electron transport, ubiquinol to cytochrome c;	mitochondrial respiratory chain complex III;	ubiquinol-cytochrome-c reductase activity;
GnigEST_48134_Length=2181		Golgi apparatus;	protein-tyrosine sulfotransferase activity;
GnigEST_48136_Length=2398	transport; regulation of biological quality; establishment of localization in cell; protein localization; regulation of signaling process; regulation of cellular process;	membrane; cytoplasmic part;	binding;
GnigEST_48137_Length=243	vesicle docking during exocytosis;
GnigEST_48138_Length=2086	mitotic cell cycle; protein amino acid dephosphorylation;	cytoplasm; nucleus;	metal ion binding; protein serine/threonine phosphatase activity;
GnigEST_48144_Length=5817			binding;
GnigEST_4815_Length=1902	regulation of transcription, DNA-dependent;	nucleus;	transcription factor activity; sequence-specific DNA binding;
GnigEST_48151_Length=2008	ATP metabolic process;	membrane;	ATPase activity, coupled to transmembrane movement of ions, phosphorylative mechanism; nucleotide binding;
GnigEST_48154_Length=2863	muscle organ development; phosphatidylethanolamine biosynthetic process; phosphorylation; CDP-choline pathway;		choline kinase activity; ethanolamine kinase activity;
GnigEST_48156_Length=1457	protein processing;	mitochondrion;	metalloendopeptidase activity;
GnigEST_48161_Length=1804			organic cation transmembrane transporter activity;
GnigEST_48163_Length=1120			zinc ion binding; DNA binding;
GnigEST_48167_Length=656	dorsal/ventral axis specification; reproductive cellular process; cell development; reproductive developmental process; oogenesis;		catalytic activity;
GnigEST_48172_Length=2112	cell wall macromolecule catabolic process;
GnigEST_48173_Length=1021			binding;
GnigEST_48184_Length=2207	actomyosin structure organization;		actin binding;
GnigEST_48185_Length=2384	actomyosin structure organization;		actin binding;
GnigEST_48188_Length=1796	actomyosin structure organization;		actin binding;
GnigEST_48189_Length=1667	actomyosin structure organization;		actin binding;
GnigEST_4819_Length=1159		proteasome complex;
GnigEST_48190_Length=3544	glycogen metabolic process; phosphorylation;		kinase activity; glucan 1,4-alpha-glucosidase activity; calmodulin binding;
GnigEST_48194_Length=1065	peptidyl-tyrosine dephosphorylation;		protein tyrosine phosphatase activity; rhodopsin kinase activity; receptor activity;
GnigEST_482_Length=1270	iron ion homeostasis; ion transport;		metal ion binding;
GnigEST_48200_Length=10763	synaptic vesicle endocytosis;
GnigEST_48204_Length=584	cellular calcium ion homeostasis; calcium ion transmembrane transport;	integral to membrane;	receptor activity; ryanodine-sensitive calcium-release channel activity; calcium ion binding;
GnigEST_48205_Length=836			binding;
GnigEST_48206_Length=892	regulation of transcription, DNA-dependent;	nuclear lumen;	DNA binding; transcription coactivator activity;
GnigEST_4821_Length=1134	ion transport;	membrane;	voltage-gated ion channel activity;
GnigEST_48212_Length=5237	regulation of alternative nuclear mRNA splicing, via spliceosome;	nucleus;	poly(C) RNA binding;
GnigEST_48213_Length=5360	regulation of alternative nuclear mRNA splicing, via spliceosome;	nucleus;	poly(C) RNA binding;
GnigEST_48214_Length=2476	regulation of alternative nuclear mRNA splicing, via spliceosome;	nucleus;	poly(C) RNA binding;
GnigEST_48216_Length=1341		ribosome;
GnigEST_48217_Length=1106		ribosome;
GnigEST_48221_Length=1924		membrane;	galactosyltransferase activity;
GnigEST_48227_Length=3403		intracellular;	ATP binding; ATP-dependent helicase activity; double-stranded RNA binding;
GnigEST_4823_Length=1474	protein palmitoylation; oxidation reduction;	endoplasmic reticulum;	protein-cysteine S-palmitoleyltransferase activity; zinc ion binding; 2-alkenal reductase activity;
GnigEST_48230_Length=754	response to vitamin B3; regulation of cellular process; response to prostaglandin stimulus;
GnigEST_48232_Length=981	transport;	membrane;	transmembrane transporter activity;
GnigEST_48234_Length=717			catalytic activity;
GnigEST_48235_Length=2411	protein amino acid phosphorylation;		ATP binding; protein serine/threonine kinase activity;
GnigEST_48242_Length=952	protein amino acid phosphorylation;		ATP binding; protein serine/threonine kinase activity;
GnigEST_48246_Length=7932	peptidyl-tyrosine dephosphorylation; oxidation reduction;		protein tyrosine phosphatase activity; electron carrier activity; monooxygenase activity; zinc ion binding;
GnigEST_48253_Length=1281	nucleobase, nucleoside and nucleotide biosynthetic process;	membrane; cytoplasm;	catalytic activity;
GnigEST_4826_Length=4180	determination of adult lifespan; response to DNA damage stimulus; negative regulation of multicellular organism growth; compound eye morphogenesis; regulation of transcription, DNA-dependent; response to bacterium; glycogen metabolic process; negative regulation of cell proliferation; regulation of lipid metabolic process; regulation of macroautophagy; negative regulation of cell growth; cell dif…	cytoplasm; nucleus;	sequence-specific DNA binding; transcription factor activity;
GnigEST_48261_Length=836			nucleic acid binding; ATP binding; ATP-dependent helicase activity;
GnigEST_48275_Length=1434	response to DNA damage stimulus;
GnigEST_4828_Length=1116		ribonucleoprotein complex;
GnigEST_48283_Length=2200	positive regulation of transcription from RNA polymerase II promoter; epithelial cell fate determination, open tracheal system; brain development; muscle organ development; signal transduction; dendrite morphogenesis;	protein complex; nucleus;	receptor activity; sequence-specific DNA binding; transcription factor activity; protein heterodimerization activity;
GnigEST_48286_Length=701	response to stimulus; anatomical structure development;	intracellular;
GnigEST_48289_Length=1655	gamma-aminobutyric acid metabolic process;		pyridoxal phosphate binding; 4-aminobutyrate transaminase activity;
GnigEST_48294_Length=536	translational initiation; transcription initiation from RNA polymerase II promoter;	nucleus;	DNA binding; translation initiation factor activity;
GnigEST_48295_Length=786			binding;
GnigEST_48296_Length=1825	cell redox homeostasis; oxidation reduction;	membrane;	antioxidant activity; peroxiredoxin activity;
GnigEST_48297_Length=839	cell redox homeostasis; oxidation reduction;	membrane;	antioxidant activity; peroxiredoxin activity;
GnigEST_48299_Length=1278	ubiquitin-dependent protein catabolic process; regulation of chromatin silencing;	nucleus;	ubiquitin thiolesterase activity; cysteine-type peptidase activity;
GnigEST_48301_Length=2747	carbohydrate biosynthetic process;	cytoplasm;	glutamine-fructose-6-phosphate transaminase (isomerizing) activity; sugar binding;
GnigEST_48312_Length=1070		integral to membrane; Golgi apparatus;	polypeptide N-acetylgalactosaminyltransferase activity; sugar binding;
GnigEST_48316_Length=1433			hydrolase activity;
GnigEST_48317_Length=1155	mitotic spindle elongation;
GnigEST_4832_Length=1891	cellular process;	intracellular membrane-bounded organelle; cytoplasmic vesicle;	lipid binding;
GnigEST_48321_Length=1348	regulation of innate immune response;	extracellular region;	bacterial cell surface binding;
GnigEST_48326_Length=619	anti-apoptosis; induction of apoptosis;
GnigEST_48329_Length=2774			microtubule-severing ATPase activity; ATP binding;
GnigEST_4833_Length=563		ribosome; mitochondrion;
GnigEST_48343_Length=1323	protein transport;
GnigEST_48344_Length=2713			nucleic acid binding; ATP binding; ATP-dependent helicase activity;
GnigEST_48346_Length=2630			nucleic acid binding; ATP binding; ATP-dependent helicase activity;
GnigEST_48347_Length=744	mitotic spindle organization; mitosis; nuclear mRNA splicing, via spliceosome;	small nuclear ribonucleoprotein complex; precatalytic spliceosome; catalytic step 2 spliceosome;	nucleic acid binding;
GnigEST_48348_Length=486	mitotic spindle organization; mitosis;	precatalytic spliceosome; catalytic step 2 spliceosome;
GnigEST_48349_Length=711	mitotic spindle organization; mitosis; nuclear mRNA splicing, via spliceosome;	small nuclear ribonucleoprotein complex; precatalytic spliceosome; catalytic step 2 spliceosome;	nucleic acid binding;
GnigEST_48355_Length=1923			binding;
GnigEST_48358_Length=3782	vesicle-mediated transport; intracellular protein transport;	clathrin adaptor complex;
GnigEST_48361_Length=423	synaptic transmission; peptidyl-tyrosine dephosphorylation;	cytoplasm; synaptosome; internal side of plasma membrane; nucleus;	protein tyrosine phosphatase activity; identical protein binding; acid phosphatase activity; SH3 domain binding;
GnigEST_48367_Length=712	ATP catabolic process;	integral to membrane;	phosphonate transmembrane-transporting ATPase activity; ATP binding;
GnigEST_48371_Length=454	primary metabolic process; macromolecule metabolic process;		peptidase activity; binding; transferase activity;
GnigEST_48377_Length=2281	protein metabolic process;	intracellular;	exopeptidase activity;
GnigEST_4838_Length=1595	negative regulation of cellular process; positive regulation of cellular process;
GnigEST_48382_Length=977	DNA fragmentation involved in apoptosis; ovarian follicle development; response to hydrogen peroxide; myeloid cell homeostasis; auditory receptor cell stereocilium organization; positive regulation of apoptosis; regulation of T cell differentiation in the thymus; retina homeostasis; regulation of mitochondrial membrane potential; sensory perception of sound; regulation of multicellular organism g…	cytoplasmic vesicle; peroxisome; protein complex; cytosol; mitochondrial matrix; extracellular space; dendrite cytoplasm; plasma membrane; nucleolus; neuronal cell body; extracellular matrix;	chaperone binding; protein homodimerization activity; copper ion binding; zinc ion binding; superoxide dismutase activity; protein phosphatase 2B binding;
GnigEST_48383_Length=1387	regulation of cyclin-dependent protein kinase activity; regulation of transcription, DNA-dependent;		protein kinase binding;
GnigEST_48391_Length=285	oxidation reduction; alcohol metabolic process;		FAD binding; glucose dehydrogenase activity; choline dehydrogenase activity;
GnigEST_48392_Length=2452	regulation of transcription, DNA-dependent; RNA splicing; open tracheal system development; membrane protein proteolysis;	small nuclear ribonucleoprotein complex; integral to membrane; nuclear chromatin; endoplasmic reticulum;	aspartic endopeptidase activity, intramembrane cleaving; zinc ion binding; hydrolase activity, acting on acid anhydrides; protein binding; transcription factor activity;
GnigEST_48396_Length=3134	axon guidance; negative regulation of epidermal growth factor receptor signaling pathway; nerve growth factor receptor signaling pathway; viral reproduction; intracellular protein transport; regulation of defense response to virus by virus; endocytosis; synaptic transmission; Golgi to endosome transport;	AP-2 adaptor complex; clathrin coat of trans-Golgi network vesicle; cytosol;	protein binding;
GnigEST_48397_Length=2849		integral to membrane;
GnigEST_48398_Length=2368		integral to membrane;
GnigEST_484_Length=5555	cell adhesion;	anchored to membrane; plasma membrane;
GnigEST_4840_Length=792	protein folding; protein peptidyl-prolyl isomerization;		peptidyl-prolyl cis-trans isomerase activity;
GnigEST_48400_Length=741	multicellular organismal development;
GnigEST_48407_Length=1059	regulation of RNA splicing; phagocytosis, engulfment; chromatin silencing; maintenance of protein location in nucleus; carbohydrate metabolic process; response to heat; regulation of histone acetylation;	nucleoplasm;	poly(ADP-ribose) glycohydrolase activity; binding;
GnigEST_48412_Length=1142	bristle development;
GnigEST_48413_Length=954	bristle development;
GnigEST_48417_Length=1553	mismatch repair; maintenance of DNA repeat elements;	mismatch repair complex; nuclear part;	guanine/thymine mispair binding; protein binding; DNA insertion or deletion binding; adenyl ribonucleotide binding;
GnigEST_48423_Length=3911			binding;
GnigEST_48424_Length=1691			hydrolase activity, acting on glycosyl bonds;
GnigEST_48425_Length=3211			phosphoprotein phosphatase activity;
GnigEST_48426_Length=1300			kinase activity;
GnigEST_48427_Length=1289	JNK cascade;	nucleus;
GnigEST_4843_Length=1446	ATP catabolic process; microtubule-based movement; protein ubiquitination;	dynein complex;	microtubule motor activity; zinc ion binding; ubiquitin-protein ligase activity; ATP binding; ATPase activity;
GnigEST_48432_Length=736	mitosis;
GnigEST_48438_Length=1680	actin cytoskeleton organization;		actin binding;
GnigEST_48453_Length=1188	mitochondrion organization;	mitochondrial envelope; membrane;	serine-type peptidase activity;
GnigEST_48458_Length=987			oxidoreductase activity;
GnigEST_4846_Length=1527			acyltransferase activity;
GnigEST_48467_Length=2180	mitotic cell cycle G2/M transition DNA damage checkpoint;
GnigEST_48474_Length=3970	regulation of short-term neuronal synaptic plasticity; synaptic vesicle priming; synaptic vesicle docking during exocytosis; Golgi to plasma membrane transport;	synapse; synaptosome; plasma membrane;	soluble NSF attachment protein activity; SNAP receptor activity;
GnigEST_48480_Length=611			metal ion binding;
GnigEST_48484_Length=2098			transferase activity;
GnigEST_4849_Length=3406		membrane;	galactosylgalactosylxylosylprotein 3-beta-glucuronosyltransferase activity;
GnigEST_48491_Length=1094	DNA replication; DNA ligation involved in DNA repair; DNA recombination;		DNA binding; ATP binding; DNA ligase (ATP) activity;
GnigEST_48497_Length=1993	ER-associated protein catabolic process; protein folding;	integral to endoplasmic reticulum membrane;	misfolded protein binding; mannosyl-oligosaccharide 1,2-alpha-mannosidase activity; alpha-mannosidase activity;
GnigEST_4851_Length=1341		extracellular region;
GnigEST_48510_Length=662	protein amino acid phosphorylation;		small GTPase regulator activity; ATP binding; protein serine/threonine kinase activity;
GnigEST_48511_Length=4760	regulation of transcription, DNA-dependent;	nucleus;	zinc ion binding; ATP-dependent helicase activity; DNA binding; ATP binding; transferase activity;
GnigEST_48513_Length=1321		nucleus;
GnigEST_4852_Length=1450		intracellular;	zinc ion binding;
GnigEST_48520_Length=1669	cellular metabolic process;	mitochondrion;	oxidoreductase activity; transferase activity, transferring phosphorus-containing groups;
GnigEST_48527_Length=2225	rRNA processing;	nucleolus; nucleoplasm;	ribonucleoprotein binding;
GnigEST_48528_Length=579	ribosome biogenesis;	nuclear lumen;
GnigEST_48529_Length=3580		intracellular part;
GnigEST_48533_Length=1616	metabolic process;		oxidoreductase activity;
GnigEST_48535_Length=1030	cyclic nucleotide biosynthetic process; regulation of Rho protein signal transduction;	intracellular;	phosphorus-oxygen lyase activity; Rho guanyl-nucleotide exchange factor activity; nucleic acid binding;
GnigEST_4854_Length=1147	negative regulation of protein amino acid phosphorylation; regulation of translational initiation;		protein binding;
GnigEST_48541_Length=1832		ribonucleoprotein complex;	nucleic acid binding; nucleotide binding;
GnigEST_48546_Length=1532	RNA processing;		RNA binding; exonuclease activity;
GnigEST_48548_Length=1262			hydrolase activity;
GnigEST_4855_Length=1236		integral to membrane;
GnigEST_48552_Length=1970	detection of calcium ion; positive regulation of NFAT protein import into nucleus; mitotic spindle organization; apoptotic cell clearance; synaptic transmission; metarhodopsin inactivation; regulation of cell cycle; male courtship behavior; kinetochore organization; regulation of light-activated channel activity; adaptation of rhodopsin mediated signaling; cell migration; regulation of apoptosis;…	myosin VI complex; axon; spindle microtubule; plasma membrane; spindle pole; presynaptic active zone; microtubule associated complex; postsynaptic membrane; dendrite; calcium- and calmodulin-dependent protein kinase complex; rhabdomere; centrosome;	N-terminal myristoylation domain binding; myosin VI head/neck binding; calmodulin-dependent protein kinase activity; protein domain specific binding; ATP binding; titin binding; thioesterase binding; calmodulin binding; calcium ion binding;
GnigEST_48553_Length=1439	box C/D snoRNP assembly;	pre-snoRNP complex;	identical protein binding;
GnigEST_48561_Length=2631	protein ubiquitination; ubiquitin-dependent protein catabolic process;	ubiquitin ligase complex;	ubiquitin-ubiquitin ligase activity;
GnigEST_48566_Length=1781	protein transport;	nucleolus; membrane; cytosol;	selenium binding;
GnigEST_4857_Length=3448	regulation of small GTPase mediated signal transduction;	intracellular;	guanyl-nucleotide exchange factor activity;
GnigEST_48573_Length=990	regulation of transcription from RNA polymerase II promoter;	mediator complex;
GnigEST_48582_Length=4529	negative regulation of endopeptidase activity;	extracellular space;	endopeptidase inhibitor activity;
GnigEST_48585_Length=3067			catalytic activity;
GnigEST_48588_Length=2039	RNA modification;		oxidoreductase activity; iron-sulfur cluster binding;
GnigEST_4860_Length=1354	DNA replication initiation;	chromatin; nucleus;	protein binding; chromatin binding;
GnigEST_48603_Length=2016	metabolic process;		acyltransferase activity;
GnigEST_48607_Length=1268	base-excision repair, AP site formation;	intracellular;
GnigEST_4861_Length=1638	cellular protein metabolic process; cellular carbohydrate metabolic process;	membrane; Golgi apparatus;	fucosyltransferase activity;
GnigEST_48611_Length=2538			catalytic activity;
GnigEST_48618_Length=1178	vesicle-mediated transport;	integral to membrane;
GnigEST_48620_Length=1843	oxidation reduction; uracil catabolic process; UMP biosynthetic process; 'de novo' pyrimidine base biosynthetic process; thymidine catabolic process;	cytoplasm;	iron-sulfur cluster binding; dihydroorotate oxidase activity; electron carrier activity; dihydropyrimidine dehydrogenase (NADP+) activity;
GnigEST_48622_Length=205	striated muscle contraction; dorsal closure, amnioserosa morphology change; establishment of neuroblast polarity; regulation of tube length, open tracheal system; myosin II filament assembly; ecdysone-mediated induction of salivary gland cell autophagic cell death; Malpighian tubule morphogenesis; dorsal closure, spreading of leading edge cells; sarcomere organization; cuticle pattern formation; …	unconventional myosin complex; striated muscle thick filament; A band; cleavage furrow; apical cortex; Z disc;	actin binding; microfilament motor activity; structural constituent of muscle; myosin light chain binding; 2-alkenal reductase activity; ATPase activity, coupled; protein homodimerization activity; ATP binding;
GnigEST_48637_Length=813	meiosis; mitochondrial fusion; spermatid development; P granule organization; DNA methylation involved in gamete generation; piRNA metabolic process;	mitochondrial outer membrane;	protein homodimerization activity;
GnigEST_48639_Length=646			transferase activity, transferring phosphorus-containing groups;
GnigEST_48643_Length=679	vesicle docking during exocytosis;
GnigEST_48644_Length=1415		WASH complex;
GnigEST_48654_Length=1321	cellular nitrogen compound metabolic process; positive regulation of ubiquitin-protein ligase activity during mitotic cell cycle; interphase of mitotic cell cycle; negative regulation of ubiquitin-protein ligase activity during mitotic cell cycle; anaphase-promoting complex-dependent proteasomal ubiquitin-dependent protein catabolic process;	proteasome regulatory particle, base subcomplex;	protein binding;
GnigEST_48658_Length=1475	ATP synthesis coupled proton transport; ATP hydrolysis coupled proton transport;	integral to membrane; proton-transporting ATP synthase complex, coupling factor F(o);	hydrogen ion transporting ATP synthase activity, rotational mechanism;
GnigEST_48672_Length=1093			binding;
GnigEST_48683_Length=2308	regulation of lipid storage; regulation of cell shape; post-Golgi vesicle-mediated transport; small GTPase mediated signal transduction; cell adhesion; protein amino acid ADP-ribosylation; neurotransmitter secretion; endosome transport; synaptic vesicle endocytosis; protein transport;	Golgi apparatus;	GTPase activity; GTP binding;
GnigEST_48685_Length=1084			ATP binding; nucleoside-triphosphatase activity;
GnigEST_48686_Length=497			ATP binding; nucleoside-triphosphatase activity;
GnigEST_48687_Length=1592	metabolic process;		transferase activity, transferring phosphorus-containing groups;
GnigEST_48689_Length=328	translational initiation;	cytoplasm;	nucleotide binding; translation initiation factor activity;
GnigEST_48699_Length=737	regulation of dendrite morphogenesis; axon extension; rhabdomere development; regulation of hemocyte differentiation; head involution; microtubule-based process; axon guidance; negative regulation of lamellipodium assembly; regulation of synaptogenesis; regulation of axonogenesis; salivary gland morphogenesis; hemocyte development; phagocytosis, engulfment; glial cell migration; phagocytosis trig…	rhabdomere; intracellular; membrane;	GTP binding; GTPase activity;
GnigEST_48704_Length=681	meiosis; mitochondrial fusion; spermatid development; P granule organization; DNA methylation involved in gamete generation; piRNA metabolic process;	mitochondrial outer membrane;	protein homodimerization activity;
GnigEST_48706_Length=833			structural constituent of chitin-based larval cuticle;
GnigEST_48711_Length=761	oxidation reduction; small GTPase mediated signal transduction;	intracellular;	nucleic acid binding; oxidoreductase activity; GTP binding;
GnigEST_48715_Length=1131	mitotic cell cycle G2/M transition DNA damage checkpoint; transcription from RNA polymerase II promoter;	DNA-directed RNA polymerase II, core complex;	DNA-directed RNA polymerase activity;
GnigEST_48716_Length=937	mitotic cell cycle G2/M transition DNA damage checkpoint; transcription from RNA polymerase II promoter;	DNA-directed RNA polymerase II, core complex;	DNA-directed RNA polymerase activity;
GnigEST_48730_Length=543	cellular process; proteolysis;		manganese ion binding; metalloexopeptidase activity; aminopeptidase activity;
GnigEST_48735_Length=691	protein amino acid phosphorylation; transmembrane receptor protein tyrosine kinase signaling pathway;	membrane;	non-membrane spanning protein tyrosine kinase activity; transmembrane receptor protein tyrosine kinase activity; hydrolase activity; ATP binding;
GnigEST_48737_Length=708	metabolic process;		transferase activity, transferring hexosyl groups;
GnigEST_48738_Length=889		intracellular;	nucleotidyltransferase activity; GTP binding;
GnigEST_48739_Length=2511	anatomical structure morphogenesis; regulation of transport; epidermal growth factor receptor signaling pathway; organ development; positive regulation of cell proliferation; regulation of protein localization; positive regulation of protein kinase activity; peptidyl-tyrosine phosphorylation;	extracellular region;	receptor binding;
GnigEST_48744_Length=5916	regulation of endocytosis; regulation of synapse structure and activity; positive regulation of antibacterial peptide biosynthetic process; septate junction assembly; cell morphogenesis; establishment of epithelial cell apical/basal polarity; R3/R4 cell fate commitment; olfactory behavior; establishment of imaginal disc-derived wing hair orientation; establishment or maintenance of polarity of la…	neuromuscular junction; basolateral plasma membrane; lateral plasma membrane; fusome; septate junction;	protein binding;
GnigEST_48745_Length=1679	mRNA processing; oxidation reduction;	nucleus;	RNA binding; nucleotide binding; 2-alkenal reductase activity;
GnigEST_48746_Length=4563	transport;	integral to membrane;
GnigEST_48749_Length=1769	ATP hydrolysis coupled proton transport;	vacuolar proton-transporting V-type ATPase, V1 domain; plasma membrane;	hydrogen-exporting ATPase activity, phosphorylative mechanism; proton-transporting ATPase activity, rotational mechanism;
GnigEST_4875_Length=725		cell part;
GnigEST_48750_Length=1766	ATP hydrolysis coupled proton transport;	vacuolar proton-transporting V-type ATPase, V1 domain; plasma membrane;	hydrogen-exporting ATPase activity, phosphorylative mechanism; proton-transporting ATPase activity, rotational mechanism;
GnigEST_48751_Length=674		extrinsic to membrane;	pantetheine hydrolase activity;
GnigEST_48753_Length=1258	proteolysis;	intracellular;	calcium-dependent cysteine-type endopeptidase activity;
GnigEST_48756_Length=4095	fatty acid biosynthetic process; oxidation reduction;	integral to membrane;	iron ion binding; C-4 methylsterol oxidase activity;
GnigEST_48757_Length=1477	fatty acid biosynthetic process; oxidation reduction;	integral to membrane;	oxidoreductase activity; iron ion binding;
GnigEST_48758_Length=2262	fatty acid biosynthetic process; oxidation reduction;	integral to membrane;	iron ion binding; C-4 methylsterol oxidase activity;
GnigEST_48759_Length=962	DNA metabolic process; biological regulation;	chromosome, telomeric region; nucleus;	DNA binding;
GnigEST_4876_Length=3184	endosome transport;	WASH complex;
GnigEST_48769_Length=2606	metabolic process; signal transduction;		metal ion binding; 3',5'-cyclic-nucleotide phosphodiesterase activity;
GnigEST_48772_Length=3493	regulation of translational initiation by iron;		iron-responsive element binding; iron ion binding; 4 iron, 4 sulfur cluster binding; aconitate hydratase activity;
GnigEST_48776_Length=6256	transport; cellular process;		transferase activity, transferring glycosyl groups;
GnigEST_48779_Length=757	vesicle-mediated transport;
GnigEST_48781_Length=482	vesicle-mediated transport;
GnigEST_48787_Length=1380	translational elongation; GTP catabolic process;	cytoplasm;	translation elongation factor activity; GTPase activity; GTP binding;
GnigEST_48788_Length=1460	transport;	membrane; nucleus;	ATP-dependent helicase activity; nucleic acid binding; ATP binding;
GnigEST_4879_Length=1020			hydrolase activity;
GnigEST_48790_Length=671	translational initiation;		translation initiation factor activity;
GnigEST_48791_Length=863	regulation of cellular process;
GnigEST_48796_Length=1705			transferase activity;
GnigEST_48797_Length=836		intracellular;	GTP binding;
GnigEST_48805_Length=1296			peptidase activity;
GnigEST_48807_Length=2004	regulation of protein amino acid phosphorylation; regulation of cell cycle;	intracellular part;
GnigEST_48808_Length=4114	reproductive cellular process; sexual reproduction; multicellular organismal process; cell development; reproductive developmental process;	membrane-bounded vesicle; intracellular membrane-bounded organelle; cytoplasmic vesicle; organelle membrane; endomembrane system;
GnigEST_48809_Length=1318	cell development; multicellular organismal process; reproductive developmental process; sexual reproduction; reproductive cellular process;	intracellular membrane-bounded organelle; membrane-bounded vesicle; membrane; cytoplasmic vesicle;
GnigEST_4881_Length=728	peptidoglycan recognition protein signaling pathway; defense response to virus; positive regulation of biosynthetic process of antibacterial peptides active against Gram-negative bacteria;	integral to plasma membrane;	protein dimerization activity; Gram-negative bacterial cell surface binding; peptidoglycan receptor activity;
GnigEST_48819_Length=2020	regulation of synapse structure and activity; synaptic vesicle endocytosis;	cytoplasm;	lysophosphatidic acid acyltransferase activity;
GnigEST_4882_Length=937		membrane;
GnigEST_48831_Length=3725	membrane lipid metabolic process; cellular membrane organization; neuron apoptosis; multicellular organismal development; phosphatidylcholine metabolic process; glial cell apoptosis;	endoplasmic reticulum membrane;	lysophospholipase activity;
GnigEST_48837_Length=4351	mushroom body development; sister chromatid cohesion; negative regulation of gene expression; neuron remodeling; dendrite morphogenesis;	cohesin complex; polytene chromosome; transcriptionally active chromatin; nucleus;	DNA binding; ATP binding;
GnigEST_48838_Length=612	sex differentiation;
GnigEST_48843_Length=3142	anatomical structure development; peptidyl-amino acid modification;	integral to membrane; endoplasmic reticulum membrane;	oxidoreductase activity;
GnigEST_48844_Length=3515	anatomical structure development; peptidyl-amino acid modification;		oxidoreductase activity;
GnigEST_4885_Length=2158	chitin-based cuticle development; dopamine metabolic process; carboxylic acid metabolic process;		deaminase activity; aromatic-L-amino-acid decarboxylase activity;
GnigEST_48851_Length=2431			ATPase activity; nucleotide binding;
GnigEST_48859_Length=2086			oxidoreductase activity;
GnigEST_4886_Length=830			ATP binding; acid-amino acid ligase activity;
GnigEST_48867_Length=610	response to metal ion; cellular sodium ion homeostasis; positive regulation of endocytosis; negative regulation of sodium ion transport; excretion; protein ubiquitination during ubiquitin-dependent protein catabolic process; regulation of protein catabolic process; interspecies interaction between organisms; water homeostasis;	cytoplasm;	sodium channel inhibitor activity; ubiquitin-protein ligase activity; protein binding;
GnigEST_48871_Length=697			zinc ion binding;
GnigEST_4888_Length=1734			isomerase activity;
GnigEST_48880_Length=695	translational initiation;		translation initiation factor activity;
GnigEST_48886_Length=683			hydrolase activity;
GnigEST_48890_Length=2272	regulation of transcription, DNA-dependent;	nucleus;	DNA binding;
GnigEST_48897_Length=529	smooth muscle cell proliferation;	nucleolus; cytoplasm; plasma membrane;
GnigEST_48898_Length=2374	proteolysis;	Golgi stack; plasma membrane; integral to Golgi membrane;	serine-type endopeptidase activity;
GnigEST_489_Length=2725			calcium ion binding;
GnigEST_4890_Length=2809			metal ion binding; peptidase activity, acting on L-amino acid peptides;
GnigEST_48900_Length=365			transferase activity, transferring nitrogenous groups;
GnigEST_48906_Length=3141	regulation of transcription, DNA-dependent;	nucleus;	DNA binding;
GnigEST_48909_Length=2983	steroid hormone mediated signaling pathway; regulation of transcription, DNA-dependent;	nucleus;	zinc ion binding; steroid binding; sequence-specific DNA binding; transcription factor activity; steroid hormone receptor activity;
GnigEST_48910_Length=2974	steroid hormone mediated signaling pathway; regulation of transcription, DNA-dependent;	nucleus;	zinc ion binding; steroid binding; sequence-specific DNA binding; transcription factor activity; steroid hormone receptor activity;
GnigEST_48914_Length=1424	metabolic process;		cofactor binding; oxidoreductase activity, acting on the CH-OH group of donors, NAD or NADP as acceptor;
GnigEST_48919_Length=2375			structural constituent of cuticle;
GnigEST_48923_Length=1767	mitotic recombination; response to methylmercury; reciprocal meiotic recombination; DNA unwinding involved in replication; DNA recombinase assembly; response to drug; response to cadmium ion; positive regulation of DNA ligation; protein homooligomerization;	mitochondrial matrix; PML body; lateral element; perinuclear region of cytoplasm;	damaged DNA binding; protein C-terminus binding; single-stranded DNA-dependent ATPase activity; single-stranded DNA binding; identical protein binding; double-stranded DNA binding; ATP binding;
GnigEST_4893_Length=819		intracellular;	actin binding;
GnigEST_48937_Length=3414			metal ion binding;
GnigEST_48940_Length=2321	regulation of transcription, DNA-dependent;	nucleus;	transcription factor activity; sequence-specific DNA binding; protein dimerization activity; calcium ion binding; calcium-dependent phospholipid binding;
GnigEST_48941_Length=2062			calcium ion binding; calcium-dependent phospholipid binding;
GnigEST_48944_Length=812			methyltransferase activity;
GnigEST_48949_Length=921	defense response; cell adhesion; salivary gland cell autophagic cell death;	integral to plasma membrane; lysosome;	scavenger receptor activity;
GnigEST_4895_Length=1728	cellular process; metabolic process;	intracellular membrane-bounded organelle;	oxidoreductase activity, acting on paired donors, with incorporation or reduction of molecular oxygen, 2-oxoglutarate as one donor, and incorporation of one atom each of oxygen into both donors;
GnigEST_48955_Length=2295	ubiquitin-dependent protein catabolic process; protein K48-linked ubiquitination; protein K11-linked ubiquitination;		ATP binding; ubiquitin-protein ligase activity;
GnigEST_48957_Length=3576	response to stimulus; induction of apoptosis; primary metabolic process; cellular component disassembly involved in apoptosis; macromolecule metabolic process; negative regulation of cellular process;	cytoplasm; nucleus;	peptidase activity;
GnigEST_4896_Length=1068		membrane;	voltage-gated calcium channel activity;
GnigEST_48963_Length=841	cGMP biosynthetic process;		heme binding; guanylate cyclase activity;
GnigEST_48969_Length=1211	ATP-dependent chromatin remodeling;	chromatin remodeling complex;	helicase activity; DNA binding; ATP binding; transferase activity; nucleosome binding;
GnigEST_4897_Length=1249	GDP-mannose metabolic process;	intracellular;	GDP-mannose 4,6-dehydratase activity; coenzyme binding;
GnigEST_4898_Length=1308	JNK cascade;	nucleus;
GnigEST_48980_Length=2813	response to radiation; female meiosis chromosome segregation; spindle assembly; regulation of syncytial blastoderm mitotic cell cycle; cellularization; mitotic cell cycle G2/M transition DNA damage checkpoint; embryonic development via the syncytial blastoderm; imaginal disc development; centrosome separation; phosphorylation; regulation of proteolysis;	nucleus;	protein serine/threonine kinase activity; histone methyltransferase activity (H3-K79 specific);
GnigEST_48994_Length=1260	transmembrane transport; chloride transport;	integral to membrane;	voltage-gated chloride channel activity;
GnigEST_48997_Length=1016			receptor activity;
GnigEST_48998_Length=921	response to testosterone stimulus; response to mechanical stimulus; dephosphorylation; response to nutrient levels; L-serine biosynthetic process;	cytoplasm; synaptosome;	calcium ion binding; magnesium ion binding; phosphoserine phosphatase activity; protein homodimerization activity;
GnigEST_490_Length=966		intracellular;	zinc ion binding; nucleic acid binding;
GnigEST_4900_Length=1005	DNA metabolic process; dephosphorylation;	mitochondrial matrix;	nucleotidyltransferase activity; phosphatase activity; protein binding;
GnigEST_49017_Length=1185	cellular response to chemical stimulus; porphyrin biosynthetic process;	cytoplasmic part;	lyase activity;
GnigEST_49018_Length=926	cellular response to chemical stimulus; porphyrin biosynthetic process;	cytoplasmic part;	lyase activity;
GnigEST_49022_Length=3718		cytoplasmic mRNA processing body;	protein binding;
GnigEST_49028_Length=565	mushroom body development;
GnigEST_49030_Length=4910	axon guidance; regulation of synapse organization; regulation of cell shape; phagocytosis, engulfment; bristle development; cortical actin cytoskeleton organization; cell projection assembly;	synapse; SCAR complex;	Rho GTPase binding;
GnigEST_49033_Length=639			methyl salicylate esterase activity; carboxylesterase activity; methyl jasmonate esterase activity; methyl indole-3-acetate esterase activity;
GnigEST_49034_Length=1169	rRNA methylation;	cytoplasm;	rRNA (adenine-N6-)-methyltransferase activity; rRNA (adenine-N6,N6-)-dimethyltransferase activity;
GnigEST_49040_Length=1523	lipid digestion; lipid catabolic process; steroid metabolic process; cellular lipid metabolic process;	extracellular region;	binding; lipase activity;
GnigEST_49044_Length=10498	cellular process;
GnigEST_49054_Length=896		extracellular matrix part; proteinaceous extracellular matrix;
GnigEST_49057_Length=1417			metal ion binding; oxidoreductase activity;
GnigEST_4906_Length=1676	cellular homeostasis;
GnigEST_49066_Length=3984	transcription, DNA-dependent;	intracellular;
GnigEST_49067_Length=2249	DNA replication; regulation of transcription, DNA-dependent;	nucleus;	transcription factor activity;
GnigEST_49075_Length=1286	peptidyl-serine phosphorylation; Wnt receptor signaling pathway; cell morphogenesis; heart development; cell division; mitosis;	cytosol; soluble fraction; nucleolus; nuclear speck; centrosome; condensed chromosome kinetochore; mRNA cleavage and polyadenylation specificity factor complex;	peptide binding; protein serine/threonine kinase activity; glycoprotein binding; ATP binding; magnesium ion binding; phosphoprotein binding;
GnigEST_49077_Length=6008	peptidyl-serine phosphorylation; Wnt receptor signaling pathway; cell morphogenesis; heart development; cell division; mitosis;	cytosol; soluble fraction; nucleolus; nuclear speck; centrosome; condensed chromosome kinetochore; mRNA cleavage and polyadenylation specificity factor complex;	peptide binding; protein serine/threonine kinase activity; glycoprotein binding; ATP binding; magnesium ion binding; phosphoprotein binding;
GnigEST_49079_Length=1304	protein amino acid phosphorylation; regulation of Rho protein signal transduction;	intracellular;	Rho guanyl-nucleotide exchange factor activity; ATP binding; protein serine/threonine kinase activity;
GnigEST_4908_Length=1212	neuropeptide signaling pathway;
GnigEST_49083_Length=4387	imaginal disc-derived wing vein morphogenesis; gravitaxis; positive regulation of synaptic growth at neuromuscular junction; negative regulation of Wnt receptor signaling pathway; protein amino acid phosphorylation; imaginal disc-derived wing vein specification; ommatidial rotation;		MAP kinase activity; ATP binding;
GnigEST_4909_Length=1470	cellular metabolic process;		transferase activity, transferring phosphorus-containing groups;
GnigEST_4910_Length=1075	G-protein coupled receptor protein signaling pathway; endosome transport; cholesterol efflux; lipoprotein metabolic process; reverse cholesterol transport; intracellular cholesterol transport; cholesterol metabolic process; interleukin-1 beta secretion; cholesterol homeostasis; platelet dense granule organization; cellular lipid metabolic process; high-density lipoprotein particle assembly; Cdc42…	phagocytic vesicle; membrane raft; integral to plasma membrane; membrane fraction;	small GTPase binding; apolipoprotein A-I receptor activity; phospholipid binding; phospholipid transporter activity; cholesterol binding; ATP binding; syntaxin-13 binding; cholesterol transporter activity;
GnigEST_49106_Length=2125	mRNA processing;	nucleus;	RNA binding; nucleotide binding;
GnigEST_49110_Length=911	apoptosis; organic cation transport;	integral to membrane;	organic cation transmembrane transporter activity;
GnigEST_49111_Length=838	transmembrane transport; ATP catabolic process;	integral to membrane; ATP-binding cassette (ABC) transporter complex;	ATPase activity, coupled to transmembrane movement of substances; ATP binding;
GnigEST_49112_Length=2859	protein K11-linked ubiquitination; positive regulation of ubiquitin-protein ligase activity during mitotic cell cycle; mitotic cell cycle spindle assembly checkpoint; negative regulation of ubiquitin-protein ligase activity during mitotic cell cycle; cell proliferation; anaphase-promoting complex-dependent proteasomal ubiquitin-dependent protein catabolic process;	nucleoplasm; anaphase-promoting complex; nucleolus; cytosol; centrosome; spindle microtubule;	protein phosphatase binding;
GnigEST_49115_Length=1764			guanine deaminase activity;
GnigEST_49116_Length=1655		membrane;	binding; guanine deaminase activity;
GnigEST_49127_Length=1913		nucleus; cytoplasm;
GnigEST_49129_Length=1955		mitochondrion;
GnigEST_49134_Length=1888	DNA-dependent DNA replication;	delta DNA polymerase complex;	DNA-directed DNA polymerase activity;
GnigEST_49138_Length=4495			metal ion binding;
GnigEST_4914_Length=1842		endoplasmic reticulum lumen;	metal ion binding; oxidoreductase activity; protein homodimerization activity;
GnigEST_49141_Length=1816	D-aspartate import; sodium ion export; response to wounding; dicarboxylic acid transport; adult behavior; visual behavior; multicellular organismal aging; amino acid transmembrane transport; response to drug; response to amino acid stimulus; cellular response to extracellular stimulus; L-glutamate import; multicellular organism growth; telencephalon development; positive regulation of glucose imp…	dendritic shaft; dendritic spine; membrane fraction; presynaptic membrane; integral to plasma membrane; axolemma;	high-affinity glutamate transmembrane transporter activity; glutamate:sodium symporter activity; sodium:dicarboxylate symporter activity;
GnigEST_49142_Length=2243	D-aspartate import; sodium ion export; response to wounding; adult behavior; visual behavior; multicellular organismal aging; amino acid transmembrane transport; response to drug; response to amino acid stimulus; cellular response to extracellular stimulus; L-glutamate import; multicellular organism growth; telencephalon development; positive regulation of glucose import;	dendritic shaft; dendritic spine; membrane fraction; presynaptic membrane; integral to plasma membrane; axolemma;	high-affinity glutamate transmembrane transporter activity; glutamate:sodium symporter activity;
GnigEST_49143_Length=1654	monovalent inorganic cation transport; septate junction assembly; establishment of glial blood-brain barrier; regulation of tube diameter, open tracheal system; regulation of tube length, open tracheal system; metal ion transport;	sodium:potassium-exchanging ATPase complex; septate junction;	sodium:potassium-exchanging ATPase activity;
GnigEST_4915_Length=545			hydrolase activity;
GnigEST_49152_Length=1169	translation;		carbon-nitrogen ligase activity, with glutamine as amido-N-donor; transferase activity;
GnigEST_4916_Length=987	protein amino acid dephosphorylation;		phosphoprotein phosphatase activity;
GnigEST_49167_Length=1181	positive regulation of abscisic acid mediated signaling pathway; negative regulation of transcription, DNA-dependent;	cytosol; cortical actin cytoskeleton; nucleus; plasma membrane;	phosphatidylinositol-5-phosphate binding; phosphatidylinositol-4-phosphate binding; phosphatidylinositol-3-phosphate binding;
GnigEST_49174_Length=7939	calcium ion transmembrane transport; cellular calcium ion homeostasis; ATP biosynthetic process;	integral to membrane; plasma membrane;	calcium-transporting ATPase activity; metal ion binding; ATP binding;
GnigEST_49180_Length=2463	zinc ion transport;	membrane;	zinc ion transmembrane transporter activity;
GnigEST_49185_Length=966	primary metabolic process; cellular metabolic process;		nucleotide binding;
GnigEST_49186_Length=2870	mitotic cell cycle G2/M transition DNA damage checkpoint;	nuclear lamina; polytene chromosome;	binding; ubiquitin-protein ligase activity;
GnigEST_49188_Length=1118	regulation of transcription, DNA-dependent; growth; response to nutrient; circadian rhythm; mitosis; DNA endoreduplication;	nucleus;	sequence-specific DNA binding; transcription factor activity; protein homodimerization activity;
GnigEST_4919_Length=630		Golgi cisterna membrane;	transferase activity, transferring hexosyl groups;
GnigEST_49198_Length=969	transport;		transporter activity;
GnigEST_4920_Length=1295			hydrolase activity;
GnigEST_49202_Length=322	transmembrane transport;	integral to membrane;
GnigEST_4921_Length=1644	ceramide metabolic process;		catalytic activity;
GnigEST_49210_Length=3097	proteolysis;		ubiquitin-protein ligase activity;
GnigEST_49211_Length=3014	proteolysis;		ubiquitin-protein ligase activity;
GnigEST_4922_Length=1940			binding;
GnigEST_49224_Length=1805	contractile ring contraction involved in cell cycle cytokinesis; transport; male meiosis cytokinesis; embryonic development via the syncytial blastoderm; cytokinesis, actomyosin contractile ring assembly; spermatocyte division; meiotic spindle stabilization; cytokinesis after meiosis II; cytokinesis after meiosis I; contractile ring maintenance involved in cell cycle cytokinesis;	nuclear membrane; spindle envelope; cleavage furrow; Nebenkern; plasma membrane;	phosphoinositide binding; phospholipid transporter activity;
GnigEST_49234_Length=1268			metal ion binding;
GnigEST_49247_Length=2950			transferase activity;
GnigEST_49249_Length=2525			receptor activity;
GnigEST_49256_Length=724	methylation;		methyltransferase activity;
GnigEST_49258_Length=619	transport;	integral to membrane;
GnigEST_49261_Length=368	transcription, DNA-dependent;		DNA binding;
GnigEST_49263_Length=1185	embryonic organ development; spinal cord motor neuron differentiation;	membrane;	cytochrome-c oxidase activity;
[truncated: 2,857 more rows]
