# Supplementary material for: Virus-independent and common transcriptome responses of leafhopper vectors feeding on maize infected with semi-persistently and persistent propagatively transmitted viruses
Source: BMC Genomics. 2014 Feb 14;15:133. doi: 10.1186/1471-2164-15-133 (PMC3929756; doi:10.1186/1471-2164-15-133)
Supplement: Additional file 3: Table S3 — Transcripts differentially expressed in G. nigrifons fed on virus-infected maize for 4 h and 7 d. [file 1471-2164-15-133-S3.xlsx]

## Sheet: Sheet2
TableS4. Graminella nigrifrons transcripts differentiall expressed at both 4 hours and 7 days
Transcripts virus-responsive at both 4 h and 7 d	Up-regulated 4 h	Up-regulatred 7 d	Biological Process	Cellular Component	Molecular Function
GnigEST_10525_Length=1466	Control	Virus
GnigEST_10669_Length=1054	Virus	C
GnigEST_10788_Length=691	Virus	Virus
GnigEST_11219_Length=1409	Virus	Virus
GnigEST_11343_Length=302	Virus	C
GnigEST_11627_Length=2486	Virus	C
GnigEST_11877_Length=674	Control	C
GnigEST_12157_Length=1060	Control	C
GnigEST_12207_Length=430	Control	C
GnigEST_14229_Length=1394	Control	Virus
GnigEST_14579_Length=642	Control	Virus
GnigEST_15324_Length=2246	Control	C
GnigEST_15407_Length=641	Control	Virus
GnigEST_16166_Length=516	Virus	C
GnigEST_16465_Length=354	Virus	Virus
GnigEST_16986_Length=473	Virus	Virus
GnigEST_17998_Length=1562	Control	Virus
GnigEST_18491_Length=1056	Virus	C
GnigEST_18748_Length=1060	Virus	Virus
GnigEST_19294_Length=2009	Virus	Virus
GnigEST_19362_Length=455	Virus	C
GnigEST_1976_Length=826	Virus	C
GnigEST_19862_Length=1189	Virus	C
GnigEST_20096_Length=1474	Virus	C
GnigEST_20866_Length=243	Virus	C
GnigEST_21770_Length=1532	Virus	C
GnigEST_21845_Length=533	Virus	C
GnigEST_21895_Length=561	Virus	Virus
GnigEST_220_Length=1786	Control	C
GnigEST_22700_Length=1843	Virus	Virus
GnigEST_22797_Length=1102	Virus	C
GnigEST_23493_Length=622	Virus	Virus
GnigEST_23885_Length=1095	Control	C
GnigEST_24496_Length=1588	Control	C
GnigEST_25422_Length=2030	Control	C
GnigEST_25589_Length=1053	Control	Virus
GnigEST_26763_Length=2112	Virus	Virus
GnigEST_26883_Length=1648	Control	C
GnigEST_28609_Length=424	Virus	C
GnigEST_30505_Length=278	Virus	Virus
GnigEST_35233_Length=1308	Virus	Virus
GnigEST_35463_Length=1340	Control	Virus
GnigEST_35620_Length=1574	Control	Virus
GnigEST_36255_Length=253	Virus	Virus
GnigEST_36505_Length=758	Virus	C
GnigEST_36631_Length=280	Control	Virus
GnigEST_36744_Length=235	Virus	C
GnigEST_37813_Length=219	Virus	C
GnigEST_38567_Length=2524	Control	C	metabolic process;
GnigEST_38633_Length=775	Virus	C
GnigEST_3865_Length=482	Virus	Virus
GnigEST_38904_Length=286	Virus	C
GnigEST_38973_Length=2028	Virus	Virus
GnigEST_39399_Length=1871	Virus	C	cellular process;	cell part;	metal ion binding;
GnigEST_39874_Length=1647	Control	C
GnigEST_40563_Length=366	Control	Virus
GnigEST_42504_Length=1053	Virus	C
GnigEST_4252_Length=494	Virus	C
GnigEST_43081_Length=530	Control	Virus
GnigEST_43775_Length=345	Control	C
GnigEST_44161_Length=356	Control	Virus
GnigEST_46970_Length=312	Virus	Virus	ATP synthesis coupled proton transport;	mitochondrial proton-transporting ATP synthase complex, catalytic core F(1);	hydrogen ion transporting ATP synthase activity, rotational mechanism; proton-transporting ATPase activity, rotational mechanism;
GnigEST_47413_Length=733	Virus	C	signal peptide processing;	integral to membrane; signal peptidase complex;	peptidase activity;
GnigEST_47434_Length=497	Virus	C
GnigEST_48701_Length=293	Virus	C
GnigEST_48763_Length=712	Virus	C
GnigEST_48879_Length=1368	Control	Virus
GnigEST_48914_Length=1424	Virus	C	metabolic process;		cofactor binding; oxidoreductase activity, acting on the CH-OH group of donors, NAD or NADP as acceptor;
GnigEST_49936_Length=351	Virus	C
GnigEST_50893_Length=867	Virus	Virus
GnigEST_51070_Length=539	Virus	C
GnigEST_5201_Length=2872	Virus	C	protein import into nucleus, translocation; mRNA metabolic process; interspecies interaction between organisms;	nucleus; cytosol;	protein binding; protein transporter activity; nuclear localization sequence binding;
GnigEST_52927_Length=486	Virus	Virus
GnigEST_5296_Length=275	Virus	C
GnigEST_53268_Length=351	Virus	C
GnigEST_54120_Length=309	Control	Virus
GnigEST_54866_Length=355	Virus	C
GnigEST_54935_Length=393	Control	C
GnigEST_56154_Length=457	Virus	Virus
GnigEST_56899_Length=677	Virus	C	multi-organism process; response to stimulus;		binding;
GnigEST_57586_Length=399	Control	Virus
GnigEST_57689_Length=264	Virus	C
GnigEST_5830_Length=1666	Control	Virus
GnigEST_6920_Length=2628	Virus	C
GnigEST_7295_Length=1101	Virus	C
GnigEST_739_Length=2244	Virus	C			calcium ion binding;
GnigEST_7405_Length=4343	Virus	C	translational initiation; GTP catabolic process;	cytosol;	translation initiation factor activity; DEAD/H-box RNA helicase binding; GTPase activity; GTP binding;
GnigEST_8281_Length=4291	Control	C			binding;
GnigEST_8869_Length=1421	Virus	C
GnigEST_9278_Length=500	Virus	Virus
GnigEST_9370_Length=473	Virus	Virus
GnigEST_9473_Length=1882	Control	Virus
GnigEST_9855_Length=1948	Virus	Virus
