# Supplementary material for: Virus-independent and common transcriptome responses of leafhopper vectors feeding on maize infected with semi-persistently and persistent propagatively transmitted viruses
Source: BMC Genomics. 2014 Feb 14;15:133. doi: 10.1186/1471-2164-15-133 (PMC3929756; doi:10.1186/1471-2164-15-133)
Supplement: Additional file 4: Table S4 — The 25 top-ranked transcripts with the greatest up-or down-regulation at each time point. [file 1471-2164-15-133-S4.xlsx]

## Sheet: Sheet1
Top 25 genes P<0.01
4 h Induced by G. nigrifrons feeding on virus-infected maize						4 h repressed by G. nigrifrons feeding on virus-infected maize						7 d Induced by G. nigrifrons feeding on virus-infected maize						7 d repressed by G. nigrifrons feeding on virus-infected maize
						Table S5. Graminella nigrifrons transcripts with largest RPKM differences at 4 hours and 7 days
Up-regulated 4 h						Down-regulated 4 h						Up-regulated 7 d						Down-regulated 7 d
	RPKM change						RPKM change						RPKM change						RPKM change
Rank	4h	7d	Gene ID	Putative Function		Rank in MCDV	4h	7d	Gene ID	Putative Function		Rank in MFSV	4h	7d	Gene ID	Putative Function		Rank in MCDV	4h	7d	Gene ID	Putative Function
			(GramEst)						(GramEst)						(GramEst)						(GramEst)
1	362.341		GnigEST_34772_Length=280			1	2163.54		GnigEST_34729_Length=1323		1	1		131.397	GnigEST_25589_Length=1053		1	1		1052.8	GnigEST_46669_Length=205
2	311.532		GnigEST_6720_Length=2019			2	666.051		GnigEST_46573_Length=4727	lipid transport	2	2		40.7191	GnigEST_7332_Length=1477	response to heat;	2	2		842.973	GnigEST_46894_Length=211
3	113.653		GnigEST_2375_Length=717	hydrolase activity;		3	421.112		GnigEST_34743_Length=1294		3	3		38.3359	GnigEST_46640_Length=2775		3	3		284.727	GnigEST_46899_Length=379
4	104.576		GnigEST_26816_Length=932			4	274.062		GnigEST_34731_Length=1099		4	4		27.2019	GnigEST_7088_Length=429		4	4		253.346	GnigEST_34791_Length=589
5	99.0555		GnigEST_17811_Length=628			5	205.408		GnigEST_612_Length=977		5	5		26.3999	GnigEST_7253_Length=816		5	5		201.742	GnigEST_6725_Length=293
6	83.3106		GnigEST_26954_Length=4740			6	157.99		GnigEST_34824_Length=749		6	6		26.365	GnigEST_26840_Length=3035		6	6		116.451	GnigEST_26085_Length=384
7	79.7665		GnigEST_47025_Length=305			7	116.872		GnigEST_34866_Length=2265		7	7		26.207	GnigEST_46788_Length=1195	nucleic acid binding;	7	7		100.899	GnigEST_26056_Length=155
8	79.6539		GnigEST_46884_Length=514			8	116.259		GnigEST_46598_Length=1852		8	8		23.0378	GnigEST_22306_Length=918		8	8		94.5746	GnigEST_34833_Length=843
9	68.9466		GnigEST_46660_Length=541	hydrogen-exporting ATPase activity, phosphorylative mechanism;		9	114.45		GnigEST_25589_Length=1053		9	9		22.0469	GnigEST_2911_Length=2310		9	9		93.558	GnigEST_26685_Length=2249
10	67.7285		GnigEST_46893_Length=551			10	103.72		GnigEST_34856_Length=6888		10	10		21.8266	GnigEST_46973_Length=871		10	10		85.3001	GnigEST_17781_Length=414
11	67.4551		GnigEST_25746_Length=2095			11	94.9486		GnigEST_34738_Length=2382		11	11		21.7826	GnigEST_35063_Length=2524		11	11		73.0433	GnigEST_34838_Length=301
12	64.9527		GnigEST_6797_Length=736	hydrolase activity, acting on acid anhydrides, catalyzing transmembrane movement of substances;		12	86.0274		GnigEST_34928_Length=441		12	12		21.573	GnigEST_17824_Length=310		12	12		64.1601	GnigEST_35107_Length=586
13	59.3991		GnigEST_1370_Length=1460			13	57.9185		GnigEST_17875_Length=389		13	13		21.5422	GnigEST_30505_Length=278		13	13		58.7349	GnigEST_46696_Length=660
14	57.3218		GnigEST_46661_Length=1009			14	54.6591		GnigEST_7310_Length=1811		14	14		21.0594	GnigEST_3398_Length=2534		14	14		57.8901	GnigEST_46793_Length=2239	response to stress;
15	54.7308		GnigEST_46903_Length=1189	peptidase activity;		15	52.2437		GnigEST_23122_Length=623		15	15		19.4251	GnigEST_35049_Length=2804		15	15		57.2004	GnigEST_46678_Length=471	translation;
16	52.7784		GnigEST_23614_Length=1062			16	51.7497		GnigEST_46595_Length=6081	striated muscle contraction; dorsal closure, amnioserosa morphology change; establishment of neuroblast polarity; regulation of tube length, open tracheal system; myosin II filament assembly; ecdysone-mediated induction of salivary gland cell autophagic cell death; Malpighian tubule morphogenesis; dorsal closure, spreading of leading edge cells; sarcomere organization; cuticle pattern formation; …	16	16		19.2834	GnigEST_35748_Length=1185		16	16		53.5725	GnigEST_25469_Length=279
17	51.6583		GnigEST_34975_Length=542			17	46.3159		GnigEST_34867_Length=1860		17	17		18.8132	GnigEST_35301_Length=276		17	17		52.314	GnigEST_2020_Length=679
18	51.1412		GnigEST_6755_Length=1579	metal ion binding;		18	28.1893		GnigEST_34865_Length=2902		18	18		16.072	GnigEST_6873_Length=3833	oxidoreductase activity;	18	18		48.4564	GnigEST_34964_Length=294
19	51.1334		GnigEST_46614_Length=1222	endopeptidase activity; protein binding; cysteine-type peptidase activity;		19	26.6911		GnigEST_26623_Length=303		19	19		15.8575	GnigEST_34805_Length=458		19	19		43.2122	GnigEST_35021_Length=348
20	49.7214		GnigEST_1375_Length=1987			20	26.5244		GnigEST_2200_Length=2642		20	20		15.1374	GnigEST_35991_Length=609		20	20		42.2346	GnigEST_46794_Length=2348	response to stress;
21	49.6135		GnigEST_46680_Length=418	structural constituent of ribosome;		21	25.8105		GnigEST_17867_Length=1994		21	21		15.0555	GnigEST_35919_Length=471		21	21		41.5196	GnigEST_3364_Length=926
22	49.5739		GnigEST_35055_Length=2889			22	21.4095		GnigEST_35561_Length=1713		22	22		14.6551	GnigEST_26798_Length=3489		22	22		41.1059	GnigEST_5043_Length=550
23	45.5244		GnigEST_17816_Length=619			23	20.2696		GnigEST_47023_Length=928		23	23		14.6526	GnigEST_46753_Length=3495		23	23		39.0919	GnigEST_8692_Length=818
24	42.994		GnigEST_6785_Length=1381	peptidase activity;		24	19.8604		GnigEST_52391_Length=1083		24	24		14.2643	GnigEST_18305_Length=912		24	24		36.398	GnigEST_17320_Length=886
25	40.3701		GnigEST_6819_Length=499	hydrogen ion transporting ATP synthase activity, rotational mechanism; ATP binding; proton-transporting ATPase activity, rotational mechanism;		25	18.1896		GnigEST_17880_Length=977		25	25		14.2216	GnigEST_46985_Length=1609		25	25		33.4961	GnigEST_46578_Length=3838
