# Supplementary material for: Virus-independent and common transcriptome responses of leafhopper vectors feeding on maize infected with semi-persistently and persistent propagatively transmitted viruses
Source: BMC Genomics. 2014 Feb 14;15:133. doi: 10.1186/1471-2164-15-133 (PMC3929756; doi:10.1186/1471-2164-15-133)
Supplement: Additional file 5: Table S5 — The four differentially expressed transcripts from next generation sequencing validated by RT-qPCR. [file 1471-2164-15-133-S5.xlsx]

## Sheet: Sheet1
TableS5. The four differentially expressed transcripts from next generation sequencing validated by RT-qPCR.
Gene Ida (GnigEST_)a	Size (bp)b	Drosophila ID (FBtr)c	Functional Descriptiond	MFSV-inf. RNASeqe	MFSV-inf. RT-qPCRf
2650	2877	80996	actin filament organization	2.38	2.86
10779	3056	87740	transcription factor	1.49	1.99
35055	2889	82742	ATP-binding cassette transporter	2.51	2.58
3242	4981	306679	proteolysis	4.79	5.31
aTranscript IDs derived from de novo assembly
bSize of the predicted transcript in base pairs
ctBLASTx predicted Drosophila ID
dFunctional description is for the Drosophila transcript
eFold-change expression relative to healthy control plants calculated from RPKM from RNASeq
fExpression relative to healthy control plants calculated from 2-ΔΔCT
