# Supplementary material for: Virus-independent and common transcriptome responses of leafhopper vectors feeding on maize infected with semi-persistently and persistent propagatively transmitted viruses
Source: BMC Genomics. 2014 Feb 14;15:133. doi: 10.1186/1471-2164-15-133 (PMC3929756; doi:10.1186/1471-2164-15-133)
Supplement: Additional file 6: Table S6 — Preprocessing parameters of de novo assembly. [file 1471-2164-15-133-S6.xlsx]

## Sheet: Sheet1
Table S6. Preprocessing parameters of de novo assembly
Read pre-processing...
Steps ran:
	Remove low complexity
	Remove low quality
	Remove adapter
	Remove rRNA
	Remove reads with rare kmers
	Remove duplicates
Sample		4h_MCDV_1	4h_MCDV_2	4h_MCDV_3	4h_MCDV_4	7d_MCDV_1	7d_MCDV_2	7d_MCDV_3	7d_MCDV_4	4h_MFSV_1	4h_MFSV_2	4h_MFSV_3	4h_MFSV_4_new	7d_MFSV_1	7d_MFSV_2	7d_MFSV_4	7d_MFSV_6
Raw Reads		15602104	19713652	32099824	26023480	15643090	15532408	8566320	24051044	21343394	22800272	24635956	26035280	15492722	13122782	22085622	15228624
reads with adapter		44362	36629	61074	100019	14550	50792	9293	55464	60284	89450	90766	38373	40766	18192	46052	72011
low quality reads		66214	70653	106296	97599	61455	67946	30150	94813	83112	95109	91265	82073	62305	45436	81419	61703
reads containing rare kmers		4096414	5075496	6764094	6423280	4441844	4473784	2861928	6538874	5598100	5970578	6090298	6416756	4517486	3886946	6000200	4193870
reads removed which were duplicates		4698942	5817934	11760330	6841542	3713566	3402174	1627958	5521542	5799050	6361562	7361416	7497202	3542268	2926908	4827286	3663480
Total Reads Removed		8905932	11000712	18691794	13462440	8231415	7994696	4529329	12210693	11540546	12516699	13633745	14034404	8162825	6877482	10954957	7991064
Fraction Of Reads Removed		0.570816	0.558025	0.582302	0.517319	0.526201	0.514711	0.528737	0.507699	0.540708	0.548971	0.553408	0.539053	0.526881	0.524087	0.496022	0.52474
Sample		4h_C_1	4h_C_2	4h_C_3	4h_C_4	7d_C_1	7d_C_2	7d_C_3	7d_C_4
Raw Reads		21846854	18259266	12228192	13206230	14880490	23201082	15581554	19154366
reads with adapter		31804	84554	11825	11361	94321	33502	26025	105022
low quality reads		79503	70243	42357	11361	78062	91236	52708	84715
reads containing rare kmers		5517142	4927094	6764094	3674818	4296612	6464920	4214582	5189998
reads removed which were duplicates		6580516	4913340	3275070	3536564	3759516	4400728	4121068	4374452
Total Reads Removed		12292810	10070954	6885064	7313856	8293854	11091274	8470844	9830366
Fraction Of Reads Removed		0.562681	0.551553	0.563048	0.553819	0.557364	0.47805	0.543646	0.513218

## Sheet: Sheet2
0.00116768		23019
0.00185808		36629
0.00358401		70653
0.00308435		60803
		191104	19713412	19522308
